# Supplementary material for: Transcriptomic profiling of unmethylated full mutation carriers implicates TET3 in FMR1 CGG repeat expansion methylation dynamics in fragile X syndrome
Source: J Neurodev Disord. 2025 Apr 26;17:22. doi: 10.1186/s11689-025-09609-5 (PMC12032669; doi:10.1186/s11689-025-09609-5)
Supplement: Supplementary file 2 — Supplementary Material 2 [file 11689_2025_9609_MOESM2_ESM.xlsx]

## Sheet: DESeq2_results_UFMvsControl
	baseMean	log2FoldChange	lfcSE	stat	pvalue	padj	symbol
ENSG00000138735.16	839.339	-2.66793	0.0673542	-39.6104	0	0	PDE5A
ENSG00000165757.9	2557.92	3.65707	0.0791793	46.1872	0	0	KIAA1462
ENSG00000165092.13	2302.96	-11.5869	0.345553	-33.5313	1.69e-246	1.09e-242	ALDH1A1
ENSG00000178031.17	2419.16	2.6832	0.0806076	33.2872	5.91e-243	2.86e-239	ADAMTSL1
ENSG00000186340.16	9395.41	-1.891	0.0598711	-31.5845	6.02e-219	2.34e-215	THBS2
ENSG00000138650.9	440.592	-8.36935	0.265846	-31.4819	1.54e-217	4.97e-214	PCDH10
ENSG00000150594.7	600.157	4.84529	0.172703	28.0555	3.42e-173	9.47e-170	ADRA2A
ENSG00000243137.8	894.065	-10.0048	0.369677	-27.0635	2.65e-161	6.42e-158	PSG4
ENSG00000118523.6	16389.4	1.54739	0.0599915	25.7935	1.05e-146	2.26e-143	CTGF
ENSG00000170558.10	2033.75	-2.63368	0.10427	-25.2581	9.22e-141	1.79e-137	CDH2
ENSG00000172061.9	2363.24	3.80291	0.15504	24.5287	7.3e-133	1.29e-129	LRRC15
ENSG00000145934.16	2914.03	4.40023	0.179724	24.4832	2.23e-132	3.6e-129	TENM2
ENSG00000162407.9	2271.89	2.80928	0.119496	23.5094	3.27e-122	4.87e-119	PLPP3
ENSG00000164418.21	315.758	-2.32952	0.101748	-22.8949	5.22e-116	7.23e-113	GRIK2
ENSG00000137809.17	12368	1.8332	0.0800883	22.8898	5.87e-116	7.59e-113	ITGA11
ENSG00000091986.16	22025.1	1.49872	0.0660183	22.7016	4.32e-114	5.23e-111	CCDC80
ENSG00000073756.12	387.404	-2.27547	0.107426	-21.1817	1.41e-99	1.61e-96	PTGS2
ENSG00000092607.15	613.236	3.54718	0.168585	21.041	2.77e-98	2.98e-95	TBX15
ENSG00000039560.14	1570.57	-1.41712	0.0694428	-20.407	1.45e-92	1.48e-89	RAI14
ENSG00000164530.15	539.655	6.74364	0.33155	20.3397	5.73e-92	5.55e-89	PI16
ENSG00000169184.6	922.682	3.09216	0.152303	20.3026	1.22e-91	1.12e-88	MN1
ENSG00000073910.22	391.542	-3.09447	0.153092	-20.2131	7.51e-91	6.62e-88	FRY
ENSG00000121898.13	475.164	2.19591	0.109871	19.9863	7.25e-89	6.11e-86	CPXM2
ENSG00000112246.10	483.847	-2.52494	0.127877	-19.7451	8.84e-87	7.14e-84	SIM1
ENSG00000137266.15	276.836	2.79118	0.144604	19.3023	5.14e-83	3.98e-80	SLC22A23
ENSG00000155511.18	72.9164	-4.72994	0.247535	-19.1081	2.16e-81	1.61e-78	GRIA1
ENSG00000168209.5	287.694	-3.04046	0.160078	-18.9936	1.93e-80	1.38e-77	DDIT4
ENSG00000219438.9	275.203	4.03235	0.217035	18.5792	4.73e-77	3.28e-74	FAM19A5
ENSG00000164099.3	974.23	-1.46054	0.0791336	-18.4567	4.61e-76	3.08e-73	PRSS12
ENSG00000053747.17	111.953	-3.71746	0.201448	-18.4537	4.87e-76	3.15e-73	LAMA3
ENSG00000100234.12	11382.6	-0.856625	0.0470355	-18.2123	4.12e-74	2.58e-71	TIMP3
ENSG00000137672.13	110.998	-7.43975	0.40998	-18.1466	1.37e-73	8.27e-71	TRPC6
ENSG00000125430.9	430.682	2.35308	0.130289	18.0604	6.53e-73	3.84e-70	HS3ST3B1
ENSG00000106031.9	75.6793	-4.63085	0.26309	-17.6018	2.39e-69	1.36e-66	HOXA13
ENSG00000076716.9	241.092	3.05345	0.174656	17.4826	1.94e-68	1.08e-65	GPC4
ENSG00000146674.15	76853.6	2.92496	0.167857	17.4253	5.3e-68	2.85e-65	IGFBP3
ENSG00000169851.15	163.753	-9.15449	0.532601	-17.1883	3.25e-66	1.7e-63	PCDH7
ENSG00000189184.12	5387.14	1.09822	0.0645413	17.0158	6.28e-65	3.2e-62	PCDH18
ENSG00000099337.5	592.706	1.89619	0.113729	16.6729	2.06e-62	1.03e-59	KCNK6
ENSG00000185742.7	435.943	6.05241	0.364405	16.609	6e-62	2.91e-59	C11orf87
ENSG00000177570.15	92.6102	-3.05407	0.184246	-16.5761	1.04e-61	4.91e-59	SAMD12
ENSG00000109452.12	738.683	-2.45891	0.14898	-16.505	3.38e-61	1.56e-58	INPP4B
ENSG00000171843.17	186.338	-2.10077	0.127436	-16.4849	4.71e-61	2.12e-58	MLLT3
ENSG00000118515.11	574.915	-1.43397	0.0870781	-16.4677	6.26e-61	2.76e-58	SGK1
ENSG00000206503.13	506.532	-10.7918	0.657688	-16.4087	1.66e-60	7.14e-58	HLA-A
ENSG00000067141.17	803.775	3.36527	0.207802	16.1946	5.5e-59	2.32e-56	NEO1
ENSG00000082438.17	516.503	-2.09075	0.129481	-16.1472	1.19e-58	4.9e-56	COBLL1
ENSG00000170961.7	496.028	2.42221	0.151	16.0411	6.6e-58	2.66e-55	HAS2
ENSG00000157483.9	1097.77	1.02061	0.0646037	15.798	3.21e-56	1.27e-53	MYO1E
ENSG00000157404.16	272.281	3.77727	0.240374	15.7141	1.21e-55	4.69e-53	KIT
ENSG00000253276.4	1051.39	-1.82363	0.1174	-15.5335	2.06e-54	7.83e-52	CCDC71L
ENSG00000000971.16	195.331	-3.31272	0.215093	-15.4013	1.6e-53	5.98e-51	CFH
ENSG00000163132.8	245.943	4.14987	0.273144	15.193	3.94e-52	1.44e-49	MSX1
ENSG00000229847.9	1859.97	2.28739	0.150975	15.1508	7.48e-52	2.69e-49	EMX2OS
ENSG00000013619.14	572.388	2.66053	0.175664	15.1456	8.1e-52	2.86e-49	MAMLD1
ENSG00000198959.12	2692.25	-3.44842	0.228573	-15.0867	1.98e-51	6.85e-49	TGM2
ENSG00000038427.16	11895.9	1.17862	0.0783204	15.0487	3.52e-51	1.2e-48	VCAN
ENSG00000141052.18	110.235	-8.75049	0.582738	-15.0162	5.75e-51	1.92e-48	MYOCD
ENSG00000065911.13	1118.85	-1.5802	0.105692	-14.9509	1.54e-50	5.05e-48	MTHFD2
ENSG00000166033.13	2353.04	2.22703	0.149547	14.8919	3.72e-50	1.2e-47	HTRA1
ENSG00000143355.16	776.587	2.68925	0.181744	14.7969	1.53e-49	4.87e-47	LHX9
ENSG00000156011.17	1087.46	1.21631	0.0822383	14.79	1.7e-49	5.31e-47	PSD3
ENSG00000143850.16	113.463	-3.04361	0.208347	-14.6084	2.48e-48	7.64e-46	PLEKHA6
ENSG00000155966.14	165.357	4.00793	0.274981	14.5753	4.04e-48	1.22e-45	AFF2
ENSG00000134531.10	2718.61	1.16618	0.0807743	14.4375	3.01e-47	8.97e-45	EMP1
ENSG00000105664.11	6577.98	2.06951	0.143369	14.4348	3.12e-47	9.18e-45	COMP
ENSG00000140450.9	293.312	-1.61548	0.112615	-14.3452	1.14e-46	3.3e-44	ARRDC4
ENSG00000168077.14	392.548	2.39611	0.168674	14.2056	8.46e-46	2.41e-43	SCARA3
ENSG00000237125.11	180.718	4.80638	0.339381	14.1622	1.57e-45	4.41e-43	HAND2-AS1
ENSG00000082781.12	3384.11	1.37767	0.0979874	14.0597	6.72e-45	1.86e-42	ITGB5
ENSG00000136048.14	904.202	-1.15866	0.0824803	-14.0477	7.96e-45	2.17e-42	DRAM1
ENSG00000187098.17	71.4935	-5.02017	0.359024	-13.9828	1.98e-44	5.34e-42	MITF
ENSG00000151892.15	549.242	4.72045	0.33891	13.9283	4.26e-44	1.12e-41	GFRA1
ENSG00000121281.13	489.51	1.98299	0.142369	13.9285	4.25e-44	1.12e-41	ADCY7
ENSG00000175455.16	749.898	-1.46739	0.105438	-13.9171	4.99e-44	1.29e-41	CCDC14
ENSG00000135919.14	22900.7	1.31461	0.0947062	13.8809	8.27e-44	2.11e-41	SERPINE2
ENSG00000123700.5	47.7143	-3.00772	0.218051	-13.7937	2.78e-43	7e-41	KCNJ2
ENSG00000143867.7	130.782	3.20375	0.233346	13.7296	6.75e-43	1.68e-40	OSR1
ENSG00000102755.12	229.448	-4.15892	0.307098	-13.5427	8.75e-42	2.15e-39	FLT1
ENSG00000086991.13	36.9665	-3.38727	0.25049	-13.5226	1.15e-41	2.79e-39	NOX4
ENSG00000128294.16	509.453	1.55196	0.114894	13.5078	1.41e-41	3.37e-39	TPST2
ENSG00000125398.8	339.652	3.17802	0.236766	13.4226	4.46e-41	1.05e-38	SOX9
ENSG00000157168.20	906.092	1.53303	0.114282	13.4145	4.97e-41	1.16e-38	NRG1
ENSG00000164619.10	455.234	1.40461	0.105453	13.3198	1.78e-40	4.1e-38	BMPER
ENSG00000169432.18	384.875	-2.36182	0.177451	-13.3097	2.03e-40	4.63e-38	SCN9A
ENSG00000148848.14	1514.51	1.33016	0.100022	13.2987	2.35e-40	5.31e-38	ADAM12
ENSG00000187498.16	4009.43	-2.46575	0.186501	-13.2211	6.63e-40	1.48e-37	COL4A1
ENSG00000140332.17	224.743	2.43261	0.184099	13.2136	7.33e-40	1.61e-37	TLE3
ENSG00000138135.7	128.837	5.05739	0.383277	13.1951	9.36e-40	2.04e-37	CH25H
ENSG00000198142.5	354.59	-1.98439	0.150403	-13.1938	9.53e-40	2.05e-37	SOWAHC
ENSG00000183255.12	3508.58	1.41976	0.10817	13.1252	2.36e-39	5.03e-37	PTTG1IP
ENSG00000186150.5	34.6658	-6.31764	0.483422	-13.0686	4.98e-39	1.05e-36	UBL4B
ENSG00000131378.14	1080.51	1.09464	0.0839667	13.0367	7.57e-39	1.58e-36	RFTN1
ENSG00000064393.16	717.134	1.16609	0.0894541	13.0356	7.68e-39	1.58e-36	HIPK2
ENSG00000168916.15	74.8252	-3.89358	0.299489	-13.0008	1.21e-38	2.47e-36	ZNF608
ENSG00000165029.17	517.057	-2.13051	0.164101	-12.9829	1.53e-38	3.09e-36	ABCA1
ENSG00000101255.11	237.094	-1.86296	0.144468	-12.8954	4.78e-38	9.55e-36	TRIB3
ENSG00000139973.16	32.8071	-4.85548	0.377593	-12.859	7.65e-38	1.51e-35	SYT16
ENSG00000225830.15	1377.85	1.14855	0.0895549	12.8251	1.19e-37	2.3e-35	ERCC6
ENSG00000134871.19	4635.54	-1.78095	0.138861	-12.8254	1.18e-37	2.3e-35	COL4A2
ENSG00000148677.7	124.448	2.57132	0.200568	12.8202	1.26e-37	2.42e-35	ANKRD1
ENSG00000130224.15	57.9964	-2.38233	0.186051	-12.8047	1.54e-37	2.93e-35	LRCH2
ENSG00000173848.19	396.873	-1.68184	0.132371	-12.7055	5.51e-37	1.04e-34	NET1
ENSG00000137507.11	164.188	1.74999	0.137787	12.7007	5.86e-37	1.09e-34	LRRC32
ENSG00000221866.9	140.165	3.94795	0.311312	12.6817	7.47e-37	1.37e-34	PLXNA4
ENSG00000118971.9	120.872	-1.73527	0.136833	-12.6817	7.47e-37	1.37e-34	CCND2
ENSG00000144824.21	771.053	-1.80247	0.142183	-12.677	7.93e-37	1.44e-34	PHLDB2
ENSG00000187605.15	206.18	-2.1065	0.166313	-12.6659	9.14e-37	1.64e-34	TET3
ENSG00000159200.18	1006.86	-1.92264	0.152452	-12.6115	1.83e-36	3.25e-34	RCAN1
ENSG00000154175.18	139.697	4.8712	0.38646	12.6047	1.99e-36	3.51e-34	ABI3BP
ENSG00000180011.7	321.562	-1.34382	0.106992	-12.56	3.5e-36	6.12e-34	ZADH2
ENSG00000064763.11	36.7216	-6.7174	0.538122	-12.4831	9.24e-36	1.6e-33	FAR2
ENSG00000106624.11	2623.14	-1.2871	0.103257	-12.465	1.16e-35	1.99e-33	AEBP1
ENSG00000172201.12	332.84	2.51556	0.202048	12.4503	1.39e-35	2.37e-33	ID4
ENSG00000213694.6	280.073	-1.72035	0.138448	-12.426	1.89e-35	3.18e-33	S1PR3
ENSG00000185567.7	3067.09	2.11995	0.170712	12.4183	2.08e-35	3.47e-33	AHNAK2
ENSG00000182606.17	1000.61	0.848102	0.0683209	12.4135	2.21e-35	3.66e-33	TRAK1
ENSG00000120549.18	150.257	3.19108	0.259024	12.3196	7.1e-35	1.17e-32	KIAA1217
ENSG00000112893.9	1280.36	1.48201	0.120477	12.3012	8.92e-35	1.45e-32	MAN2A1
ENSG00000128567.17	1284.17	5.08505	0.413709	12.2914	1.01e-34	1.63e-32	PODXL
ENSG00000198363.18	4348.78	-0.760808	0.0625934	-12.1548	5.41e-34	8.67e-32	ASPH
ENSG00000135914.6	35.2539	-5.68124	0.468773	-12.1194	8.34e-34	1.32e-31	HTR2B
ENSG00000073146.16	35.9797	-3.84743	0.318707	-12.072	1.48e-33	2.34e-31	MOV10L1
ENSG00000111912.20	263.493	-2.21951	0.183959	-12.0652	1.61e-33	2.52e-31	NCOA7
ENSG00000005249.13	95.7017	-1.85406	0.154076	-12.0335	2.37e-33	3.67e-31	PRKAR2B
ENSG00000164253.14	537.581	-1.44245	0.120085	-12.0119	3.08e-33	4.73e-31	WDR41
ENSG00000154330.13	51.3334	-10.3014	0.857658	-12.0111	3.11e-33	4.74e-31	PGM5
ENSG00000197594.13	1020.92	1.50306	0.12533	11.9928	3.88e-33	5.87e-31	ENPP1
ENSG00000198814.13	52.7629	-2.53506	0.212037	-11.9557	6.06e-33	9.11e-31	GK
ENSG00000162630.6	92.4282	2.93335	0.248832	11.7884	4.48e-32	6.68e-30	B3GALT2
ENSG00000138758.12	11863.8	0.610692	0.0518306	11.7825	4.81e-32	7.11e-30	2011-09-01
ENSG00000254535.4	31.7295	-6.94957	0.594951	-11.6809	1.6e-31	2.34e-29	PABPC4L
ENSG00000164107.9	157.391	4.94093	0.423392	11.6699	1.82e-31	2.65e-29	HAND2
ENSG00000257354.2	298.95	1.55396	0.133686	11.624	3.11e-31	4.5e-29	RP11-631N16.2
ENSG00000153976.3	223.026	2.02066	0.174137	11.6038	3.94e-31	5.66e-29	HS3ST3A1
ENSG00000072952.19	1030.06	-1.49672	0.129246	-11.5804	5.18e-31	7.38e-29	MRVI1
ENSG00000041982.16	15939.4	-1.03921	0.089942	-11.5542	7.03e-31	9.94e-29	TNC
ENSG00000128266.9	27.1862	-4.41468	0.382992	-11.5268	9.67e-31	1.36e-28	GNAZ
ENSG00000180660.8	209.479	-3.33562	0.28956	-11.5196	1.05e-30	1.47e-28	MAB21L1
ENSG00000170153.11	627.991	-1.00958	0.0884146	-11.4187	3.37e-30	4.67e-28	RNF150
ENSG00000137868.19	26.632	-6.51351	0.570693	-11.4133	3.59e-30	4.93e-28	STRA6
ENSG00000173376.14	241.484	6.32239	0.554027	11.4117	3.66e-30	4.99e-28	NDNF
ENSG00000117643.14	87.0617	4.32012	0.378821	11.4041	3.99e-30	5.41e-28	MAN1C1
ENSG00000164484.12	1107.59	1.54895	0.135877	11.3997	4.2e-30	5.65e-28	TMEM200A
ENSG00000068383.19	255.69	-1.22854	0.107894	-11.3866	4.88e-30	6.52e-28	INPP5A
ENSG00000228630.5	37.6191	-9.84757	0.865758	-11.3745	5.6e-30	7.44e-28	HOTAIR
ENSG00000183775.11	47.939	-5.00229	0.441768	-11.3233	1.01e-29	1.33e-27	KCTD16
ENSG00000109790.16	571.869	-1.99472	0.176194	-11.3212	1.03e-29	1.35e-27	KLHL5
ENSG00000198053.12	857.046	1.12716	0.0995746	11.3198	1.05e-29	1.36e-27	SIRPA
ENSG00000182253.15	69.5285	-1.93852	0.171335	-11.3142	1.12e-29	1.44e-27	SYNM
ENSG00000251493.5	718.86	3.96669	0.350731	11.3098	1.17e-29	1.51e-27	FOXD1
ENSG00000112276.14	294.324	1.36032	0.120294	11.3083	1.19e-29	1.52e-27	BVES
ENSG00000185483.12	485.055	2.69157	0.238707	11.2756	1.73e-29	2.19e-27	ROR1
ENSG00000115325.13	237.232	1.50484	0.133768	11.2496	2.33e-29	2.93e-27	DOK1
ENSG00000008256.16	1456.33	0.806173	0.0716966	11.2442	2.47e-29	3.09e-27	CYTH3
ENSG00000182218.9	159.6	2.35373	0.209381	11.2414	2.55e-29	3.17e-27	HHIPL1
ENSG00000109861.17	344.659	-3.20743	0.286409	-11.1987	4.14e-29	5.11e-27	CTSC
ENSG00000148634.16	1371.05	-0.821867	0.0734673	-11.1868	4.73e-29	5.8e-27	HERC4
ENSG00000164754.15	1489.72	-1.53191	0.136968	-11.1845	4.86e-29	5.92e-27	RAD21
ENSG00000162433.15	122.578	3.67405	0.329741	11.1422	7.81e-29	9.47e-27	AK4
ENSG00000168702.18	27.7651	-6.75868	0.609792	-11.0836	1.51e-28	1.81e-26	LRP1B
ENSG00000122035.7	32.8839	-3.40659	0.307567	-11.0759	1.64e-28	1.96e-26	RASL11A
ENSG00000176907.5	45.4395	-4.993	0.453498	-11.01	3.42e-28	4.07e-26	C8orf4
ENSG00000170561.13	177.455	2.24909	0.204311	11.0082	3.49e-28	4.13e-26	IRX2
ENSG00000162687.19	24.4984	-4.64705	0.424298	-10.9523	6.48e-28	7.61e-26	KCNT2
ENSG00000205363.6	131.765	2.42265	0.221725	10.9264	8.62e-28	1.01e-25	C15orf59
ENSG00000154265.16	195.043	-1.9883	0.182072	-10.9204	9.21e-28	1.07e-25	ABCA5
ENSG00000259207.9	43.815	-3.41149	0.313633	-10.8774	1.48e-27	1.7e-25	ITGB3
ENSG00000173917.10	76.8403	3.70535	0.340805	10.8724	1.56e-27	1.79e-25	HOXB2
ENSG00000169507.9	26.177	-5.04779	0.465806	-10.8367	2.31e-27	2.63e-25	SLC38A11
ENSG00000031081.11	703.453	1.17579	0.109071	10.78	4.28e-27	4.85e-25	ARHGAP31
ENSG00000127990.19	338.853	-1.21302	0.1126	-10.7728	4.63e-27	5.21e-25	SGCE
ENSG00000162989.5	46.1326	-9.18477	0.860053	-10.6793	1.27e-26	1.43e-24	KCNJ3
ENSG00000105499.14	48.1501	-2.31718	0.217397	-10.6587	1.59e-26	1.77e-24	PLA2G4C
ENSG00000111057.11	383.942	-5.3357	0.502254	-10.6235	2.32e-26	2.57e-24	KRT18
ENSG00000165185.15	293.53	1.38861	0.13079	10.6171	2.48e-26	2.73e-24	KIAA1958
ENSG00000134569.10	196.41	1.57569	0.149404	10.5465	5.27e-26	5.78e-24	LRP4
ENSG00000184557.4	418.898	-1.44286	0.137059	-10.5273	6.47e-26	7.04e-24	SOCS3
ENSG00000158270.12	517.827	-3.00296	0.285961	-10.5013	8.52e-26	9.22e-24	COLEC12
ENSG00000145555.15	986.218	-1.13013	0.107879	-10.4759	1.11e-25	1.2e-23	MYO10
ENSG00000197965.12	1856.48	0.701829	0.0672139	10.4417	1.6e-25	1.71e-23	MPZL1
ENSG00000177363.5	112.196	2.19509	0.210938	10.4063	2.32e-25	2.47e-23	LRRN4CL
ENSG00000120675.6	184.417	-1.33539	0.129042	-10.3484	4.25e-25	4.51e-23	DNAJC15
ENSG00000127241.18	1124.88	-2.5345	0.245558	-10.3214	5.64e-25	5.94e-23	MASP1
ENSG00000163697.17	512.61	-0.87024	0.0845707	-10.2901	7.81e-25	8.18e-23	APBB2
ENSG00000246430.7	135.89	-2.52284	0.245397	-10.2806	8.62e-25	8.98e-23	LINC00968
ENSG00000091622.16	372.243	3.56946	0.34863	10.2385	1.33e-24	1.38e-22	PITPNM3
ENSG00000131435.13	193.851	2.86089	0.279526	10.2348	1.38e-24	1.43e-22	PDLIM4
ENSG00000139112.11	1283.09	-1.45029	0.141842	-10.2246	1.54e-24	1.58e-22	GABARAPL1
ENSG00000168398.7	109.267	-1.67621	0.164196	-10.2086	1.81e-24	1.85e-22	BDKRB2
ENSG00000187720.14	315.647	-2.27752	0.223967	-10.169	2.73e-24	2.77e-22	THSD4
ENSG00000116141.17	18.6215	-5.29121	0.523374	-10.1098	5e-24	5.05e-22	MARK1
ENSG00000124882.4	36.744	-8.4065	0.832494	-10.098	5.64e-24	5.66e-22	EREG
ENSG00000010278.15	99.5832	-1.94913	0.19338	-10.0793	6.82e-24	6.82e-22	CD9
ENSG00000180818.5	33.7546	-8.24977	0.823918	-10.0128	1.34e-23	1.33e-21	HOXC10
ENSG00000132970.14	407.811	0.849815	0.0849531	10.0033	1.47e-23	1.46e-21	WASF3
ENSG00000176641.11	420.263	-0.805568	0.0805797	-9.99716	1.57e-23	1.54e-21	RNF152
ENSG00000164949.8	63.9602	-1.89067	0.189179	-9.99406	1.62e-23	1.58e-21	GEM
ENSG00000091656.19	649.413	1.03923	0.104025	9.99018	1.68e-23	1.64e-21	ZFHX4
ENSG00000137273.6	93.4326	-2.09913	0.210738	-9.96085	2.26e-23	2.19e-21	FOXF2
ENSG00000104490.18	85.3058	2.94995	0.296671	9.94352	2.69e-23	2.6e-21	NCALD
ENSG00000214944.9	138.18	-1.31064	0.131874	-9.93858	2.83e-23	2.71e-21	ARHGEF28
ENSG00000151789.12	134.452	2.09438	0.211256	9.91394	3.62e-23	3.46e-21	ZNF385D
ENSG00000162878.13	78.5259	2.39739	0.242103	9.90236	4.07e-23	3.86e-21	PKDCC
ENSG00000169018.6	573.206	-1.04	0.105079	-9.89723	4.28e-23	4.05e-21	FEM1B
ENSG00000164929.17	74.4811	2.67965	0.271696	9.86268	6.04e-23	5.68e-21	BAALC
ENSG00000162552.15	49.7062	4.73097	0.480922	9.8373	7.78e-23	7.28e-21	WNT4
ENSG00000119938.9	1278.57	0.830699	0.0844944	9.83141	8.25e-23	7.68e-21	PPP1R3C
ENSG00000258673.1	21.8849	-6.90496	0.703315	-9.81773	9.44e-23	8.76e-21	LINC01397
ENSG00000129009.13	1873.87	2.47423	0.252035	9.81701	9.51e-23	8.78e-21	ISLR
ENSG00000150760.13	985.826	-0.658116	0.0671253	-9.8043	1.08e-22	9.91e-21	DOCK1
ENSG00000234156.3	21.1653	-3.21711	0.328332	-9.79832	1.14e-22	1.05e-20	RP11-64P14.7
ENSG00000123388.4	17.2472	-8.72719	0.892969	-9.77324	1.47e-22	1.33e-20	HOXC11
ENSG00000158321.18	319.535	2.48638	0.2548	9.75817	1.7e-22	1.54e-20	AUTS2
ENSG00000154822.18	51.2589	-2.09104	0.214517	-9.74768	1.89e-22	1.7e-20	PLCL2
ENSG00000077238.14	324.965	1.26748	0.130577	9.70672	2.82e-22	2.53e-20	IL4R
ENSG00000205426.10	22.2279	-4.8088	0.495679	-9.70145	2.97e-22	2.66e-20	KRT81
ENSG00000182580.3	161.677	2.64214	0.273025	9.67731	3.77e-22	3.35e-20	EPHB3
ENSG00000116584.20	1234.78	-0.868846	0.0898137	-9.67387	3.89e-22	3.45e-20	ARHGEF2
ENSG00000126016.16	197.142	1.99154	0.207029	9.6196	6.61e-22	5.82e-20	AMOT
ENSG00000127418.15	644.842	2.51527	0.261486	9.61911	6.64e-22	5.82e-20	FGFRL1
ENSG00000169594.13	109.358	2.4406	0.254611	9.5856	9.19e-22	8.03e-20	BNC1
ENSG00000173421.17	18.7077	-3.64397	0.380513	-9.57647	1e-21	8.73e-20	CCDC36
ENSG00000113361.13	38.3411	-2.07357	0.217611	-9.5288	1.59e-21	1.38e-19	CDH6
ENSG00000156466.10	93.5467	2.45703	0.259085	9.48347	2.46e-21	2.12e-19	GDF6
ENSG00000110427.17	636.833	1.11576	0.117691	9.4804	2.53e-21	2.17e-19	KIAA1549L
ENSG00000163710.9	143.132	2.66164	0.281322	9.46118	3.04e-21	2.6e-19	PCOLCE2
ENSG00000133169.6	21.1768	-8.2498	0.872797	-9.45214	3.32e-21	2.82e-19	BEX1
ENSG00000168679.18	106.988	-1.94686	0.206033	-9.44926	3.41e-21	2.89e-19	SLC16A4
ENSG00000197632.9	115.741	-4.94195	0.524074	-9.42988	4.11e-21	3.46e-19	SERPINB2
ENSG00000136068.15	2965.86	0.603815	0.064175	9.40889	5.01e-21	4.21e-19	FLNB
ENSG00000124785.9	674.955	11.1106	1.18334	9.38922	6.04e-21	5.05e-19	NRN1
ENSG00000151718.16	1382.94	0.559156	0.0596435	9.37498	6.92e-21	5.75e-19	WWC2
ENSG00000170113.16	163.145	-1.29135	0.13775	-9.37459	6.94e-21	5.75e-19	NIPA1
ENSG00000135903.20	21.135	-6.22683	0.667006	-9.3355	1.01e-20	8.29e-19	PAX3
ENSG00000134508.12	185.964	3.3578	0.36041	9.31664	1.2e-20	9.86e-19	CABLES1
ENSG00000116731.22	795.247	0.836766	0.0898214	9.31588	1.21e-20	9.89e-19	PRDM2
ENSG00000006576.16	577.18	-0.834803	0.0899232	-9.2835	1.64e-20	1.34e-18	PHTF2
ENSG00000131196.18	110.576	1.86891	0.201327	9.28297	1.65e-20	1.34e-18	NFATC1
ENSG00000067113.17	398.681	1.05745	0.11417	9.26203	2.01e-20	1.62e-18	PLPP1
ENSG00000198909.8	562.913	0.790493	0.0855752	9.23741	2.53e-20	2.03e-18	MAP3K3
ENSG00000135931.18	805.623	-2.3786	0.257693	-9.23037	2.7e-20	2.16e-18	ARMC9
ENSG00000116741.8	53.3878	-4.16031	0.451724	-9.20984	3.27e-20	2.61e-18	RGS2
ENSG00000206560.11	1030.64	-0.823761	0.08973	-9.18045	4.29e-20	3.41e-18	ANKRD28
ENSG00000176971.4	180.596	1.25337	0.136755	9.16506	4.95e-20	3.92e-18	FIBIN
ENSG00000107957.16	5467.13	-0.680904	0.0744558	-9.14507	5.96e-20	4.69e-18	SH3PXD2A
ENSG00000143797.12	374.892	1.03709	0.113423	9.14359	6.04e-20	4.74e-18	MBOAT2
ENSG00000104154.7	252.688	-0.909677	0.099513	-9.14128	6.17e-20	4.82e-18	SLC30A4
ENSG00000151414.15	6007.04	0.80308	0.0879477	9.13134	6.77e-20	5.27e-18	NEK7
ENSG00000174437.17	3661.63	-0.790892	0.0872635	-9.06327	1.27e-19	9.81e-18	ATP2A2
ENSG00000163364.10	101.933	2.07093	0.228644	9.05744	1.34e-19	1.03e-17	LINC01116
ENSG00000171812.13	1024.64	2.48149	0.274419	9.04269	1.53e-19	1.18e-17	COL8A2
ENSG00000128710.6	203.529	1.88309	0.20897	9.01131	2.04e-19	1.56e-17	HOXD10
ENSG00000269893.8	223.629	-0.969025	0.107738	-8.99428	2.38e-19	1.81e-17	SNHG8
ENSG00000095303.17	481.508	-2.30574	0.256397	-8.99285	2.41e-19	1.83e-17	PTGS1
ENSG00000110756.18	519.74	0.888885	0.0989256	8.98539	2.58e-19	1.95e-17	HPS5
ENSG00000119900.9	221.825	-1.67332	0.186548	-8.96992	2.97e-19	2.24e-17	OGFRL1
ENSG00000143369.15	1183.63	0.970995	0.10845	8.95337	3.45e-19	2.59e-17	ECM1
ENSG00000090975.13	93.3577	2.54004	0.284727	8.92098	4.62e-19	3.46e-17	PITPNM2
ENSG00000185760.17	277.265	1.216	0.136476	8.90997	5.1e-19	3.81e-17	KCNQ5
ENSG00000146411.6	22.5054	-3.21939	0.361548	-8.90448	5.36e-19	3.98e-17	SLC2A12
ENSG00000167642.13	98.0836	1.92275	0.216304	8.88914	6.16e-19	4.56e-17	SPINT2
ENSG00000130038.10	70.0393	3.26024	0.36703	8.88276	6.52e-19	4.81e-17	CRACR2A
ENSG00000154065.17	52.879	-1.78568	0.20177	-8.85012	8.74e-19	6.42e-17	ANKRD29
ENSG00000087495.17	54.9939	3.19173	0.361076	8.83951	9.61e-19	7.03e-17	PHACTR3
ENSG00000148120.17	981.063	0.915124	0.10373	8.82217	1.12e-18	8.18e-17	C9orf3
ENSG00000101166.16	315.348	-0.947238	0.107447	-8.81583	1.19e-18	8.62e-17	PRELID3B
ENSG00000261824.7	197.767	-1.00791	0.114348	-8.81438	1.2e-18	8.7e-17	LINC00662
ENSG00000087053.20	522.556	-0.82632	0.093783	-8.81098	1.24e-18	8.94e-17	MTMR2
ENSG00000171509.16	18.3104	-7.82153	0.889542	-8.79275	1.46e-18	1.05e-16	RXFP1
ENSG00000166016.6	186.948	1.26121	0.143632	8.78083	1.62e-18	1.16e-16	ABTB2
ENSG00000159023.22	128.627	-1.8635	0.212409	-8.77316	1.74e-18	1.24e-16	EPB41
ENSG00000184838.15	349.728	1.3634	0.155635	8.76026	1.95e-18	1.38e-16	PRR16
ENSG00000166479.10	810.737	-0.893215	0.102284	-8.7327	2.49e-18	1.76e-16	TMX3
ENSG00000127954.13	11.0514	-8.0855	0.926678	-8.72525	2.66e-18	1.87e-16	STEAP4
ENSG00000104611.12	672.281	0.896822	0.102788	8.72495	2.66e-18	1.87e-16	SH2D4A
ENSG00000105339.11	194.098	-1.27459	0.1464	-8.70622	3.14e-18	2.2e-16	DENND3
ENSG00000102837.7	10.8183	-8.05396	0.92685	-8.68961	3.64e-18	2.54e-16	OLFM4
ENSG00000155158.20	177.284	-1.20381	0.138696	-8.67947	3.98e-18	2.76e-16	TTC39B
ENSG00000008283.16	315.04	1.29298	0.149145	8.66927	4.35e-18	3.01e-16	CYB561
ENSG00000143631.11	210.111	5.98521	0.690861	8.66341	4.58e-18	3.16e-16	FLG
ENSG00000103942.13	83.0089	2.54967	0.294526	8.65685	4.85e-18	3.33e-16	HOMER2
ENSG00000168785.8	360.108	-0.834691	0.096438	-8.65521	4.92e-18	3.37e-16	TSPAN5
ENSG00000183160.9	1525.12	1.13645	0.131483	8.6433	5.46e-18	3.73e-16	TMEM119
ENSG00000135111.16	896.364	-1.78033	0.206065	-8.63964	5.64e-18	3.84e-16	TBX3
ENSG00000183726.11	945.415	0.772105	0.0895534	8.62173	6.59e-18	4.47e-16	TMEM50A
ENSG00000168899.5	178.536	1.23046	0.142815	8.61578	6.95e-18	4.69e-16	VAMP5
ENSG00000104219.13	236.91	-0.949549	0.110289	-8.60967	7.33e-18	4.93e-16	ZDHHC2
ENSG00000145242.13	10.6287	-7.98212	0.929343	-8.589	8.77e-18	5.88e-16	EPHA5
ENSG00000156140.10	16.9782	-3.62957	0.423171	-8.57706	9.73e-18	6.5e-16	ADAMTS3
ENSG00000145675.15	1030.29	-0.964261	0.11243	-8.57654	9.78e-18	6.51e-16	PIK3R1
ENSG00000196526.10	1889.39	0.988766	0.115552	8.55689	1.16e-17	7.7e-16	AFAP1
ENSG00000143320.9	368.492	-1.94509	0.227497	-8.54996	1.23e-17	8.14e-16	CRABP2
ENSG00000179833.4	583.379	0.862294	0.100857	8.54965	1.23e-17	8.14e-16	SERTAD2
ENSG00000182809.11	386.111	2.19421	0.256869	8.54212	1.32e-17	8.66e-16	CRIP2
ENSG00000138190.17	36.865	-2.36532	0.276997	-8.53914	1.35e-17	8.85e-16	EXOC6
ENSG00000137124.8	601.596	1.07303	0.125675	8.53819	1.36e-17	8.9e-16	ALDH1B1
ENSG00000183421.12	90.5273	3.70654	0.43484	8.52393	1.54e-17	1e-15	RIPK4
ENSG00000017483.15	136.841	2.59901	0.305204	8.51563	1.66e-17	1.07e-15	SLC38A5
ENSG00000237438.7	70.1191	2.49384	0.293037	8.51032	1.73e-17	1.12e-15	CECR7
ENSG00000131089.17	164.77	-0.99511	0.116935	-8.50995	1.74e-17	1.12e-15	ARHGEF9
ENSG00000170734.12	598.756	0.876448	0.103425	8.47427	2.37e-17	1.52e-15	POLH
ENSG00000049759.19	67.3345	-1.7826	0.211038	-8.44682	2.99e-17	1.91e-15	NEDD4L
ENSG00000153253.19	10.2201	-7.96947	0.945218	-8.43135	3.42e-17	2.18e-15	SCN3A
ENSG00000072201.14	79.986	5.40878	0.642782	8.41463	3.94e-17	2.5e-15	LNX1
ENSG00000164171.11	353.31	-1.11547	0.132622	-8.41092	4.07e-17	2.58e-15	ITGA2
ENSG00000064102.15	164.925	-1.24299	0.147936	-8.40225	4.38e-17	2.77e-15	ASUN
ENSG00000010818.10	1577.8	0.879486	0.104693	8.40062	4.44e-17	2.79e-15	HIVEP2
ENSG00000088756.13	16.2626	-4.15223	0.494319	-8.3999	4.47e-17	2.8e-15	ARHGAP28
ENSG00000164114.19	184.722	-1.48857	0.177275	-8.39698	4.58e-17	2.86e-15	MAP9
ENSG00000145569.6	24.7348	-3.48709	0.415356	-8.39543	4.64e-17	2.89e-15	FAM105A
ENSG00000127334.11	779.04	0.621254	0.0741028	8.38368	5.13e-17	3.19e-15	DYRK2
ENSG00000120708.17	47735.4	1.37041	0.163793	8.36672	5.92e-17	3.67e-15	TGFBI
ENSG00000177426.22	251.104	-1.01997	0.122	-8.36038	6.25e-17	3.86e-15	TGIF1
ENSG00000186350.12	609.589	0.880269	0.105487	8.34478	7.13e-17	4.39e-15	RXRA
ENSG00000154277.13	757.626	-1.26282	0.151624	-8.32864	8.18e-17	5.02e-15	UCHL1
ENSG00000112249.14	1598.76	-0.790817	0.0950121	-8.32332	8.55e-17	5.23e-15	ASCC3
ENSG00000119946.11	24.5532	-2.8142	0.338249	-8.31991	8.8e-17	5.37e-15	CNNM1
ENSG00000183049.13	26.5697	-2.89485	0.34801	-8.31831	8.92e-17	5.42e-15	CAMK1D
ENSG00000228495.2	63.0426	3.09685	0.373392	8.29384	1.1e-16	6.64e-15	LINC01013
ENSG00000130702.15	47.8971	-2.74877	0.334257	-8.22353	1.98e-16	1.19e-14	LAMA5
ENSG00000129116.19	2624.49	0.824348	0.100469	8.20504	2.31e-16	1.39e-14	PALLD
ENSG00000065809.13	105.019	-2.0949	0.25554	-8.19795	2.45e-16	1.47e-14	FAM107B
ENSG00000123975.5	51.0427	-1.87989	0.229992	-8.17372	2.99e-16	1.79e-14	CKS2
ENSG00000149633.12	61.7021	-1.78269	0.21863	-8.15388	3.52e-16	2.1e-14	KIAA1755
ENSG00000204131.9	357.077	1.00634	0.123593	8.14233	3.88e-16	2.31e-14	NHSL2
ENSG00000136114.17	86.6653	1.86321	0.228904	8.13971	3.96e-16	2.35e-14	THSD1
ENSG00000243156.9	580.886	0.902933	0.110942	8.13882	3.99e-16	2.36e-14	MICAL3
ENSG00000123572.17	8.657	-7.73441	0.952595	-8.1193	4.69e-16	2.76e-14	NRK
ENSG00000003096.14	10.6205	-7.53837	0.931645	-8.09147	5.89e-16	3.46e-14	KLHL13
ENSG00000189223.15	532.767	1.1307	0.13984	8.0857	6.18e-16	3.62e-14	PAX8-AS1
ENSG00000148737.17	433.776	1.08997	0.134918	8.07875	6.54e-16	3.82e-14	TCF7L2
ENSG00000164379.7	16.9909	-4.1096	0.510525	-8.04975	8.3e-16	4.83e-14	FOXQ1
ENSG00000182985.18	290.838	-1.09749	0.136452	-8.04303	8.76e-16	5.09e-14	CADM1
ENSG00000138131.4	1234.12	0.987276	0.122903	8.03299	9.51e-16	5.5e-14	LOXL4
ENSG00000137393.10	154.771	3.4501	0.429816	8.02692	9.99e-16	5.77e-14	RNF144B
ENSG00000131724.11	742.513	-0.628084	0.0783395	-8.01746	1.08e-15	6.21e-14	IL13RA1
ENSG00000166986.15	1311.02	-0.618044	0.0774114	-7.98389	1.42e-15	8.13e-14	MARS
ENSG00000163637.13	480.507	0.775286	0.0971985	7.97632	1.51e-15	8.62e-14	PRICKLE2
ENSG00000105281.12	2239.27	1.30832	0.164119	7.97176	1.56e-15	8.92e-14	SLC1A5
ENSG00000145687.16	198.512	-0.991946	0.12463	-7.9591	1.73e-15	9.85e-14	SSBP2
ENSG00000134802.18	61.8856	1.86587	0.235107	7.93627	2.08e-15	1.18e-13	SLC43A3
ENSG00000170624.13	2509.04	0.83113	0.104801	7.93058	2.18e-15	1.23e-13	SGCD
ENSG00000117592.9	2801.81	-0.957876	0.120891	-7.92348	2.31e-15	1.3e-13	PRDX6
ENSG00000165521.15	12.479	-4.46022	0.563276	-7.91836	2.41e-15	1.35e-13	EML5
ENSG00000110660.15	63.6263	2.60469	0.331151	7.86555	3.67e-15	2.05e-13	SLC35F2
ENSG00000141458.13	462.906	-0.72202	0.0917917	-7.86585	3.67e-15	2.05e-13	NPC1
ENSG00000179104.9	81.0003	-2.16769	0.275975	-7.85467	4.01e-15	2.23e-13	TMTC2
ENSG00000049323.16	1185.2	-1.71184	0.218327	-7.84073	4.48e-15	2.49e-13	LTBP1
ENSG00000153071.15	4482.12	0.684809	0.0874422	7.83157	4.82e-15	2.67e-13	DAB2
ENSG00000102349.18	33.2355	-2.6762	0.342	-7.82515	5.07e-15	2.8e-13	KLF8
ENSG00000165802.23	262.676	1.14051	0.145775	7.82377	5.13e-15	2.82e-13	NSMF
ENSG00000100889.12	612.848	-0.945296	0.121035	-7.8101	5.71e-15	3.14e-13	PCK2
ENSG00000206262.9	70.1148	1.84927	0.23709	7.79984	6.2e-15	3.39e-13	FOXL2NB
ENSG00000170166.6	35.7426	3.64804	0.468981	7.77864	7.33e-15	4e-13	HOXD4
ENSG00000019991.18	19.4938	-2.65844	0.342442	-7.7632	8.28e-15	4.51e-13	HGF
ENSG00000164291.17	79.3326	-1.28834	0.166154	-7.75392	8.91e-15	4.84e-13	ARSK
ENSG00000127946.17	581.27	1.55395	0.200453	7.75221	9.03e-15	4.89e-13	HIP1
ENSG00000172915.18	331.776	-2.23076	0.288148	-7.74172	9.81e-15	5.3e-13	NBEA
ENSG00000119681.12	11537.6	1.46965	0.190167	7.72821	1.09e-14	5.87e-13	LTBP2
ENSG00000170370.12	365.369	1.83429	0.237615	7.71957	1.17e-14	6.27e-13	EMX2
ENSG00000112139.16	127.783	1.21989	0.158097	7.71612	1.2e-14	6.42e-13	MDGA1
ENSG00000270069.1	375.135	1.13085	0.146709	7.70809	1.28e-14	6.82e-13	MIR222HG
ENSG00000139269.3	10.7284	-3.91471	0.507989	-7.7063	1.3e-14	6.9e-13	INHBE
ENSG00000175984.15	108.543	1.54312	0.200445	7.69849	1.38e-14	7.31e-13	DENND2C
ENSG00000125618.17	36.1996	2.56047	0.33301	7.68886	1.48e-14	7.86e-13	PAX8
ENSG00000237187.9	393.451	-0.72884	0.0948365	-7.68522	1.53e-14	8.07e-13	NR2F1-AS1
ENSG00000154678.18	1153.38	0.857258	0.111608	7.68097	1.58e-14	8.32e-13	PDE1C
ENSG00000130176.8	645.704	-1.79603	0.233847	-7.68033	1.59e-14	8.33e-13	CNN1
ENSG00000006757.12	13.7494	-3.80045	0.494965	-7.67822	1.61e-14	8.45e-13	PNPLA4
ENSG00000184178.16	382.965	0.930607	0.121309	7.67141	1.7e-14	8.89e-13	SCFD2
ENSG00000130707.18	576.539	-1.60543	0.209607	-7.65923	1.87e-14	9.72e-13	ASS1
ENSG00000166394.15	42.6153	-1.77758	0.232082	-7.65926	1.87e-14	9.72e-13	CYB5R2
ENSG00000165821.12	25.6292	-2.1593	0.282019	-7.65658	1.91e-14	9.9e-13	SALL2
ENSG00000156150.9	9.57393	-4.98294	0.651404	-7.64953	2.02e-14	1.04e-12	ALX3
ENSG00000187134.14	177.601	1.0847	0.141812	7.64886	2.03e-14	1.05e-12	AKR1C1
ENSG00000157111.13	47.1847	3.12982	0.409255	7.64761	2.05e-14	1.05e-12	TMEM171
ENSG00000082482.14	908.271	2.60382	0.341199	7.63138	2.32e-14	1.19e-12	KCNK2
ENSG00000228509.6	57.1368	9.02835	1.18695	7.60634	2.82e-14	1.44e-12	AC006460.2
ENSG00000198663.17	1286.66	0.429578	0.0565124	7.60147	2.93e-14	1.49e-12	C6orf89
ENSG00000040275.17	437.905	0.764686	0.100605	7.60086	2.94e-14	1.49e-12	SPDL1
ENSG00000172345.14	75.9367	1.61681	0.212719	7.60071	2.95e-14	1.49e-12	STARD5
ENSG00000078399.19	95.1726	1.49174	0.196423	7.59452	3.09e-14	1.56e-12	HOXA9
ENSG00000165655.17	249.77	4.22738	0.557315	7.58526	3.32e-14	1.67e-12	ZNF503
ENSG00000131737.5	10.5447	-4.9796	0.656958	-7.57979	3.46e-14	1.74e-12	KRT34
ENSG00000128652.11	50.2171	4.83237	0.63955	7.55589	4.16e-14	2.09e-12	HOXD3
ENSG00000187840.5	250.804	-1.08633	0.143991	-7.54445	4.54e-14	2.27e-12	EIF4EBP1
ENSG00000110092.4	8051.98	0.918056	0.121805	7.53711	4.81e-14	2.4e-12	CCND1
ENSG00000256618.2	11.2586	-7.61771	1.01119	-7.5334	4.94e-14	2.46e-12	MTRNR2L1
ENSG00000143469.20	218.187	-2.08866	0.277357	-7.53057	5.05e-14	2.51e-12	SYT14
ENSG00000174705.13	778.515	1.24799	0.165788	7.52762	5.17e-14	2.56e-12	SH3PXD2B
ENSG00000148730.7	1120.75	0.688347	0.0916358	7.51178	5.83e-14	2.88e-12	EIF4EBP2
ENSG00000242516.2	102.181	2.9402	0.391642	7.50738	6.03e-14	2.97e-12	LINC00960
ENSG00000075240.17	171.165	1.14118	0.152508	7.48271	7.28e-14	3.58e-12	GRAMD4
ENSG00000205795.4	104.612	1.60143	0.214161	7.47769	7.56e-14	3.71e-12	CYS1
ENSG00000177791.12	11.358	-4.43871	0.593614	-7.47744	7.58e-14	3.71e-12	MYOZ1
ENSG00000180155.20	128.467	1.96604	0.262985	7.47588	7.67e-14	3.74e-12	LYNX1
ENSG00000198467.16	9526.16	-1.33184	0.178213	-7.4733	7.82e-14	3.81e-12	TPM2
ENSG00000176842.15	170.811	1.58543	0.212424	7.46354	8.42e-14	4.09e-12	IRX5
ENSG00000079819.19	1110.84	0.762449	0.1023	7.45304	9.12e-14	4.42e-12	EPB41L2
ENSG00000164542.13	13.6356	-3.27878	0.43995	-7.45263	9.15e-14	4.42e-12	KIAA0895
ENSG00000079841.18	409.164	2.86405	0.384673	7.44541	9.66e-14	4.66e-12	RIMS1
ENSG00000152977.10	208.793	3.65596	0.491446	7.43919	1.01e-13	4.87e-12	ZIC1
ENSG00000182704.8	116.403	1.20455	0.16199	7.43592	1.04e-13	4.97e-12	TSKU
ENSG00000139971.15	218.14	1.65198	0.222166	7.43579	1.04e-13	4.97e-12	C14orf37
ENSG00000100100.13	169.94	1.77214	0.238798	7.42108	1.16e-13	5.55e-12	PIK3IP1
ENSG00000183715.13	72.8013	2.33777	0.315843	7.40167	1.34e-13	6.4e-12	OPCML
ENSG00000177119.16	1317.54	-0.641374	0.0868126	-7.38803	1.49e-13	7.08e-12	ANO6
ENSG00000110852.4	93.0898	2.58545	0.350112	7.38462	1.53e-13	7.23e-12	CLEC2B
ENSG00000196155.13	264.183	1.78848	0.242187	7.38472	1.53e-13	7.23e-12	PLEKHG4
ENSG00000162636.16	160.899	1.25776	0.170474	7.37798	1.61e-13	7.58e-12	FAM102B
ENSG00000113231.14	9.99579	-6.95304	0.943184	-7.37189	1.68e-13	7.91e-12	PDE8B
ENSG00000184347.15	3500.89	1.42824	0.193934	7.3646	1.78e-13	8.34e-12	SLIT3
ENSG00000188042.8	229.53	1.1693	0.158926	7.35751	1.87e-13	8.77e-12	ARL4C
ENSG00000168675.19	114.989	2.79946	0.380656	7.3543	1.92e-13	8.96e-12	LDLRAD4
ENSG00000250241.6	6.58244	-7.3389	0.99843	-7.35044	1.98e-13	9.2e-12	RP11-9G1.3
ENSG00000143067.5	120.376	-1.08464	0.147897	-7.33377	2.24e-13	1.04e-11	ZNF697
ENSG00000141198.16	71.0649	-1.41593	0.193239	-7.32735	2.35e-13	1.09e-11	TOM1L1
ENSG00000235649.2	81.6428	7.5605	1.03341	7.31605	2.55e-13	1.18e-11	MXRA5Y
ENSG00000115107.20	606.27	3.60156	0.492326	7.3154	2.57e-13	1.18e-11	STEAP3
ENSG00000196843.17	145.303	-1.24239	0.169913	-7.31191	2.63e-13	1.21e-11	ARID5A
ENSG00000182836.10	14.427	-5.67209	0.77631	-7.30648	2.74e-13	1.26e-11	PLCXD3
ENSG00000108679.13	134.514	-1.73158	0.237205	-7.29991	2.88e-13	1.32e-11	LGALS3BP
ENSG00000099998.18	27.8358	-1.98257	0.271717	-7.29644	2.95e-13	1.35e-11	GGT5
ENSG00000173548.9	803.561	0.591608	0.0811219	7.29282	3.04e-13	1.38e-11	SNX33
ENSG00000168264.10	545.488	0.732584	0.100534	7.28695	3.17e-13	1.44e-11	IRF2BP2
ENSG00000157833.13	64.4364	1.73259	0.238603	7.26139	3.83e-13	1.74e-11	GAREM2
ENSG00000181852.18	706.26	-0.757944	0.104421	-7.25857	3.91e-13	1.77e-11	RNF41
ENSG00000126368.6	94.8018	2.62956	0.363388	7.23622	4.61e-13	2.08e-11	NR1D1
ENSG00000153214.11	550.202	-0.651654	0.0900843	-7.23382	4.7e-13	2.12e-11	TMEM87B
ENSG00000008441.18	2479.49	1.49689	0.206964	7.23264	4.74e-13	2.13e-11	NFIX
ENSG00000184985.16	101.7	2.70172	0.37364	7.23079	4.8e-13	2.15e-11	SORCS2
ENSG00000111817.19	1330.36	0.556036	0.0769287	7.22794	4.9e-13	2.2e-11	DSE
ENSG00000164236.12	161.985	1.87871	0.259963	7.22683	4.94e-13	2.21e-11	ANKRD33B
ENSG00000182534.13	2206.51	0.923829	0.127855	7.22558	4.99e-13	2.22e-11	MXRA7
ENSG00000235750.10	8.94508	-4.30008	0.595276	-7.22367	5.06e-13	2.25e-11	KIAA0040
ENSG00000112297.18	261.209	1.40276	0.19429	7.21994	5.2e-13	2.31e-11	AIM1
ENSG00000175879.9	45.3876	2.02095	0.280123	7.2145	5.41e-13	2.39e-11	HOXD8
ENSG00000108175.17	1211.69	1.2679	0.17575	7.21424	5.42e-13	2.39e-11	ZMIZ1
ENSG00000139926.16	6197.79	0.67618	0.0939375	7.1982	6.1e-13	2.69e-11	FRMD6
ENSG00000173210.20	272.289	-0.717752	0.0997677	-7.19423	6.28e-13	2.76e-11	ABLIM3
ENSG00000129467.14	66.8607	-2.03198	0.282533	-7.19201	6.38e-13	2.8e-11	ADCY4
ENSG00000170549.4	82.3225	2.14214	0.298209	7.18335	6.8e-13	2.97e-11	IRX1
ENSG00000101935.10	198.211	-0.916937	0.127642	-7.18363	6.79e-13	2.97e-11	AMMECR1
ENSG00000116791.14	105.433	-1.13688	0.158333	-7.18034	6.95e-13	3.03e-11	CRYZ
ENSG00000118407.15	9.40603	-3.79844	0.529352	-7.17564	7.2e-13	3.13e-11	FILIP1
ENSG00000163931.16	1799.38	-0.543359	0.0757274	-7.1752	7.22e-13	3.13e-11	TKT
ENSG00000172986.13	166.406	2.62473	0.366243	7.16663	7.69e-13	3.33e-11	GXYLT2
ENSG00000160007.19	2452.45	0.387409	0.0542572	7.14023	9.32e-13	4.02e-11	ARHGAP35
ENSG00000204103.4	55.9378	3.51765	0.492868	7.13709	9.53e-13	4.11e-11	MAFB
ENSG00000160255.18	110.657	8.01744	1.12593	7.12074	1.07e-12	4.61e-11	ITGB2
ENSG00000166900.17	226.888	-0.793325	0.111596	-7.10891	1.17e-12	5.02e-11	STX3
ENSG00000116285.13	291.141	0.898413	0.126415	7.10688	1.19e-12	5.08e-11	ERRFI1
ENSG00000237807.4	45.9786	2.72835	0.384161	7.10211	1.23e-12	5.23e-11	RP11-400K9.4
ENSG00000268388.6	10.1212	-5.52526	0.777953	-7.10231	1.23e-12	5.23e-11	FENDRR
ENSG00000176771.17	46.1594	-2.50605	0.353072	-7.09786	1.27e-12	5.39e-11	NCKAP5
ENSG00000137310.12	9.71776	-6.61902	0.933013	-7.09425	1.3e-12	5.52e-11	TCF19
ENSG00000170385.10	951.439	0.690075	0.0973015	7.09213	1.32e-12	5.58e-11	SLC30A1
ENSG00000119771.15	151.67	-1.1956	0.168585	-7.09197	1.32e-12	5.58e-11	KLHL29
ENSG00000166681.14	533.795	-0.776251	0.10949	-7.08969	1.34e-12	5.66e-11	BEX3
ENSG00000119138.4	480.39	-2.30176	0.324875	-7.08506	1.39e-12	5.84e-11	KLF9
ENSG00000165105.10	8.83778	-4.2825	0.604533	-7.08398	1.4e-12	5.88e-11	RASEF
ENSG00000130304.17	381.811	1.2787	0.180532	7.08294	1.41e-12	5.91e-11	SLC27A1
ENSG00000196352.16	211.972	-1.03949	0.146821	-7.08001	1.44e-12	6.02e-11	CD55
ENSG00000124225.16	191.745	0.988895	0.13975	7.07615	1.48e-12	6.18e-11	PMEPA1
ENSG00000003137.8	58.9437	1.63914	0.231741	7.07313	1.51e-12	6.3e-11	CYP26B1
ENSG00000150867.14	382.537	-0.844526	0.119817	-7.04844	1.81e-12	7.51e-11	PIP4K2A
ENSG00000153714.6	141.064	1.77927	0.252816	7.03783	1.95e-12	8.07e-11	LURAP1L
ENSG00000158555.15	126.725	1.0945	0.155513	7.03796	1.95e-12	8.07e-11	GDPD5
ENSG00000196968.11	423.547	0.66277	0.0942582	7.03143	2.04e-12	8.43e-11	FUT11
ENSG00000182010.11	21.2542	-2.94307	0.419125	-7.02193	2.19e-12	9e-11	RTKN2
ENSG00000183770.7	46.8173	2.74126	0.390881	7.01303	2.33e-12	9.58e-11	FOXL2
ENSG00000246273.8	64.5605	-1.53316	0.218739	-7.0091	2.4e-12	9.83e-11	SBF2-AS1
ENSG00000101574.15	93.1206	-1.09465	0.156533	-6.9931	2.69e-12	1.1e-10	METTL4
ENSG00000143158.11	335.475	0.840106	0.120208	6.98875	2.77e-12	1.13e-10	MPC2
ENSG00000173166.18	1603.92	1.21017	0.173301	6.98308	2.89e-12	1.18e-10	RAPH1
ENSG00000070961.16	1148.79	-1.29326	0.185466	-6.97302	3.1e-12	1.26e-10	ATP2B1
ENSG00000143995.20	436.304	-1.56559	0.224705	-6.96732	3.23e-12	1.31e-10	MEIS1
ENSG00000163827.13	210.93	2.39413	0.343724	6.96525	3.28e-12	1.33e-10	LRRC2
ENSG00000115504.15	1567.37	0.502598	0.0721612	6.96493	3.29e-12	1.33e-10	EHBP1
ENSG00000136542.9	3501.19	1.58156	0.227231	6.96015	3.4e-12	1.37e-10	GALNT5
ENSG00000123989.14	1471.75	1.57202	0.226104	6.95266	3.58e-12	1.44e-10	CHPF
ENSG00000010295.20	291.785	0.794228	0.114249	6.95172	3.61e-12	1.45e-10	IFFO1
ENSG00000123364.5	6.16952	-7.24139	1.0419	-6.95018	3.65e-12	1.46e-10	HOXC13
ENSG00000101928.13	140.923	-1.31365	0.189166	-6.94444	3.8e-12	1.52e-10	MOSPD1
ENSG00000102780.17	504.808	-1.02151	0.147128	-6.94304	3.84e-12	1.53e-10	DGKH
ENSG00000152270.9	8.3504	-6.21899	0.895814	-6.94228	3.86e-12	1.54e-10	PDE3B
ENSG00000249641.2	5.60036	-7.10556	1.02363	-6.94155	3.88e-12	1.54e-10	HOXC13-AS
ENSG00000198300.14	9.31882	-5.64847	0.815409	-6.92716	4.29e-12	1.7e-10	PEG3
ENSG00000155111.15	226.886	-0.853729	0.123278	-6.92522	4.35e-12	1.72e-10	CDK19
ENSG00000134352.20	4720.67	-1.11938	0.161678	-6.9235	4.41e-12	1.74e-10	IL6ST
ENSG00000087589.16	61.6359	3.79249	0.550399	6.89044	5.56e-12	2.19e-10	CASS4
ENSG00000080493.18	182.452	1.05446	0.153176	6.88396	5.82e-12	2.29e-10	SLC4A4
ENSG00000119042.17	303.1	1.43123	0.208097	6.87771	6.08e-12	2.39e-10	SATB2
ENSG00000169213.7	3987.92	-1.28688	0.187259	-6.87221	6.32e-12	2.48e-10	RAB3B
ENSG00000166444.19	629.964	-0.681835	0.099292	-6.86697	6.56e-12	2.56e-10	ST5
ENSG00000161791.14	394.334	1.02547	0.149533	6.85781	6.99e-12	2.73e-10	FMNL3
ENSG00000174963.18	51.0475	1.57387	0.229768	6.84985	7.39e-12	2.88e-10	ZIC4
ENSG00000168453.15	200.116	-1.32212	0.193306	-6.83954	7.94e-12	3.09e-10	HR
ENSG00000107099.16	5.65402	-7.11431	1.04173	-6.82933	8.53e-12	3.31e-10	DOCK8
ENSG00000025423.11	11.7771	-3.15634	0.462752	-6.8208	9.05e-12	3.5e-10	HSD17B6
ENSG00000180346.4	83.0754	-1.3989	0.205228	-6.81629	9.34e-12	3.61e-10	TIGD2
ENSG00000113810.16	716.958	-0.860785	0.126326	-6.81398	9.49e-12	3.66e-10	SMC4
ENSG00000272398.6	57.1455	6.04896	0.887969	6.81213	9.62e-12	3.7e-10	CD24
ENSG00000175061.18	2095.19	-0.593947	0.0872035	-6.81104	9.69e-12	3.72e-10	LRRC75A-AS1
ENSG00000196371.3	101.581	1.23425	0.181429	6.80294	1.03e-11	3.93e-10	FUT4
ENSG00000139292.13	259.723	8.93222	1.31313	6.80221	1.03e-11	3.94e-10	LGR5
ENSG00000242732.4	134.976	1.45	0.213205	6.80096	1.04e-11	3.97e-10	RGAG4
ENSG00000170627.11	5.37723	-7.04492	1.0362	-6.79881	1.05e-11	4.02e-10	GTSF1
ENSG00000089472.16	316.596	1.03015	0.151573	6.79638	1.07e-11	4.08e-10	HEPH
ENSG00000123500.10	28.3081	3.86282	0.56887	6.79034	1.12e-11	4.24e-10	COL10A1
ENSG00000163171.8	3995.65	0.681605	0.100662	6.77124	1.28e-11	4.83e-10	CDC42EP3
ENSG00000173334.4	35.0362	-1.95729	0.289183	-6.76833	1.3e-11	4.92e-10	TRIB1
ENSG00000148154.10	888.64	1.31477	0.194311	6.76631	1.32e-11	4.98e-10	UGCG
ENSG00000078018.20	61.7445	-2.90241	0.429219	-6.76207	1.36e-11	5.12e-10	MAP2
ENSG00000068724.17	557.103	0.754916	0.111697	6.75862	1.39e-11	5.23e-10	TTC7A
ENSG00000134363.12	2133	2.12762	0.31555	6.74257	1.56e-11	5.83e-10	FST
ENSG00000197415.12	149.107	-1.2382	0.183727	-6.73933	1.59e-11	5.95e-10	VEPH1
ENSG00000134684.11	954.112	-0.731279	0.108569	-6.73563	1.63e-11	6.09e-10	YARS
ENSG00000162618.15	99.9395	1.54557	0.22947	6.7354	1.63e-11	6.09e-10	ADGRL4
ENSG00000162496.9	640.009	-1.53315	0.228127	-6.72062	1.81e-11	6.73e-10	DHRS3
ENSG00000153823.19	229.41	1.26682	0.188542	6.71905	1.83e-11	6.79e-10	PID1
ENSG00000197969.14	640.955	-1.25104	0.186435	-6.71034	1.94e-11	7.2e-10	VPS13A
ENSG00000105894.12	116.177	-3.88227	0.578957	-6.70564	2.01e-11	7.42e-10	PTN
ENSG00000137573.14	13358.4	-1.65194	0.246439	-6.70326	2.04e-11	7.52e-10	SULF1
ENSG00000120093.11	53.5147	8.21196	1.22553	6.70073	2.07e-11	7.64e-10	HOXB3
ENSG00000174938.14	187.565	1.02841	0.153495	6.69997	2.08e-11	7.67e-10	SEZ6L2
ENSG00000257298.1	87.863	1.18303	0.176595	6.69911	2.1e-11	7.7e-10	RP3-405J10.3
ENSG00000122042.10	926.084	0.516299	0.077134	6.69353	2.18e-11	7.98e-10	UBL3
ENSG00000064692.20	20.1995	-3.472	0.518806	-6.69229	2.2e-11	8.03e-10	SNCAIP
ENSG00000144891.18	32.7046	3.90228	0.58337	6.68919	2.24e-11	8.19e-10	AGTR1
ENSG00000164284.15	186.814	-0.786925	0.117746	-6.68322	2.34e-11	8.52e-10	GRPEL2
ENSG00000114853.14	771.681	0.763525	0.114252	6.68282	2.34e-11	8.52e-10	ZBTB47
ENSG00000167123.19	2280.11	1.05595	0.15827	6.67182	2.53e-11	9.17e-10	CERCAM
ENSG00000205403.13	5.81904	-6.66401	0.999465	-6.66758	2.6e-11	9.42e-10	CFI
ENSG00000153561.13	238.02	-0.715621	0.107408	-6.66264	2.69e-11	9.73e-10	RMND5A
ENSG00000156804.7	1329.04	1.25918	0.189021	6.66157	2.71e-11	9.76e-10	FBXO32
ENSG00000189129.14	105.797	1.18093	0.177269	6.66182	2.7e-11	9.76e-10	PLAC9
ENSG00000123505.19	600.163	-0.715676	0.107446	-6.66079	2.72e-11	9.79e-10	AMD1
ENSG00000138759.19	1322.48	1.1	0.165165	6.66004	2.74e-11	9.83e-10	FRAS1
ENSG00000166106.3	21.374	-4.43939	0.666891	-6.65685	2.8e-11	1e-09	ADAMTS15
ENSG00000145423.5	319.161	9.36207	1.40687	6.65452	2.84e-11	1.02e-09	SFRP2
ENSG00000163064.7	53.4987	6.16317	0.926487	6.65219	2.89e-11	1.03e-09	EN1
ENSG00000134198.10	39.4528	-1.61194	0.242619	-6.64391	3.05e-11	1.09e-09	TSPAN2
ENSG00000019144.19	1594.32	0.746258	0.112403	6.63916	3.15e-11	1.12e-09	PHLDB1
ENSG00000111145.8	563.048	0.677085	0.101984	6.63914	3.16e-11	1.12e-09	ELK3
ENSG00000134986.14	3256.8	-1.53807	0.231759	-6.63649	3.21e-11	1.14e-09	NREP
ENSG00000137409.19	1711.36	0.630427	0.0950301	6.63396	3.27e-11	1.16e-09	MTCH1
ENSG00000185070.11	1105.5	0.629685	0.0949248	6.63352	3.28e-11	1.16e-09	FLRT2
ENSG00000127528.6	248.192	3.31001	0.499447	6.62735	3.42e-11	1.2e-09	KLF2
ENSG00000215908.10	154.18	1.20727	0.182262	6.6238	3.5e-11	1.23e-09	CROCCP2
ENSG00000054965.11	818.76	0.56403	0.0852688	6.61472	3.72e-11	1.31e-09	FAM168A
ENSG00000153234.15	27.3052	-1.91548	0.290119	-6.60239	4.05e-11	1.42e-09	NR4A2
ENSG00000242550.6	5.1121	-6.97519	1.05655	-6.60185	4.06e-11	1.42e-09	SERPINB10
ENSG00000112414.15	67.6093	-3.54749	0.538623	-6.58621	4.51e-11	1.58e-09	ADGRG6
ENSG00000138061.12	4234.02	1.84655	0.280759	6.57698	4.8e-11	1.67e-09	CYP1B1
ENSG00000142794.19	119.428	-0.988911	0.150396	-6.57539	4.85e-11	1.69e-09	NBPF3
ENSG00000176658.17	3369.28	1.47813	0.225246	6.56233	5.3e-11	1.84e-09	MYO1D
ENSG00000100284.21	452.633	0.663229	0.10116	6.55625	5.52e-11	1.91e-09	TOM1
ENSG00000080823.23	207.935	0.891275	0.136105	6.54844	5.81e-11	2.01e-09	MOK
ENSG00000131238.18	226.056	-0.820514	0.125631	-6.53112	6.53e-11	2.26e-09	PPT1
ENSG00000106571.15	567.348	0.953777	0.146164	6.52539	6.78e-11	2.34e-09	GLI3
ENSG00000205002.4	20.4137	-5.17649	0.793449	-6.52403	6.84e-11	2.35e-09	AARD
ENSG00000170421.12	48.1737	-2.71451	0.41608	-6.524	6.85e-11	2.35e-09	KRT8
ENSG00000112561.19	57.2885	-1.29398	0.198371	-6.52303	6.89e-11	2.36e-09	TFEB
ENSG00000114948.13	32.509	2.25559	0.346003	6.51898	7.08e-11	2.42e-09	ADAM23
ENSG00000052795.13	523.422	-0.506156	0.0776576	-6.51778	7.14e-11	2.44e-09	FNIP2
ENSG00000147202.18	270.644	-0.689984	0.105899	-6.51547	7.25e-11	2.47e-09	DIAPH2
ENSG00000008853.17	227.001	0.854032	0.131203	6.50925	7.55e-11	2.57e-09	RHOBTB2
ENSG00000168502.17	1363.66	0.637753	0.0980216	6.50624	7.71e-11	2.62e-09	MTCL1
ENSG00000186314.11	23.4323	-1.97622	0.303915	-6.50254	7.9e-11	2.68e-09	PRELID2
ENSG00000159640.17	95.6763	1.31976	0.202959	6.50259	7.89e-11	2.68e-09	ACE
ENSG00000186522.15	988.81	-1.15577	0.177807	-6.50011	8.03e-11	2.71e-09	2010-09-01
ENSG00000224189.8	33.3405	7.83803	1.20635	6.4973	8.18e-11	2.76e-09	HAGLR
ENSG00000284052.1	24.3386	2.69061	0.414207	6.49581	8.26e-11	2.78e-09	NA
ENSG00000139668.9	338.758	0.752919	0.115911	6.49564	8.27e-11	2.78e-09	WDFY2
ENSG00000178695.6	407.547	1.03013	0.158835	6.48556	8.84e-11	2.97e-09	KCTD12
ENSG00000070669.17	15.2278	-2.37018	0.365731	-6.48066	9.13e-11	3.06e-09	ASNS
ENSG00000108960.9	31.686	-1.50276	0.23202	-6.47689	9.36e-11	3.13e-09	MMD
ENSG00000150347.16	2677.97	-1.18489	0.182987	-6.47525	9.47e-11	3.16e-09	ARID5B
ENSG00000153879.9	267.985	-1.20651	0.186348	-6.47453	9.51e-11	3.17e-09	CEBPG
ENSG00000143669.14	451.671	-0.752893	0.116314	-6.47293	9.61e-11	3.2e-09	LYST
ENSG00000103522.16	25.476	2.58943	0.400127	6.47151	9.7e-11	3.23e-09	IL21R
ENSG00000103994.18	1441.51	0.491675	0.0759843	6.47074	9.75e-11	3.24e-09	ZNF106
ENSG00000157240.4	350.713	1.62252	0.250774	6.47005	9.8e-11	3.25e-09	FZD1
ENSG00000130147.16	2108.41	1.0762	0.166632	6.45853	1.06e-10	3.5e-09	SH3BP4
ENSG00000234648.1	6.70094	-4.54384	0.704775	-6.44722	1.14e-10	3.76e-09	AL162151.3
ENSG00000165102.15	584.974	0.798946	0.123969	6.4447	1.16e-10	3.82e-09	HGSNAT
ENSG00000236849.6	6.20137	-6.75375	1.04926	-6.43665	1.22e-10	4.02e-09	LINC01474
ENSG00000169926.11	29.7296	2.31159	0.359234	6.43478	1.24e-10	4.06e-09	KLF13
ENSG00000047346.12	430.094	-0.650076	0.101111	-6.42932	1.28e-10	4.2e-09	FAM214A
ENSG00000157978.12	294.333	1.11284	0.173205	6.42498	1.32e-10	4.32e-09	LDLRAP1
ENSG00000102409.10	53.9977	-3.12185	0.486436	-6.41779	1.38e-10	4.52e-09	BEX4
ENSG00000158747.15	1103.31	0.955194	0.148925	6.41394	1.42e-10	4.63e-09	NBL1
ENSG00000137831.15	1466.88	-0.633954	0.0988476	-6.41345	1.42e-10	4.63e-09	UACA
ENSG00000158445.10	39.2327	3.39054	0.528749	6.41238	1.43e-10	4.66e-09	KCNB1
ENSG00000105835.12	432.125	-2.25396	0.351779	-6.40733	1.48e-10	4.81e-09	NAMPT
ENSG00000236333.4	81.9844	-2.71348	0.424155	-6.39737	1.58e-10	5.12e-09	TRHDE-AS1
ENSG00000156414.19	8.75798	-4.296	0.672143	-6.39149	1.64e-10	5.32e-09	TDRD9
ENSG00000111799.21	58919.9	0.816912	0.127892	6.38751	1.69e-10	5.45e-09	COL12A1
ENSG00000213160.10	10.2007	-2.87137	0.450033	-6.38037	1.77e-10	5.7e-09	KLHL23
ENSG00000278189.1	47.6243	8.30955	1.30489	6.36803	1.91e-10	6.16e-09	RNA5-8S5
ENSG00000020633.19	37.5094	5.55055	0.872763	6.35974	2.02e-10	6.5e-09	RUNX3
ENSG00000070614.15	3793.87	1.57439	0.247753	6.35466	2.09e-10	6.7e-09	NDST1
ENSG00000219481.10	218.108	1.0973	0.172711	6.35341	2.11e-10	6.75e-09	NBPF1
ENSG00000183779.7	220.183	2.05683	0.324003	6.34819	2.18e-10	6.97e-09	ZNF703
ENSG00000140945.17	457.214	1.21015	0.190657	6.34727	2.19e-10	7e-09	CDH13
ENSG00000154319.16	200.664	-1.46004	0.230088	-6.3456	2.22e-10	7.06e-09	FAM167A
ENSG00000179981.11	454.785	-1.13518	0.179015	-6.34124	2.28e-10	7.25e-09	TSHZ1
ENSG00000101109.12	378.73	-0.62169	0.0980542	-6.34027	2.29e-10	7.29e-09	STK4
ENSG00000151458.12	768.717	-0.436357	0.0688431	-6.33843	2.32e-10	7.36e-09	ANKRD50
ENSG00000026652.15	189.353	0.905267	0.142855	6.33697	2.34e-10	7.42e-09	AGPAT4
ENSG00000153707.17	6.94099	-4.66419	0.736507	-6.33286	2.41e-10	7.61e-09	PTPRD
ENSG00000255282.6	11.0384	-3.36248	0.531115	-6.33097	2.44e-10	7.69e-09	WTAPP1
ENSG00000152104.12	4252.62	1.03875	0.164092	6.33029	2.45e-10	7.71e-09	PTPN14
ENSG00000176406.23	41.3667	2.45741	0.388834	6.31994	2.62e-10	8.23e-09	RIMS2
ENSG00000138640.15	163.366	-0.732948	0.116111	-6.31249	2.75e-10	8.63e-09	FAM13A
ENSG00000238207.2	13.0153	-4.02404	0.637798	-6.30927	2.8e-10	8.79e-09	AC009312.1
ENSG00000071894.17	599.921	0.822201	0.130391	6.30565	2.87e-10	8.99e-09	CPSF1
ENSG00000112379.9	31.2141	-1.49656	0.237429	-6.30317	2.92e-10	9.12e-09	ARFGEF3
ENSG00000110987.9	60.2047	1.63563	0.26049	6.27905	3.41e-10	1.06e-08	BCL7A
ENSG00000205517.13	12.9831	-2.76853	0.44121	-6.27486	3.5e-10	1.09e-08	RGL3
ENSG00000113460.13	176.604	-1.07299	0.171034	-6.27353	3.53e-10	1.1e-08	BRIX1
ENSG00000099250.18	3544.04	-0.352248	0.0561743	-6.27063	3.6e-10	1.12e-08	NRP1
ENSG00000166669.13	8.61345	-4.25241	0.678147	-6.27063	3.6e-10	1.12e-08	ATF7IP2
ENSG00000203668.3	240.117	-1.20172	0.191686	-6.26922	3.63e-10	1.12e-08	CHML
ENSG00000163618.18	57.6168	7.00868	1.11955	6.26029	3.84e-10	1.19e-08	CADPS
ENSG00000072422.17	393.629	0.606073	0.0968176	6.25995	3.85e-10	1.19e-08	RHOBTB1
ENSG00000250337.7	123.483	-0.900798	0.143929	-6.25861	3.88e-10	1.2e-08	LINC01021
ENSG00000128683.14	35.1633	5.52989	0.884579	6.25144	4.07e-10	1.25e-08	GAD1
ENSG00000198948.12	248.056	-0.684485	0.109505	-6.25073	4.09e-10	1.25e-08	MFAP3L
ENSG00000100994.12	887.614	0.567063	0.0907187	6.25078	4.08e-10	1.25e-08	PYGB
ENSG00000156650.14	586.656	-0.502247	0.0803662	-6.24948	4.12e-10	1.26e-08	KAT6B
ENSG00000101439.9	900.728	0.55293	0.0885451	6.24462	4.25e-10	1.3e-08	CST3
ENSG00000198873.12	151.952	1.05989	0.16974	6.24418	4.26e-10	1.3e-08	GRK5
ENSG00000110328.6	8.49524	-5.30388	0.849629	-6.24259	4.3e-10	1.31e-08	GALNT18
ENSG00000103148.17	179.775	0.943468	0.151255	6.23759	4.44e-10	1.35e-08	NPRL3
ENSG00000187950.8	6.76848	-4.92237	0.789429	-6.23535	4.51e-10	1.37e-08	OVCH1
ENSG00000245025.3	51.1565	1.87551	0.300861	6.23382	4.55e-10	1.38e-08	RP11-875O11.1
ENSG00000051620.11	358.654	-0.659403	0.105799	-6.2326	4.59e-10	1.39e-08	HEBP2
ENSG00000130962.18	120.263	-0.858285	0.137843	-6.22655	4.77e-10	1.44e-08	PRRG1
ENSG00000179889.19	41.8061	5.19872	0.835125	6.22508	4.81e-10	1.45e-08	PDXDC1
ENSG00000170390.16	305.374	-1.83295	0.29481	-6.21738	5.06e-10	1.52e-08	DCLK2
ENSG00000164161.10	4.97187	-6.28747	1.01316	-6.20583	5.44e-10	1.64e-08	HHIP
ENSG00000274070.2	1027.29	1.30227	0.209941	6.20304	5.54e-10	1.66e-08	GATSL2
ENSG00000159556.10	7.48756	-5.29231	0.853599	-6.19999	5.65e-10	1.69e-08	ISL2
ENSG00000169271.3	65.9916	-1.3755	0.221887	-6.1991	5.68e-10	1.7e-08	HSPB3
ENSG00000184584.13	566.666	0.638664	0.103026	6.19908	5.68e-10	1.7e-08	TMEM173
ENSG00000128709.13	76.8475	2.12433	0.343062	6.19227	5.93e-10	1.77e-08	HOXD9
ENSG00000164932.13	684.73	1.36006	0.219734	6.18958	6.03e-10	1.8e-08	CTHRC1
ENSG00000172123.13	196.112	1.11622	0.180407	6.18725	6.12e-10	1.82e-08	SLFN12
ENSG00000082512.15	364.323	-0.743033	0.12014	-6.1847	6.22e-10	1.85e-08	TRAF5
ENSG00000153790.12	16.0209	-2.4302	0.393	-6.18372	6.26e-10	1.86e-08	C7orf31
ENSG00000168646.13	83.8643	1.32754	0.214745	6.18195	6.33e-10	1.88e-08	AXIN2
ENSG00000186281.12	17.4213	-3.32516	0.538177	-6.17855	6.47e-10	1.91e-08	GPAT2
ENSG00000138376.11	125.631	-0.940999	0.15249	-6.17089	6.79e-10	2.01e-08	BARD1
ENSG00000137103.20	149.532	1.41888	0.229966	6.16995	6.83e-10	2.02e-08	TMEM8B
ENSG00000164506.14	897.575	-0.569539	0.0923602	-6.1665	6.98e-10	2.06e-08	STXBP5
ENSG00000189308.11	167.505	-0.717483	0.11648	-6.1597	7.29e-10	2.14e-08	LIN54
ENSG00000104312.8	102.683	-0.881387	0.143161	-6.15661	7.43e-10	2.18e-08	RIPK2
ENSG00000086062.13	2029.75	1.44654	0.234985	6.15588	7.47e-10	2.19e-08	B4GALT1
ENSG00000163629.13	2098.74	-1.08927	0.17717	-6.14815	7.84e-10	2.3e-08	PTPN13
ENSG00000092148.13	2105.78	-0.365537	0.0594821	-6.14532	7.98e-10	2.33e-08	HECTD1
ENSG00000171658.8	31.8663	2.06464	0.336366	6.13807	8.35e-10	2.44e-08	NMRAL1P1
ENSG00000115525.18	159.184	1.94072	0.316202	6.13759	8.38e-10	2.44e-08	ST3GAL5
ENSG00000104177.18	31.5227	-1.91577	0.312143	-6.13748	8.38e-10	2.44e-08	MYEF2
ENSG00000143515.19	2280.04	0.665977	0.108521	6.13685	8.42e-10	2.45e-08	ATP8B2
ENSG00000149054.16	43.0562	-1.41536	0.230647	-6.13649	8.44e-10	2.45e-08	ZNF215
ENSG00000090621.15	1349.08	0.724132	0.118252	6.12362	9.15e-10	2.65e-08	PABPC4
ENSG00000128487.17	201.632	-1.09637	0.179114	-6.12107	9.3e-10	2.69e-08	SPECC1
ENSG00000165801.10	976.021	0.65903	0.107962	6.10426	1.03e-09	2.98e-08	ARHGEF40
ENSG00000278588.2	120.978	-0.997498	0.163494	-6.10113	1.05e-09	3.04e-08	HIST1H2BI
ENSG00000114346.14	245.42	-1.04426	0.171184	-6.1002	1.06e-09	3.05e-08	ECT2
ENSG00000235244.4	4.79704	-6.38049	1.04765	-6.09027	1.13e-09	3.24e-08	DANT2
ENSG00000093167.18	1027.6	-0.571937	0.0940101	-6.08379	1.17e-09	3.37e-08	LRRFIP2
ENSG00000240184.7	486.29	0.945951	0.155486	6.08382	1.17e-09	3.37e-08	PCDHGC3
ENSG00000164659.15	93.2166	2.88543	0.474359	6.0828	1.18e-09	3.38e-08	KIAA1324L
ENSG00000152601.17	2670.79	-0.471656	0.0776483	-6.07426	1.25e-09	3.56e-08	MBNL1
ENSG00000128641.19	3035.34	0.648466	0.106772	6.07335	1.25e-09	3.58e-08	MYO1B
ENSG00000140718.21	745.087	0.469475	0.0773584	6.06883	1.29e-09	3.67e-08	FTO
ENSG00000253159.3	213.154	1.45951	0.240731	6.06282	1.34e-09	3.81e-08	PCDHGA12
ENSG00000078618.22	1132.72	-0.502417	0.0828795	-6.06202	1.34e-09	3.82e-08	NRDC
ENSG00000183807.8	4.30682	-6.72798	1.10992	-6.06169	1.35e-09	3.82e-08	FAM162B
ENSG00000165629.20	473.413	-0.750314	0.12378	-6.06166	1.35e-09	3.82e-08	ATP5C1
ENSG00000198755.11	2312.1	-0.470428	0.0776676	-6.05694	1.39e-09	3.93e-08	RPL10A
ENSG00000148053.17	7.45529	-4.97035	0.821143	-6.05296	1.42e-09	4.02e-08	NTRK2
ENSG00000152402.11	24.5241	-2.59058	0.428068	-6.0518	1.43e-09	4.04e-08	GUCY1A2
ENSG00000143786.8	61.6713	1.74476	0.288485	6.04801	1.47e-09	4.13e-08	CNIH3
ENSG00000076258.10	23.1669	-1.92459	0.318248	-6.04745	1.47e-09	4.14e-08	FMO4
ENSG00000182463.16	531.642	4.26853	0.706015	6.04595	1.49e-09	4.17e-08	TSHZ2
ENSG00000113456.19	349.214	-0.747639	0.12372	-6.04297	1.51e-09	4.24e-08	RAD1
ENSG00000155011.9	72.7753	3.33109	0.551438	6.04074	1.53e-09	4.3e-08	DKK2
ENSG00000182952.5	338.957	-0.567859	0.0941251	-6.03303	1.61e-09	4.5e-08	HMGN4
ENSG00000176624.12	403.766	-0.515426	0.0854918	-6.02895	1.65e-09	4.61e-08	MEX3C
ENSG00000166689.16	20.4267	4.14317	0.687826	6.02357	1.71e-09	4.76e-08	PLEKHA7
ENSG00000118849.10	6.32434	-5.23107	0.868949	-6.02	1.74e-09	4.86e-08	RARRES1
ENSG00000105928.16	251.796	-0.972649	0.161599	-6.01889	1.76e-09	4.88e-08	DFNA5
ENSG00000277437.1	72.1589	22.4174	3.72521	6.01775	1.77e-09	4.91e-08	MIR3687-1
ENSG00000100714.17	340.786	-0.724645	0.120449	-6.01622	1.79e-09	4.95e-08	MTHFD1
ENSG00000107372.13	2235.21	-0.878034	0.146025	-6.01292	1.82e-09	5.05e-08	ZFAND5
ENSG00000149115.14	1779.17	0.507415	0.0844173	6.01079	1.85e-09	5.1e-08	TNKS1BP1
ENSG00000137193.14	64.3029	-1.28245	0.213486	-6.00718	1.89e-09	5.21e-08	PIM1
ENSG00000103647.13	146.16	1.31579	0.219126	6.00474	1.92e-09	5.28e-08	CORO2B
ENSG00000147140.17	1886.93	-0.439992	0.0732781	-6.00442	1.92e-09	5.29e-08	NONO
ENSG00000144366.16	212.233	-2.19002	0.364832	-6.00282	1.94e-09	5.33e-08	GULP1
ENSG00000135678.12	31.1428	-2.952	0.491894	-6.0013	1.96e-09	5.37e-08	CPM
ENSG00000073008.15	589.602	-0.434689	0.0724297	-6.00153	1.95e-09	5.37e-08	PVR
ENSG00000144355.15	32.8685	2.31321	0.385494	6.00063	1.97e-09	5.38e-08	DLX1
ENSG00000152990.14	128.832	-0.91699	0.153048	-5.99153	2.08e-09	5.67e-08	ADGRA3
ENSG00000183087.15	5673.46	2.05415	0.342843	5.99153	2.08e-09	5.67e-08	GAS6
ENSG00000197256.11	1839.81	-0.478984	0.0800065	-5.98682	2.14e-09	5.83e-08	KANK2
ENSG00000073712.15	1885.17	-0.768031	0.128315	-5.9855	2.16e-09	5.87e-08	FERMT2
ENSG00000128340.15	78.9792	2.70626	0.452285	5.98354	2.18e-09	5.94e-08	RAC2
ENSG00000116711.10	13.6291	-3.03786	0.507769	-5.98276	2.19e-09	5.96e-08	PLA2G4A
ENSG00000091483.7	335.846	-0.669836	0.112086	-5.97611	2.29e-09	6.19e-08	FH
ENSG00000174032.17	159.604	0.998502	0.167109	5.97514	2.3e-09	6.22e-08	SLC25A30
ENSG00000168542.16	32921.5	0.452421	0.075752	5.97239	2.34e-09	6.31e-08	COL3A1
ENSG00000167074.15	204.274	0.876841	0.146811	5.97257	2.34e-09	6.31e-08	TEF
ENSG00000154263.17	33.9666	-1.48149	0.248311	-5.96627	2.43e-09	6.54e-08	ABCA10
ENSG00000076356.7	255.838	1.29584	0.217286	5.96377	2.46e-09	6.64e-08	PLXNA2
ENSG00000187239.17	604.093	0.50448	0.0846077	5.96257	2.48e-09	6.67e-08	FNBP1
ENSG00000154188.10	542.933	0.825117	0.138504	5.95736	2.56e-09	6.88e-08	ANGPT1
ENSG00000198794.12	25.7858	3.36745	0.565512	5.9547	2.61e-09	6.98e-08	SCAMP5
ENSG00000101825.8	8200.81	1.1628	0.195486	5.94829	2.71e-09	7.25e-08	MXRA5
ENSG00000067057.18	667.288	-0.494469	0.083137	-5.94764	2.72e-09	7.27e-08	PFKP
ENSG00000166396.13	305.806	-2.41816	0.40703	-5.94098	2.83e-09	7.56e-08	SERPINB7
ENSG00000156675.16	64.3518	-1.11792	0.188414	-5.93334	2.97e-09	7.91e-08	RAB11FIP1
ENSG00000143772.9	66.6752	-1.38035	0.232656	-5.933	2.97e-09	7.92e-08	ITPKB
ENSG00000171385.10	139.802	3.74717	0.631826	5.93069	3.02e-09	8.02e-08	KCND3
ENSG00000124343.14	108.326	1.88669	0.31831	5.92719	3.08e-09	8.18e-08	XG
ENSG00000125148.7	424.418	-1.30065	0.219514	-5.92514	3.12e-09	8.27e-08	MT2A
ENSG00000123607.15	240.594	-1.03502	0.174779	-5.92185	3.18e-09	8.43e-08	TTC21B
ENSG00000166068.13	577.401	-0.559359	0.0945075	-5.91867	3.25e-09	8.58e-08	SPRED1
ENSG00000005007.13	807.155	0.825429	0.139516	5.91636	3.29e-09	8.69e-08	UPF1
ENSG00000140548.10	122.03	1.00755	0.170338	5.91499	3.32e-09	8.75e-08	ZNF710
ENSG00000251136.9	193.861	-0.989847	0.167495	-5.90971	3.43e-09	9.03e-08	RP11-37B2.1
ENSG00000109099.16	1032.66	1.28918	0.218727	5.89401	3.77e-09	9.91e-08	PMP22
ENSG00000074964.17	232.187	0.96801	0.164326	5.89079	3.84e-09	1.01e-07	ARHGEF10L
ENSG00000117069.15	86.653	3.25791	0.553306	5.88808	3.91e-09	1.02e-07	ST6GALNAC5
ENSG00000143013.13	346.109	-0.565033	0.0960008	-5.88571	3.96e-09	1.04e-07	LMO4
ENSG00000140948.13	468.745	0.64548	0.109801	5.87863	4.14e-09	1.08e-07	ZCCHC14
ENSG00000144810.16	11561.6	1.77058	0.301832	5.86612	4.46e-09	1.17e-07	COL8A1
ENSG00000171345.13	266.16	-0.961344	0.163994	-5.86206	4.57e-09	1.19e-07	KRT19
ENSG00000138829.12	2969.66	-4.76638	0.813347	-5.86021	4.62e-09	1.2e-07	FBN2
ENSG00000198369.10	323.543	0.69839	0.11921	5.85846	4.67e-09	1.22e-07	SPRED2
ENSG00000163975.12	32.5025	2.28122	0.389668	5.85429	4.79e-09	1.24e-07	MELTF
ENSG00000021645.20	6.34745	-5.30127	0.905652	-5.85354	4.81e-09	1.25e-07	NRXN3
ENSG00000169641.13	1067.73	0.688226	0.117594	5.85255	4.84e-09	1.25e-07	LUZP1
ENSG00000166603.5	26.5078	7.86588	1.34491	5.84862	4.96e-09	1.28e-07	MC4R
ENSG00000163251.4	42.7457	1.82966	0.312977	5.84598	5.04e-09	1.3e-07	FZD5
ENSG00000168389.18	29.1988	2.24293	0.383908	5.84237	5.15e-09	1.33e-07	MFSD2A
ENSG00000152953.13	430.572	3.48708	0.596878	5.8422	5.15e-09	1.33e-07	STK32B
ENSG00000164761.9	4521.92	-2.1287	0.364441	-5.84101	5.19e-09	1.34e-07	TNFRSF11B
ENSG00000176490.5	225.238	0.776547	0.13298	5.83958	5.23e-09	1.35e-07	DIRAS1
ENSG00000115295.20	644.66	-0.634593	0.108702	-5.83793	5.29e-09	1.36e-07	CLIP4
ENSG00000137331.12	4.8326	-6.4036	1.09703	-5.83721	5.31e-09	1.36e-07	IER3
ENSG00000240207.7	26.442	-2.10327	0.360415	-5.8357	5.36e-09	1.37e-07	RP11-379F4.4
ENSG00000164366.4	224.114	0.779765	0.133632	5.83516	5.37e-09	1.37e-07	CCDC127
ENSG00000070159.14	7.25698	-3.59437	0.616413	-5.8311	5.51e-09	1.41e-07	PTPN3
ENSG00000143799.14	435.579	-0.550398	0.0943983	-5.8306	5.52e-09	1.41e-07	PARP1
ENSG00000006744.19	386.245	0.521134	0.0894051	5.82891	5.58e-09	1.42e-07	ELAC2
ENSG00000164197.12	8.61817	-4.03762	0.694115	-5.81694	5.99e-09	1.52e-07	RNF180
ENSG00000171408.14	120.079	1.5511	0.266865	5.81233	6.16e-09	1.57e-07	PDE7B
ENSG00000138778.13	254.698	-1.24033	0.213468	-5.81041	6.23e-09	1.58e-07	CENPE
ENSG00000145681.11	1313.18	2.53336	0.436088	5.80928	6.27e-09	1.59e-07	HAPLN1
ENSG00000057657.17	153.344	-1.6348	0.281604	-5.80532	6.42e-09	1.63e-07	PRDM1
ENSG00000170745.12	32.5799	-1.61465	0.278156	-5.80485	6.44e-09	1.63e-07	KCNS3
ENSG00000276550.4	201.205	1.90116	0.327572	5.80381	6.48e-09	1.64e-07	HERC2P2
ENSG00000100842.13	205.477	1.68004	0.289687	5.79948	6.65e-09	1.68e-07	EFS
ENSG00000129422.14	9.11688	-3.47961	0.600089	-5.79849	6.69e-09	1.68e-07	MTUS1
ENSG00000144645.14	109.721	-1.21672	0.209911	-5.79636	6.78e-09	1.7e-07	OSBPL10
ENSG00000164116.17	11.0886	-5.0375	0.869072	-5.79641	6.77e-09	1.7e-07	GUCY1A3
ENSG00000134369.15	3041.36	0.853844	0.147325	5.79566	6.81e-09	1.71e-07	NAV1
ENSG00000165424.7	1078.38	0.535807	0.0924813	5.79368	6.89e-09	1.72e-07	ZCCHC24
ENSG00000171604.12	603.376	1.18829	0.205216	5.79042	7.02e-09	1.76e-07	CXXC5
ENSG00000185716.12	149.284	-0.819072	0.141652	-5.78229	7.37e-09	1.84e-07	C16orf52
ENSG00000189056.14	10.157	-3.80377	0.658134	-5.77963	7.49e-09	1.87e-07	RELN
ENSG00000280241.4	30.312	2.71473	0.469781	5.77871	7.53e-09	1.88e-07	RP11-290O12.2
ENSG00000128713.14	54.9421	2.88056	0.498676	5.77641	7.63e-09	1.9e-07	HOXD11
ENSG00000255310.2	13.0273	-2.44033	0.422884	-5.77069	7.89e-09	1.96e-07	AF131215.2
ENSG00000163946.13	779.074	-0.630923	0.109356	-5.76944	7.95e-09	1.97e-07	FAM208A
ENSG00000287516.1	8.71014	-2.9564	0.512551	-5.76801	8.02e-09	1.99e-07	NA
ENSG00000278873.1	7.63991	-3.22398	0.559193	-5.76542	8.15e-09	2.02e-07	PRO1804
ENSG00000107249.23	331.003	-0.752346	0.130583	-5.76144	8.34e-09	2.06e-07	GLIS3
ENSG00000145247.12	17.7856	-2.34602	0.407507	-5.757	8.56e-09	2.11e-07	OCIAD2
ENSG00000181722.17	1132.41	-0.507309	0.0881582	-5.75453	8.69e-09	2.14e-07	ZBTB20
ENSG00000128965.13	124.574	-2.24487	0.390438	-5.74962	8.94e-09	2.2e-07	CHAC1
ENSG00000111911.7	161.191	-1.04419	0.181763	-5.74478	9.2e-09	2.26e-07	HINT3
ENSG00000077097.15	1092.77	-0.503365	0.0876375	-5.74372	9.26e-09	2.28e-07	TOP2B
ENSG00000124942.14	56172.1	0.512883	0.0894358	5.73465	9.77e-09	2.4e-07	AHNAK
ENSG00000005469.12	106.055	-0.856229	0.149373	-5.73213	9.92e-09	2.43e-07	CROT
ENSG00000127955.17	235.354	-0.736026	0.128439	-5.73052	1e-08	2.45e-07	GNAI1
ENSG00000105877.18	10.8806	-2.71532	0.474498	-5.72251	1.05e-08	2.57e-07	DNAH11
ENSG00000117152.14	312.351	-2.12011	0.370548	-5.72155	1.06e-08	2.57e-07	RGS4
ENSG00000143845.15	33.4048	-1.67715	0.293125	-5.72162	1.06e-08	2.57e-07	ETNK2
ENSG00000133687.16	377.799	-5.97514	1.04445	-5.72087	1.06e-08	2.58e-07	TMTC1
ENSG00000108669.16	180.404	0.96192	0.168138	5.72101	1.06e-08	2.58e-07	CYTH1
ENSG00000266573.6	21.7548	4.36842	0.763619	5.72068	1.06e-08	2.58e-07	RP11-449D8.5
ENSG00000172548.14	4.06288	-5.99411	1.04843	-5.71722	1.08e-08	2.63e-07	NIPAL4
ENSG00000101938.15	6.40116	-5.57581	0.975371	-5.7166	1.09e-08	2.63e-07	CHRDL1
ENSG00000144635.9	296.369	-0.580965	0.101746	-5.70998	1.13e-08	2.73e-07	DYNC1LI1
ENSG00000125378.16	5.72495	-4.45723	0.78076	-5.70883	1.14e-08	2.75e-07	BMP4
ENSG00000123892.12	6.4504	-3.5775	0.62676	-5.70793	1.14e-08	2.76e-07	RAB38
ENSG00000176903.5	451.374	0.600773	0.10525	5.70808	1.14e-08	2.76e-07	PNMA1
ENSG00000164330.17	264.488	2.20299	0.386248	5.70357	1.17e-08	2.82e-07	EBF1
ENSG00000182575.8	67.2009	-2.20055	0.385851	-5.70312	1.18e-08	2.83e-07	NXPH3
ENSG00000231290.6	47.3421	2.08375	0.365536	5.70054	1.19e-08	2.87e-07	APCDD1L-AS1
ENSG00000104093.14	318.664	-0.573817	0.100738	-5.69614	1.23e-08	2.94e-07	DMXL2
ENSG00000213064.10	1733.12	0.819406	0.143948	5.69237	1.25e-08	3e-07	SFT2D2
ENSG00000131634.14	157.887	1.39029	0.244593	5.68409	1.32e-08	3.15e-07	TMEM204
ENSG00000166165.13	262.056	2.50683	0.441395	5.67934	1.35e-08	3.23e-07	CKB
ENSG00000180901.11	265.629	0.754679	0.132877	5.67952	1.35e-08	3.23e-07	KCTD2
ENSG00000161249.21	8.77159	-2.91374	0.513092	-5.67878	1.36e-08	3.23e-07	DMKN
ENSG00000276012.1	61.4861	1.08295	0.191007	5.66965	1.43e-08	3.4e-07	RP11-397O8.7
ENSG00000185989.11	610.966	0.47957	0.0845848	5.6697	1.43e-08	3.4e-07	RASA3
ENSG00000130751.10	138.685	3.57101	0.629859	5.66953	1.43e-08	3.4e-07	NPAS1
ENSG00000170498.9	5.93692	-5.29939	0.936831	-5.65672	1.54e-08	3.66e-07	KISS1
ENSG00000149968.12	343.501	-2.99656	0.530082	-5.65301	1.58e-08	3.74e-07	MMP3
ENSG00000204442.4	33.0481	4.25227	0.753441	5.6438	1.66e-08	3.94e-07	FAM155A
ENSG00000147324.11	148.178	-0.91129	0.16169	-5.63604	1.74e-08	4.11e-07	MFHAS1
ENSG00000174332.5	86.7084	1.67404	0.297152	5.6336	1.76e-08	4.17e-07	GLIS1
ENSG00000168282.6	440.177	0.627764	0.11144	5.63318	1.77e-08	4.17e-07	MGAT2
ENSG00000272341.1	30.1187	-1.71008	0.303587	-5.63292	1.77e-08	4.17e-07	RP1-151F17.2
ENSG00000172667.11	2001.03	0.648151	0.115117	5.63039	1.8e-08	4.23e-07	ZMAT3
ENSG00000167528.13	146.126	-0.887102	0.157818	-5.62105	1.9e-08	4.46e-07	ZNF641
ENSG00000140577.16	414.587	0.570461	0.101515	5.61946	1.92e-08	4.49e-07	CRTC3
ENSG00000139946.10	78.4948	-1.11759	0.198902	-5.6188	1.92e-08	4.51e-07	PELI2
ENSG00000158528.12	5.3647	-4.62929	0.824068	-5.61761	1.94e-08	4.53e-07	PPP1R9A
ENSG00000100243.21	2459.4	0.929966	0.165619	5.6151	1.96e-08	4.59e-07	CYB5R3
ENSG00000123095.6	93.3747	0.942303	0.167904	5.61214	2e-08	4.67e-07	BHLHE41
ENSG00000196549.12	917.514	-2.04412	0.36435	-5.61031	2.02e-08	4.71e-07	MME
ENSG00000143575.15	433.919	-0.706403	0.126056	-5.60388	2.1e-08	4.88e-07	HAX1
ENSG00000274276.4	27.9801	4.48673	0.800698	5.60353	2.1e-08	4.89e-07	CBSL
ENSG00000197912.16	868.401	0.649987	0.116011	5.6028	2.11e-08	4.9e-07	SPG7
ENSG00000087510.7	173.652	1.28286	0.229196	5.5972	2.18e-08	5.06e-07	TFAP2C
ENSG00000132465.12	18.8923	-1.93071	0.345057	-5.59533	2.2e-08	5.11e-07	JCHAIN
ENSG00000160352.16	85.1157	2.40301	0.429488	5.59507	2.21e-08	5.11e-07	ZNF714
ENSG00000237523.2	9.88888	-2.96207	0.529502	-5.59406	2.22e-08	5.13e-07	LINC00857
ENSG00000234665.9	7.958	-5.12223	0.91579	-5.59324	2.23e-08	5.15e-07	RP11-262H14.3
ENSG00000138772.13	13.0319	-2.51466	0.449638	-5.59264	2.24e-08	5.16e-07	ANXA3
ENSG00000106484.16	88.3861	-2.70924	0.484594	-5.59075	2.26e-08	5.21e-07	MEST
ENSG00000130741.11	1055.34	-0.747846	0.133777	-5.59025	2.27e-08	5.22e-07	EIF2S3
ENSG00000139132.14	302.034	-2.18318	0.390932	-5.58453	2.34e-08	5.39e-07	FGD4
ENSG00000155090.15	270.55	-0.954131	0.170891	-5.58326	2.36e-08	5.42e-07	KLF10
ENSG00000065361.16	9.52558	-2.40667	0.431229	-5.58096	2.39e-08	5.49e-07	ERBB3
ENSG00000087245.13	9569.22	0.851169	0.152534	5.58019	2.4e-08	5.5e-07	MMP2
ENSG00000188177.14	127.691	-0.795018	0.142495	-5.57926	2.42e-08	5.53e-07	ZC3H6
ENSG00000128512.23	79.2795	3.17928	0.570486	5.57293	2.5e-08	5.73e-07	DOCK4
ENSG00000116191.17	451.675	-0.668611	0.119992	-5.57212	2.52e-08	5.75e-07	RALGPS2
ENSG00000020129.16	384.523	0.914147	0.164087	5.57111	2.53e-08	5.77e-07	NCDN
ENSG00000134201.12	34.4897	3.26463	0.586398	5.56725	2.59e-08	5.89e-07	GSTM5
ENSG00000160226.16	88.4954	1.07778	0.193604	5.56694	2.59e-08	5.9e-07	C21orf2
ENSG00000101210.13	7.42151	-3.29955	0.592858	-5.5655	2.61e-08	5.94e-07	EEF1A2
ENSG00000070756.17	5423.79	0.469253	0.0845107	5.55259	2.81e-08	6.39e-07	PABPC1
ENSG00000148175.13	978.241	-1.16254	0.209394	-5.55193	2.83e-08	6.4e-07	STOM
ENSG00000105854.13	284.32	-0.612741	0.110509	-5.54474	2.94e-08	6.67e-07	PON2
ENSG00000124788.19	1232.42	-0.49103	0.0886005	-5.54207	2.99e-08	6.76e-07	ATXN1
ENSG00000007384.15	432.795	0.609523	0.110007	5.54075	3.01e-08	6.8e-07	RHBDF1
ENSG00000186104.11	36.6285	-1.57067	0.283585	-5.53861	3.05e-08	6.88e-07	CYP2R1
ENSG00000180263.14	147.91	0.923305	0.16682	5.53472	3.12e-08	7.03e-07	FGD6
ENSG00000135052.16	344.6	1.32809	0.240297	5.52688	3.26e-08	7.34e-07	GOLM1
ENSG00000168386.18	899.815	-0.949856	0.171879	-5.52631	3.27e-08	7.35e-07	FILIP1L
ENSG00000188677.15	357.326	0.696118	0.125981	5.52555	3.28e-08	7.38e-07	PARVB
ENSG00000137478.15	346.168	-0.898591	0.162724	-5.52216	3.35e-08	7.51e-07	FCHSD2
ENSG00000143514.17	302.138	-0.595049	0.107784	-5.52076	3.38e-08	7.56e-07	TP53BP2
ENSG00000162337.12	386.084	2.05459	0.372334	5.51813	3.43e-08	7.67e-07	LRP5
ENSG00000168621.15	124.154	0.890954	0.161474	5.51763	3.44e-08	7.68e-07	GDNF
ENSG00000205208.5	87.1465	-1.0334	0.187401	-5.51438	3.5e-08	7.82e-07	C4orf46
ENSG00000125848.10	21.1973	-1.76823	0.320699	-5.51368	3.51e-08	7.84e-07	FLRT3
ENSG00000117586.11	303.435	2.3729	0.43067	5.50979	3.59e-08	8e-07	TNFSF4
ENSG00000151176.8	643.386	1.59196	0.289214	5.50445	3.7e-08	8.24e-07	PLBD2
ENSG00000145283.8	4.8478	-4.62932	0.841464	-5.5015	3.77e-08	8.37e-07	SLC10A6
ENSG00000147459.18	2020.95	-0.45667	0.0830635	-5.49784	3.84e-08	8.54e-07	DOCK5
ENSG00000254838.5	13.9487	-1.96383	0.357233	-5.49734	3.86e-08	8.55e-07	GVINP1
ENSG00000168874.13	481.355	1.87611	0.341298	5.49697	3.86e-08	8.56e-07	ATOH8
ENSG00000266709.1	51.5642	1.67811	0.305467	5.49359	3.94e-08	8.71e-07	RP11-214O1.2
ENSG00000183044.12	107.322	1.71007	0.311747	5.48543	4.12e-08	9.12e-07	ABAT
ENSG00000114841.17	213.943	0.84626	0.154352	5.48266	4.19e-08	9.25e-07	DNAH1
ENSG00000163069.13	940.231	0.454189	0.0828552	5.48172	4.21e-08	9.29e-07	SGCB
ENSG00000172954.14	426.18	0.664628	0.121378	5.47567	4.36e-08	9.6e-07	LCLAT1
ENSG00000158352.16	56.4241	1.48003	0.270307	5.47537	4.37e-08	9.61e-07	SHROOM4
ENSG00000121067.19	395.689	-0.736943	0.134605	-5.47485	4.38e-08	9.62e-07	SPOP
ENSG00000137203.15	94.6629	-2.974	0.543456	-5.47237	4.44e-08	9.75e-07	TFAP2A
ENSG00000028137.19	23.5164	4.18983	0.765876	5.47063	4.48e-08	9.83e-07	TNFRSF1B
ENSG00000059804.16	566.426	-0.582152	0.106422	-5.47022	4.49e-08	9.84e-07	SLC2A3
ENSG00000123358.20	172.957	-0.831403	0.151994	-5.46998	4.5e-08	9.85e-07	NR4A1
ENSG00000115414.21	347468	1.12078	0.204952	5.46849	4.54e-08	9.91e-07	FN1
ENSG00000197043.14	2894.79	-0.381945	0.0698453	-5.46845	4.54e-08	9.91e-07	ANXA6
ENSG00000149256.16	382.082	1.89724	0.347108	5.46585	4.61e-08	1e-06	TENM4
ENSG00000166123.14	190.644	-0.735707	0.134719	-5.46106	4.73e-08	1.03e-06	GPT2
ENSG00000162231.14	435.576	0.483437	0.088609	5.45584	4.87e-08	1.06e-06	NXF1
ENSG00000173621.9	188.98	1.07958	0.197915	5.45476	4.9e-08	1.07e-06	LRFN4
ENSG00000135525.18	22.0668	-1.87027	0.342961	-5.45332	4.94e-08	1.07e-06	MAP7
ENSG00000170471.15	815.595	-0.38563	0.0707131	-5.45344	4.94e-08	1.07e-06	RALGAPB
ENSG00000037757.14	109.72	0.968815	0.17786	5.44707	5.12e-08	1.11e-06	MRI1
ENSG00000185924.7	16.4016	4.18179	0.767798	5.44648	5.14e-08	1.11e-06	RTN4RL1
ENSG00000196517.13	266.608	-0.836238	0.153671	-5.44175	5.28e-08	1.14e-06	SLC6A9
ENSG00000154556.18	58.3193	-1.188	0.218317	-5.44165	5.28e-08	1.14e-06	SORBS2
ENSG00000142173.16	14881.4	0.882439	0.1622	5.44044	5.31e-08	1.15e-06	COL6A2
ENSG00000134852.15	706.698	-0.635396	0.116829	-5.43868	5.37e-08	1.16e-06	CLOCK
ENSG00000253161.5	30.8898	2.46962	0.454148	5.43792	5.39e-08	1.16e-06	LINC01605
ENSG00000175265.17	103.526	1.3827	0.254359	5.43602	5.45e-08	1.17e-06	GOLGA8A
ENSG00000104415.14	95.2331	2.42724	0.446576	5.43523	5.47e-08	1.17e-06	WISP1
ENSG00000184216.14	762.576	0.439302	0.08083	5.43488	5.48e-08	1.18e-06	IRAK1
ENSG00000253368.4	531.365	-1.05308	0.193794	-5.43399	5.51e-08	1.18e-06	TRNP1
ENSG00000152284.5	46.2466	1.5903	0.292781	5.43172	5.58e-08	1.19e-06	TCF7L1
ENSG00000161544.10	29.8968	2.23825	0.412069	5.43175	5.58e-08	1.19e-06	CYGB
ENSG00000166548.17	368.473	0.516778	0.0951789	5.42954	5.65e-08	1.21e-06	TK2
ENSG00000165030.4	156.076	-1.80558	0.332734	-5.4265	5.75e-08	1.23e-06	NFIL3
ENSG00000204767.4	219.182	1.59597	0.29421	5.42458	5.81e-08	1.24e-06	FAM196B
ENSG00000111913.20	450.254	-1.36229	0.251153	-5.42415	5.82e-08	1.24e-06	FAM65B
ENSG00000100731.16	1472.83	0.751466	0.138534	5.42442	5.81e-08	1.24e-06	PCNX1
ENSG00000227039.6	14.6119	6.86584	1.26576	5.42428	5.82e-08	1.24e-06	ITGB2-AS1
ENSG00000005020.13	202.017	0.711578	0.131198	5.42368	5.84e-08	1.24e-06	SKAP2
ENSG00000057019.16	2306.76	1.4126	0.260723	5.41801	6.03e-08	1.28e-06	DCBLD2
ENSG00000117600.12	39.3649	-1.92284	0.355537	-5.40826	6.36e-08	1.35e-06	PLPPR4
ENSG00000269902.1	58.9434	1.6552	0.306134	5.40679	6.42e-08	1.36e-06	RP6-99M1.3
ENSG00000184371.14	854.662	1.09249	0.202123	5.40508	6.48e-08	1.37e-06	CSF1
ENSG00000188153.14	78.885	-2.74771	0.50851	-5.40345	6.54e-08	1.38e-06	COL4A5
ENSG00000117595.12	22.8523	-2.12041	0.392541	-5.40175	6.6e-08	1.39e-06	IRF6
ENSG00000171813.14	34.7623	3.11338	0.576357	5.40182	6.6e-08	1.39e-06	PWWP2B
ENSG00000261888.1	121.22	0.940696	0.174153	5.40155	6.61e-08	1.39e-06	AC144831.1
ENSG00000186446.12	27.2237	-1.83038	0.338979	-5.39967	6.68e-08	1.4e-06	ZNF501
ENSG00000105402.8	301.778	0.609833	0.112939	5.39967	6.68e-08	1.4e-06	NAPA
ENSG00000104823.9	140.841	0.796217	0.147624	5.39354	6.91e-08	1.45e-06	ECH1
ENSG00000205542.11	5119.81	1.18312	0.219377	5.39312	6.92e-08	1.45e-06	TMSB4X
ENSG00000108797.12	518.873	-0.601858	0.111618	-5.39212	6.96e-08	1.46e-06	CNTNAP1
ENSG00000125675.18	814.245	-0.367931	0.0682548	-5.39055	7.02e-08	1.47e-06	GRIA3
ENSG00000279739.1	22.3457	3.75097	0.695907	5.39005	7.04e-08	1.47e-06	CTB-105N12.2
ENSG00000167325.15	412.2	-0.498521	0.0925353	-5.38736	7.15e-08	1.49e-06	RRM1
ENSG00000132359.15	9.20214	-4.70026	0.872724	-5.38574	7.21e-08	1.5e-06	RAP1GAP2
ENSG00000125657.5	31.4177	4.77659	0.88688	5.38584	7.21e-08	1.5e-06	TNFSF9
ENSG00000247134.7	22.2959	6.47651	1.20337	5.38197	7.37e-08	1.53e-06	RP11-11N9.4
ENSG00000104375.17	224.03	-0.997086	0.185265	-5.38194	7.37e-08	1.53e-06	STK3
ENSG00000160233.8	34.9803	1.65139	0.306859	5.3816	7.38e-08	1.53e-06	LRRC3
ENSG00000269190.6	150.568	0.692271	0.128764	5.3763	7.6e-08	1.57e-06	FBXO17
ENSG00000107643.16	284.571	-0.726153	0.135094	-5.37515	7.65e-08	1.58e-06	MAPK8
ENSG00000116962.15	1565.43	-0.619402	0.115289	-5.37261	7.76e-08	1.6e-06	NID1
ENSG00000154027.19	314.65	1.5126	0.281582	5.37178	7.8e-08	1.61e-06	AK5
ENSG00000185305.11	102.752	-1.08486	0.20203	-5.36979	7.88e-08	1.63e-06	ARL15
ENSG00000139793.18	1191.37	-0.431709	0.080409	-5.36891	7.92e-08	1.63e-06	MBNL2
ENSG00000183723.13	306.557	0.667527	0.12434	5.36856	7.94e-08	1.63e-06	CMTM4
ENSG00000176788.9	461.288	0.510393	0.0951362	5.36487	8.1e-08	1.66e-06	BASP1
ENSG00000111341.10	67.697	-3.76952	0.703423	-5.35883	8.38e-08	1.72e-06	MGP
ENSG00000272825.1	17.3117	7.08822	1.32311	5.35725	8.45e-08	1.73e-06	LL21NC02-1C16.2
ENSG00000175315.3	22.6997	2.82062	0.526541	5.35688	8.47e-08	1.73e-06	CST6
ENSG00000230417.12	133.596	2.06833	0.386258	5.3548	8.57e-08	1.75e-06	LINC00856
ENSG00000244198.7	15.9795	-2.15705	0.402856	-5.35439	8.58e-08	1.76e-06	RP4-545C24.1
ENSG00000134717.18	316.969	-0.907667	0.16962	-5.35118	8.74e-08	1.78e-06	BTF3L4
ENSG00000029153.14	156.982	-0.665567	0.124388	-5.35071	8.76e-08	1.79e-06	ARNTL2
ENSG00000174485.16	373.926	-0.598193	0.111823	-5.34945	8.82e-08	1.8e-06	DENND4A
ENSG00000246174.9	7.44195	-3.2182	0.601658	-5.34889	8.85e-08	1.8e-06	KCTD21-AS1
ENSG00000182481.10	601.842	-0.653261	0.12241	-5.33667	9.47e-08	1.93e-06	KPNA2
ENSG00000150636.17	24.7399	-2.43172	0.457383	-5.3166	1.06e-07	2.15e-06	CCDC102B
ENSG00000127022.15	5265.76	-0.406636	0.0765276	-5.31359	1.07e-07	2.18e-06	CANX
ENSG00000126391.14	458.817	1.31514	0.24759	5.31177	1.09e-07	2.2e-06	FRMD8
ENSG00000175215.11	1861.62	0.505115	0.0951103	5.31083	1.09e-07	2.21e-06	CTDSP2
ENSG00000123685.9	4.81205	-4.18841	0.788853	-5.3095	1.1e-07	2.22e-06	BATF3
ENSG00000198399.15	339.704	-0.727286	0.137016	-5.30805	1.11e-07	2.24e-06	ITSN2
ENSG00000186417.14	5.27412	-3.96701	0.747592	-5.30639	1.12e-07	2.26e-06	GLDN
ENSG00000168066.20	1088.08	0.553742	0.104369	5.30562	1.12e-07	2.26e-06	SF1
ENSG00000286289.1	42.3965	1.60953	0.303543	5.30249	1.14e-07	2.3e-06	NA
ENSG00000164056.11	77.9101	2.42261	0.457412	5.29634	1.18e-07	2.38e-06	SPRY1
ENSG00000167191.12	16.7606	3.40014	0.642436	5.29258	1.21e-07	2.42e-06	GPRC5B
ENSG00000174600.14	17.1397	6.60616	1.24873	5.29032	1.22e-07	2.45e-06	CMKLR1
ENSG00000155970.12	72.8817	-1.0322	0.195134	-5.28969	1.23e-07	2.46e-06	MICU3
ENSG00000140750.17	565.101	0.899718	0.170126	5.28855	1.23e-07	2.47e-06	ARHGAP17
ENSG00000143341.12	3891.26	1.61117	0.304676	5.28813	1.24e-07	2.47e-06	HMCN1
ENSG00000100364.19	483.813	0.756887	0.143151	5.28735	1.24e-07	2.48e-06	KIAA0930
ENSG00000179388.9	41.0455	2.24816	0.425314	5.28589	1.25e-07	2.5e-06	EGR3
ENSG00000173801.17	84.3873	-1.03259	0.195447	-5.28321	1.27e-07	2.53e-06	JUP
ENSG00000198542.14	4725.05	1.34971	0.255514	5.28235	1.28e-07	2.54e-06	ITGBL1
ENSG00000070718.12	164.683	-0.918781	0.174061	-5.27849	1.3e-07	2.59e-06	AP3M2
ENSG00000178177.16	106.97	-0.98041	0.185772	-5.27748	1.31e-07	2.61e-06	LCORL
ENSG00000136824.19	239.755	-0.828398	0.15708	-5.27375	1.34e-07	2.66e-06	SMC2
ENSG00000198752.11	1518.54	0.577128	0.109445	5.27325	1.34e-07	2.66e-06	CDC42BPB
ENSG00000272841.1	14.9442	3.15692	0.598758	5.27245	1.35e-07	2.67e-06	RP3-428L16.2
ENSG00000100413.17	528.081	0.532235	0.100956	5.27197	1.35e-07	2.67e-06	POLR3H
ENSG00000162836.12	34.3281	-1.37637	0.26122	-5.26899	1.37e-07	2.72e-06	ACP6
ENSG00000184304.16	622.185	0.897941	0.170812	5.25689	1.47e-07	2.89e-06	PRKD1
ENSG00000100592.16	222.256	1.21025	0.230214	5.25705	1.46e-07	2.89e-06	DAAM1
ENSG00000145244.12	39.7612	-3.71972	0.707733	-5.25582	1.47e-07	2.91e-06	CORIN
ENSG00000152137.8	113.329	1.06659	0.203125	5.25093	1.51e-07	2.98e-06	HSPB8
ENSG00000164930.12	566.772	0.597431	0.113836	5.24815	1.54e-07	3.03e-06	FZD6
ENSG00000249685.1	5.31369	-3.59877	0.685851	-5.24716	1.54e-07	3.04e-06	RP11-360F5.3
ENSG00000109445.11	167.05	-1.2559	0.239472	-5.24448	1.57e-07	3.08e-06	ZNF330
ENSG00000152256.14	200.869	-0.741801	0.141599	-5.23874	1.62e-07	3.17e-06	PDK1
ENSG00000100968.14	1046.49	-0.556727	0.106308	-5.23695	1.63e-07	3.2e-06	NFATC4
ENSG00000127124.16	109.057	1.44011	0.275101	5.23484	1.65e-07	3.24e-06	HIVEP3
ENSG00000130396.20	293.73	-0.557431	0.106494	-5.23437	1.66e-07	3.24e-06	AFDN
ENSG00000180354.16	284.732	0.751247	0.143536	5.23385	1.66e-07	3.25e-06	MTURN
ENSG00000060982.15	1676.53	-0.531275	0.101512	-5.2336	1.66e-07	3.25e-06	BCAT1
ENSG00000169570.10	40.8806	-1.21768	0.232951	-5.2272	1.72e-07	3.36e-06	DTWD2
ENSG00000099260.11	21.0556	2.84267	0.543892	5.22653	1.73e-07	3.37e-06	PALMD
ENSG00000122970.16	152.259	-1.19453	0.228595	-5.22554	1.74e-07	3.38e-06	IFT81
ENSG00000185652.12	170.566	1.26499	0.242108	5.22489	1.74e-07	3.39e-06	NTF3
ENSG00000147592.9	55.1571	-2.17118	0.415596	-5.22426	1.75e-07	3.4e-06	LACTB2
ENSG00000005243.10	533.72	0.527783	0.101158	5.21743	1.81e-07	3.52e-06	COPZ2
ENSG00000166813.16	383.623	0.827561	0.158755	5.21282	1.86e-07	3.61e-06	KIF7
ENSG00000107036.12	1002.85	-0.589326	0.113063	-5.21236	1.86e-07	3.61e-06	RIC1
ENSG00000179715.13	46.0525	-1.02798	0.197234	-5.212	1.87e-07	3.62e-06	PCED1B
ENSG00000203727.4	42.3852	-4.00555	0.76916	-5.2077	1.91e-07	3.7e-06	SAMD5
ENSG00000119906.13	389.058	-0.691044	0.132715	-5.20698	1.92e-07	3.71e-06	SLF2
ENSG00000108511.10	29.02	7.65866	1.47218	5.20227	1.97e-07	3.8e-06	HOXB6
ENSG00000120337.8	6.80996	-3.37058	0.648612	-5.19661	2.03e-07	3.91e-06	TNFSF18
ENSG00000179869.15	5.59911	-3.57932	0.688941	-5.19539	2.04e-07	3.94e-06	ABCA13
ENSG00000049239.13	1140.22	0.737853	0.142052	5.19423	2.06e-07	3.96e-06	H6PD
ENSG00000137575.12	748.306	-0.470412	0.0905798	-5.19334	2.07e-07	3.97e-06	SDCBP
ENSG00000187514.17	1571.69	-1.15311	0.222082	-5.19226	2.08e-07	3.99e-06	PTMA
ENSG00000152804.11	5.29319	-5.46263	1.05281	-5.18862	2.12e-07	4.07e-06	HHEX
ENSG00000107331.17	657.807	1.11429	0.215095	5.18045	2.21e-07	4.24e-06	ABCA2
ENSG00000109680.11	216.86	-0.716671	0.138392	-5.17855	2.24e-07	4.28e-06	TBC1D19
ENSG00000134313.16	1439.81	-0.355795	0.0687599	-5.17446	2.29e-07	4.37e-06	KIDINS220
ENSG00000065308.5	4407.97	1.33533	0.258387	5.16795	2.37e-07	4.52e-06	TRAM2
ENSG00000111087.10	14.116	-1.92274	0.372066	-5.16773	2.37e-07	4.52e-06	GLI1
ENSG00000204179.10	3.68122	-5.19569	1.00621	-5.16363	2.42e-07	4.62e-06	PTPN20
ENSG00000178409.14	54.764	1.11671	0.216333	5.16197	2.44e-07	4.66e-06	BEND3
ENSG00000168615.13	1548.23	-0.613914	0.118971	-5.16022	2.47e-07	4.7e-06	ADAM9
ENSG00000229023.1	22.2977	1.98456	0.385036	5.15423	2.55e-07	4.84e-06	AC067945.3
ENSG00000203667.10	158.979	-0.641607	0.124494	-5.15373	2.55e-07	4.85e-06	COX20
ENSG00000085491.17	456.863	-0.533747	0.103573	-5.15334	2.56e-07	4.86e-06	SLC25A24
ENSG00000177283.7	55.5091	3.90557	0.757977	5.15262	2.57e-07	4.87e-06	FZD8
ENSG00000250802.7	13.9234	-1.83426	0.356776	-5.14122	2.73e-07	5.17e-06	ZBED3-AS1
ENSG00000182742.6	27.3202	7.35916	1.43183	5.13968	2.75e-07	5.21e-06	HOXB4
ENSG00000159592.11	651.402	-0.506756	0.0986688	-5.13593	2.81e-07	5.31e-06	GPBP1L1
ENSG00000263753.8	307.363	-0.554059	0.107945	-5.13277	2.86e-07	5.39e-06	LINC00667
ENSG00000197747.9	697.905	1.13467	0.221151	5.13076	2.89e-07	5.45e-06	S100A10
ENSG00000244462.8	572.019	0.389902	0.0760106	5.12957	2.9e-07	5.48e-06	RBM12
ENSG00000165899.11	21.8341	4.39976	0.858317	5.12604	2.96e-07	5.57e-06	OTOGL
ENSG00000090615.15	3301.88	0.602928	0.117633	5.12549	2.97e-07	5.58e-06	GOLGA3
ENSG00000189337.17	166.47	1.02865	0.20075	5.12403	2.99e-07	5.62e-06	KAZN
ENSG00000005810.18	2467.33	0.866623	0.169363	5.11696	3.11e-07	5.83e-06	MYCBP2
ENSG00000125868.16	3434.65	-0.793197	0.155045	-5.11591	3.12e-07	5.86e-06	DSTN
ENSG00000138316.11	105.483	1.02306	0.200161	5.1112	3.2e-07	6e-06	ADAMTS14
ENSG00000089225.20	230.503	-0.714984	0.139914	-5.11017	3.22e-07	6.03e-06	TBX5
ENSG00000100577.19	65.4828	-0.860898	0.168603	-5.10605	3.29e-07	6.15e-06	GSTZ1
ENSG00000142149.9	220.654	1.89236	0.370647	5.10554	3.3e-07	6.16e-06	HUNK
ENSG00000231440.1	32.2176	3.29831	0.646224	5.10397	3.33e-07	6.21e-06	RP11-467I20.6
ENSG00000178951.9	566.042	1.03558	0.203133	5.09804	3.43e-07	6.4e-06	ZBTB7A
ENSG00000035862.12	8390.61	0.589072	0.115564	5.09736	3.44e-07	6.42e-06	TIMP2
ENSG00000164442.10	3662.65	0.976749	0.191783	5.09299	3.52e-07	6.56e-06	CITED2
ENSG00000058453.17	188.695	1.04251	0.204738	5.0919	3.54e-07	6.59e-06	CROCC
ENSG00000184185.10	14.6373	3.28092	0.644345	5.09187	3.55e-07	6.59e-06	KCNJ12
ENSG00000157625.15	259.342	0.659637	0.129603	5.08967	3.59e-07	6.66e-06	TAB3
ENSG00000149948.14	341.353	-0.839556	0.165011	-5.08787	3.62e-07	6.72e-06	HMGA2
ENSG00000138182.15	147.776	-0.871804	0.171445	-5.08503	3.68e-07	6.81e-06	KIF20B
ENSG00000280434.1	44.514	1.77141	0.348427	5.08402	3.7e-07	6.84e-06	RP4-671O14.6
ENSG00000157933.10	1387.88	1.58691	0.312446	5.07898	3.79e-07	7.02e-06	SKI
ENSG00000151572.18	53.8501	-1.49435	0.294325	-5.07721	3.83e-07	7.07e-06	ANO4
ENSG00000133985.3	12.1295	3.97776	0.783428	5.07738	3.83e-07	7.07e-06	TTC9
ENSG00000175505.11	108.605	0.911442	0.17956	5.07596	3.86e-07	7.11e-06	CLCF1
ENSG00000106052.13	1192.78	-0.668214	0.131686	-5.07428	3.89e-07	7.17e-06	TAX1BP1
ENSG00000049618.24	1009.74	0.580802	0.114667	5.06514	4.08e-07	7.51e-06	ARID1B
ENSG00000204642.14	3.55253	-6.39297	1.26247	-5.06386	4.11e-07	7.55e-06	HLA-F
ENSG00000173517.10	3835.89	0.404349	0.0798506	5.06381	4.11e-07	7.55e-06	PEAK1
ENSG00000186480.13	254.372	0.53351	0.105408	5.06139	4.16e-07	7.64e-06	INSIG1
ENSG00000138336.9	199.512	-0.648584	0.128198	-5.05924	4.21e-07	7.72e-06	TET1
ENSG00000232229.6	6.72908	-2.88728	0.570954	-5.05694	4.26e-07	7.8e-06	LINC00865
ENSG00000148541.13	19.5314	4.41042	0.87222	5.05655	4.27e-07	7.81e-06	FAM13C
ENSG00000164347.18	157.759	-0.675989	0.133713	-5.05553	4.29e-07	7.85e-06	GFM2
ENSG00000138795.10	4.12977	-4.66071	0.922414	-5.05273	4.36e-07	7.96e-06	LEF1
ENSG00000156642.17	1233.74	-0.390708	0.0773774	-5.04939	4.43e-07	8.09e-06	NPTN
ENSG00000266074.10	266.502	0.891702	0.176654	5.04772	4.47e-07	8.14e-06	BAHCC1
ENSG00000156253.7	135.257	-0.69837	0.138354	-5.04772	4.47e-07	8.14e-06	RWDD2B
ENSG00000197381.16	486.548	2.38642	0.472787	5.04756	4.47e-07	8.14e-06	ADARB1
ENSG00000080371.6	451.407	0.812954	0.161107	5.04605	4.51e-07	8.2e-06	RAB21
ENSG00000143816.8	49.6068	2.95404	0.585598	5.04449	4.55e-07	8.26e-06	WNT9A
ENSG00000121297.8	321.066	0.709909	0.14078	5.04268	4.59e-07	8.33e-06	TSHZ3
ENSG00000115306.16	8561.63	1.13756	0.225848	5.03684	4.73e-07	8.58e-06	SPTBN1
ENSG00000140836.17	897.46	1.04228	0.206953	5.0363	4.75e-07	8.6e-06	ZFHX3
ENSG00000108639.8	73.6221	-0.888147	0.176367	-5.03578	4.76e-07	8.61e-06	SYNGR2
ENSG00000166974.13	214.136	-0.615943	0.122385	-5.03285	4.83e-07	8.74e-06	MAPRE2
ENSG00000177542.11	113.04	1.32543	0.263741	5.02552	5.02e-07	9.07e-06	SLC25A22
ENSG00000162241.12	60.3452	1.28676	0.256571	5.01521	5.3e-07	9.56e-06	SLC25A45
ENSG00000265107.3	6.04518	-2.85329	0.569306	-5.01187	5.39e-07	9.72e-06	GJA5
ENSG00000173391.9	43.0215	-2.74482	0.547964	-5.00912	5.47e-07	9.85e-06	OLR1
ENSG00000171793.16	349.204	-0.777079	0.15523	-5.00598	5.56e-07	1e-05	CTPS1
ENSG00000011405.13	906.704	-0.888113	0.177459	-5.00462	5.6e-07	1.01e-05	PIK3C2A
ENSG00000170542.6	37.4065	-1.23434	0.246721	-5.00299	5.64e-07	1.01e-05	SERPINB9
ENSG00000136169.16	169.939	-0.780174	0.156075	-4.9987	5.77e-07	1.04e-05	SETDB2
ENSG00000138771.16	1350.74	-0.46813	0.0936614	-4.99812	5.79e-07	1.04e-05	SHROOM3
ENSG00000249859.12	412.57	0.646218	0.129381	4.9947	5.89e-07	1.06e-05	PVT1
ENSG00000081189.16	127.529	0.766733	0.153808	4.985	6.2e-07	1.11e-05	MEF2C
ENSG00000107984.10	3470.76	-0.348136	0.0698921	-4.98105	6.32e-07	1.13e-05	DKK1
ENSG00000141258.13	331.565	0.9768	0.196149	4.97989	6.36e-07	1.14e-05	SGSM2
ENSG00000159461.15	911.531	0.401214	0.0805793	4.97912	6.39e-07	1.14e-05	AMFR
ENSG00000189320.9	313.356	1.23354	0.247922	4.97553	6.51e-07	1.16e-05	FAM180A
ENSG00000265222.1	17.7868	2.37917	0.478325	4.97396	6.56e-07	1.17e-05	RP11-466A19.8
ENSG00000198018.7	491.502	0.505772	0.101691	4.97363	6.57e-07	1.17e-05	ENTPD7
ENSG00000088367.23	309.529	0.639978	0.128708	4.97231	6.62e-07	1.18e-05	EPB41L1
ENSG00000138382.15	83.1795	-0.836645	0.16838	-4.96878	6.74e-07	1.2e-05	METTL5
ENSG00000139372.15	223.845	-0.677473	0.136355	-4.96847	6.75e-07	1.2e-05	TDG
ENSG00000177822.8	53.9609	3.70515	0.745762	4.96827	6.76e-07	1.2e-05	AC108142.1
ENSG00000158985.14	159.841	-0.666932	0.134279	-4.96678	6.81e-07	1.21e-05	CDC42SE2
ENSG00000141441.16	35.1195	1.47736	0.297558	4.96495	6.87e-07	1.22e-05	GAREM1
ENSG00000139329.5	8007.69	-0.558143	0.112426	-4.96452	6.89e-07	1.22e-05	LUM
ENSG00000171492.14	191.349	-1.28117	0.2582	-4.96194	6.98e-07	1.23e-05	LRRC8D
ENSG00000164649.20	168.516	-0.705006	0.142082	-4.96196	6.98e-07	1.23e-05	CDCA7L
ENSG00000162704.16	1376.75	-0.527841	0.106428	-4.95959	7.06e-07	1.24e-05	ARPC5
ENSG00000112144.16	434.729	-0.513458	0.103532	-4.95943	7.07e-07	1.24e-05	ICK
ENSG00000136213.10	273.886	1.10111	0.222019	4.95954	7.07e-07	1.24e-05	CHST12
ENSG00000051128.19	179.027	-0.62946	0.127023	-4.9555	7.21e-07	1.27e-05	HOMER3
ENSG00000139618.16	101.852	-1.03488	0.208868	-4.95473	7.24e-07	1.27e-05	BRCA2
ENSG00000107669.18	251.676	-0.579206	0.116914	-4.95414	7.27e-07	1.28e-05	ATE1
ENSG00000197265.9	148.739	-0.728413	0.147122	-4.95108	7.38e-07	1.29e-05	GTF2E2
ENSG00000170396.9	3.33721	-5.22019	1.05519	-4.94714	7.53e-07	1.32e-05	ZNF804A
ENSG00000102081.15	225.805	0.741855	0.150193	4.93933	7.84e-07	1.37e-05	FMR1
ENSG00000275180.1	52.6661	1.16847	0.236635	4.93786	7.9e-07	1.38e-05	RP11-631N16.4
ENSG00000118596.12	954.252	-0.995962	0.201906	-4.93279	8.11e-07	1.42e-05	SLC16A7
ENSG00000086289.12	211.006	-1.22296	0.248037	-4.93053	8.2e-07	1.43e-05	EPDR1
ENSG00000067992.16	12.928	-2.1265	0.431518	-4.92795	8.31e-07	1.45e-05	PDK3
ENSG00000118518.16	317.378	-0.486145	0.0986566	-4.92764	8.32e-07	1.45e-05	RNF146
ENSG00000122378.14	4.04667	-5.37241	1.09076	-4.92537	8.42e-07	1.47e-05	FAM213A
ENSG00000100285.10	6.66411	-4.11987	0.836634	-4.92434	8.46e-07	1.47e-05	NEFH
ENSG00000174099.12	1973.55	-0.32307	0.065635	-4.92221	8.56e-07	1.49e-05	MSRB3
ENSG00000122694.16	261.564	-0.714368	0.145238	-4.9186	8.72e-07	1.51e-05	GLIPR2
ENSG00000131149.19	859.764	1.10476	0.224965	4.91081	9.07e-07	1.57e-05	GSE1
ENSG00000086696.11	3.64052	-5.11306	1.04164	-4.90868	9.17e-07	1.59e-05	HSD17B2
ENSG00000074527.13	378.295	-2.36698	0.482233	-4.90836	9.18e-07	1.59e-05	NTN4
ENSG00000197385.6	8.00753	-2.37088	0.483099	-4.90765	9.22e-07	1.6e-05	ZNF860
ENSG00000214063.11	779.553	0.575303	0.117259	4.90625	9.28e-07	1.61e-05	TSPAN4
ENSG00000198721.13	273.517	-0.657328	0.133988	-4.90589	9.3e-07	1.61e-05	ECI2
ENSG00000267052.3	8.4924	-2.29424	0.46778	-4.90452	9.37e-07	1.62e-05	CTB-30L5.1
ENSG00000132849.21	213.284	-0.831084	0.169495	-4.90329	9.42e-07	1.63e-05	PATJ
ENSG00000167992.13	30.6744	1.85068	0.377804	4.89851	9.66e-07	1.66e-05	VWCE
ENSG00000008294.21	1413.34	0.399481	0.0815734	4.8972	9.72e-07	1.67e-05	SPAG9
ENSG00000119004.16	530.516	0.464664	0.0949145	4.89561	9.8e-07	1.69e-05	CYP20A1
ENSG00000003400.15	41.9274	1.41669	0.289679	4.89056	1.01e-06	1.73e-05	CASP10
ENSG00000136783.10	169.573	-0.867562	0.177417	-4.88995	1.01e-06	1.73e-05	NIPSNAP3A
ENSG00000146376.11	528.507	-0.655888	0.134194	-4.8876	1.02e-06	1.75e-05	ARHGAP18
ENSG00000181754.7	60.8086	1.11951	0.229159	4.88531	1.03e-06	1.77e-05	AMIGO1
ENSG00000073464.13	21.4496	2.05418	0.420752	4.88217	1.05e-06	1.8e-05	CLCN4
ENSG00000269343.9	262.538	0.667466	0.136724	4.88184	1.05e-06	1.8e-05	ZNF587B
ENSG00000108854.16	714.496	-0.543001	0.111294	-4.87898	1.07e-06	1.82e-05	SMURF2
ENSG00000246705.4	210.484	-0.644498	0.132103	-4.87875	1.07e-06	1.82e-05	H2AFJ
ENSG00000197465.14	24.0594	1.66607	0.341597	4.87728	1.08e-06	1.84e-05	GYPE
ENSG00000162981.14	32.2478	-2.371	0.486285	-4.87574	1.08e-06	1.85e-05	FAM84A
ENSG00000169174.11	32.4037	8.23589	1.68973	4.87409	1.09e-06	1.86e-05	PCSK9
ENSG00000103196.12	917.956	-2.07594	0.425959	-4.87357	1.1e-06	1.87e-05	CRISPLD2
ENSG00000143028.9	141.1	-2.33465	0.479426	-4.86967	1.12e-06	1.9e-05	SYPL2
ENSG00000285437.1	34.1282	1.75331	0.36013	4.86854	1.12e-06	1.91e-05	NA
ENSG00000167671.12	855.861	0.431229	0.088625	4.86577	1.14e-06	1.94e-05	UBXN6
ENSG00000175727.14	498.049	0.793836	0.163168	4.86516	1.14e-06	1.94e-05	MLXIP
ENSG00000154473.18	495.27	-0.417845	0.085897	-4.86449	1.15e-06	1.94e-05	BUB3
ENSG00000145390.11	2765.99	-1.5446	0.318637	-4.84753	1.25e-06	2.12e-05	USP53
ENSG00000255270.1	7.70584	6.19956	1.27996	4.84357	1.28e-06	2.16e-05	NAV2-IT1
ENSG00000184564.11	2.88567	-6.14909	1.26999	-4.84185	1.29e-06	2.17e-05	SLITRK6
ENSG00000127526.15	651.286	0.698274	0.1443	4.83903	1.3e-06	2.2e-05	SLC35E1
ENSG00000173905.9	882.946	-0.510261	0.10546	-4.83845	1.31e-06	2.21e-05	GOLIM4
ENSG00000167775.11	107.419	0.988948	0.204401	4.83826	1.31e-06	2.21e-05	CD320
ENSG00000247809.9	41.5891	-1.73528	0.358681	-4.83795	1.31e-06	2.21e-05	NR2F2-AS1
ENSG00000140538.16	21.1992	7.64236	1.5804	4.83571	1.33e-06	2.23e-05	NTRK3
ENSG00000084444.14	67.812	1.3396	0.27713	4.83382	1.34e-06	2.25e-05	FAM234B
ENSG00000087076.9	24.7641	2.32813	0.481664	4.83352	1.34e-06	2.25e-05	HSD17B14
ENSG00000109066.14	233.076	1.28274	0.265586	4.82984	1.37e-06	2.29e-05	TMEM104
ENSG00000068831.19	4.82798	-3.49836	0.724446	-4.82901	1.37e-06	2.3e-05	RASGRP2
ENSG00000079785.16	804.491	-0.56249	0.116542	-4.82651	1.39e-06	2.33e-05	DDX1
ENSG00000041880.14	284.304	-0.49262	0.102064	-4.8266	1.39e-06	2.33e-05	PARP3
ENSG00000176697.20	800.65	-0.928812	0.192491	-4.82523	1.4e-06	2.34e-05	BDNF
ENSG00000136868.11	441.075	-0.439652	0.0911217	-4.82489	1.4e-06	2.34e-05	SLC31A1
ENSG00000164035.10	18.9571	4.05792	0.841546	4.82199	1.42e-06	2.37e-05	EMCN
ENSG00000197614.11	2141.59	2.02612	0.420508	4.81827	1.45e-06	2.42e-05	MFAP5
ENSG00000274654.1	39.4815	1.32289	0.274575	4.81795	1.45e-06	2.42e-05	CTD-3247H4.2
ENSG00000135749.19	265.842	0.673207	0.139761	4.81683	1.46e-06	2.43e-05	PCNX2
ENSG00000211448.13	759.759	-2.5814	0.536009	-4.81597	1.46e-06	2.44e-05	DIO2
ENSG00000164877.19	164.811	1.3228	0.274768	4.81425	1.48e-06	2.46e-05	MICALL2
ENSG00000170989.10	87.8735	-0.922879	0.191709	-4.81396	1.48e-06	2.46e-05	S1PR1
ENSG00000155093.19	4.71454	-3.59358	0.746527	-4.81373	1.48e-06	2.46e-05	PTPRN2
ENSG00000101115.13	5.38414	-4.10735	0.853481	-4.81247	1.49e-06	2.47e-05	SALL4
ENSG00000162409.11	21.2311	-2.45336	0.510065	-4.8099	1.51e-06	2.5e-05	PRKAA2
ENSG00000115828.17	138.916	0.955054	0.1986	4.80892	1.52e-06	2.51e-05	QPCT
ENSG00000261115.6	6.65964	-2.49725	0.519539	-4.80666	1.53e-06	2.54e-05	TMEM178B
ENSG00000119318.13	2263.64	0.426867	0.0888325	4.8053	1.55e-06	2.55e-05	RAD23B
ENSG00000159164.10	127.733	-1.09895	0.228822	-4.80263	1.57e-06	2.59e-05	SV2A
ENSG00000147251.15	364.591	-1.35263	0.281966	-4.79715	1.61e-06	2.65e-05	DOCK11
ENSG00000198756.12	58.4548	1.5045	0.313753	4.79518	1.63e-06	2.68e-05	COLGALT2
ENSG00000254556.1	5.30554	-3.78708	0.789799	-4.795	1.63e-06	2.68e-05	AF131215.4
ENSG00000163814.8	31.4325	-1.41714	0.295658	-4.79316	1.64e-06	2.7e-05	CDCP1
ENSG00000204262.14	11492.1	-0.441344	0.0921857	-4.78755	1.69e-06	2.78e-05	COL5A2
ENSG00000164463.12	553.178	-1.01129	0.211322	-4.78553	1.71e-06	2.8e-05	CREBRF
ENSG00000164603.12	200.113	0.849127	0.177604	4.78101	1.74e-06	2.86e-05	BMT2
ENSG00000130638.17	598.757	-0.36115	0.0755517	-4.78017	1.75e-06	2.87e-05	ATXN10
ENSG00000173757.10	376.196	-0.429913	0.0899416	-4.77992	1.75e-06	2.87e-05	STAT5B
ENSG00000071794.16	286.763	-0.592995	0.124072	-4.77944	1.76e-06	2.88e-05	HLTF
ENSG00000130413.15	5.76215	-3.76259	0.787326	-4.77895	1.76e-06	2.88e-05	STK33
ENSG00000260949.1	14.5728	-1.8837	0.394219	-4.7783	1.77e-06	2.89e-05	KB-1836B5.1
ENSG00000197355.11	282.138	-0.65348	0.136815	-4.77639	1.78e-06	2.91e-05	UAP1L1
ENSG00000168234.13	487.148	-1.2911	0.270306	-4.77643	1.78e-06	2.91e-05	TTC39C
ENSG00000127527.14	229.175	0.596297	0.124837	4.77662	1.78e-06	2.91e-05	EPS15L1
ENSG00000180626.10	98.5342	-0.722442	0.151259	-4.77618	1.79e-06	2.91e-05	ZNF594
ENSG00000128805.15	266.297	0.846649	0.177297	4.77532	1.79e-06	2.92e-05	ARHGAP22
ENSG00000198796.7	3763.87	0.549541	0.115156	4.77216	1.82e-06	2.96e-05	ALPK2
ENSG00000147144.13	29.4255	2.0666	0.433049	4.77221	1.82e-06	2.96e-05	CCDC120
ENSG00000100644.17	5889.11	-0.488097	0.102297	-4.77137	1.83e-06	2.97e-05	HIF1A
ENSG00000140374.16	377.405	-0.531515	0.111394	-4.77149	1.83e-06	2.97e-05	ETFA
ENSG00000146733.14	126.882	-0.688403	0.144371	-4.76829	1.86e-06	3.01e-05	PSPH
ENSG00000171044.11	10.8664	-2.91328	0.611137	-4.76698	1.87e-06	3.03e-05	XKR6
ENSG00000028116.18	136.891	-0.793256	0.166468	-4.76522	1.89e-06	3.05e-05	VRK2
ENSG00000128881.17	286.748	-0.530242	0.111302	-4.764	1.9e-06	3.07e-05	TTBK2
ENSG00000168497.5	164.266	1.76394	0.370399	4.76228	1.91e-06	3.09e-05	SDPR
ENSG00000180806.5	22.3303	-1.78592	0.375026	-4.76211	1.92e-06	3.09e-05	HOXC9
ENSG00000102531.16	798.799	-0.624531	0.131286	-4.75704	1.96e-06	3.17e-05	FNDC3A
ENSG00000134516.18	101.162	1.31718	0.276977	4.75557	1.98e-06	3.19e-05	DOCK2
ENSG00000139505.11	409.872	-0.521358	0.109675	-4.75367	2e-06	3.22e-05	MTMR6
ENSG00000249741.2	14.8689	2.4003	0.504974	4.75332	2e-06	3.22e-05	RP11-673E1.3
ENSG00000178882.15	32.8848	5.97153	1.25655	4.75233	2.01e-06	3.23e-05	FAM101A
ENSG00000115461.5	7848.22	-2.14496	0.451464	-4.75113	2.02e-06	3.25e-05	IGFBP5
ENSG00000119392.15	227.376	-0.511479	0.107665	-4.75067	2.03e-06	3.25e-05	GLE1
ENSG00000100154.14	1177.65	0.414957	0.0873764	4.74908	2.04e-06	3.28e-05	TTC28
ENSG00000197498.13	140.308	-0.895222	0.188535	-4.74832	2.05e-06	3.29e-05	RPF2
ENSG00000205085.12	74.2836	1.29833	0.273457	4.74785	2.06e-06	3.29e-05	FAM71F2
ENSG00000183762.13	101.372	0.918577	0.193608	4.74452	2.09e-06	3.34e-05	KREMEN1
ENSG00000113272.14	63.7749	-0.977668	0.20607	-4.74435	2.09e-06	3.34e-05	THG1L
ENSG00000142661.19	10.2353	5.82607	1.22809	4.74403	2.1e-06	3.34e-05	MYOM3
ENSG00000142875.19	364.841	-0.492025	0.103723	-4.74367	2.1e-06	3.35e-05	PRKACB
ENSG00000144560.15	536.132	0.499888	0.105404	4.7426	2.11e-06	3.36e-05	VGLL4
ENSG00000157766.19	1659.06	-2.45736	0.518665	-4.73785	2.16e-06	3.44e-05	ACAN
ENSG00000118762.8	1519.87	-0.696425	0.147001	-4.73755	2.16e-06	3.44e-05	PKD2
ENSG00000130589.16	299.135	1.08558	0.229257	4.73522	2.19e-06	3.48e-05	HELZ2
ENSG00000108828.16	1818.36	0.529081	0.111762	4.73399	2.2e-06	3.5e-05	VAT1
ENSG00000254936.4	5.21118	-3.05956	0.646929	-4.72936	2.25e-06	3.58e-05	AF131215.3
ENSG00000173156.7	80.8676	-0.896472	0.18964	-4.72723	2.28e-06	3.61e-05	RHOD
ENSG00000146247.14	676.714	-0.425762	0.0900774	-4.72662	2.28e-06	3.62e-05	PHIP
ENSG00000189241.8	978.904	0.776347	0.164282	4.72571	2.29e-06	3.63e-05	TSPYL1
ENSG00000226194.5	7.86708	-2.86472	0.606246	-4.72535	2.3e-06	3.63e-05	RP1-137D17.1
ENSG00000144488.15	18.1644	5.35728	1.13463	4.72163	2.34e-06	3.7e-05	ESPNL
ENSG00000100911.16	181.887	-0.597221	0.126511	-4.72072	2.35e-06	3.71e-05	PSME2
ENSG00000070366.14	594.816	0.423164	0.0896504	4.72015	2.36e-06	3.72e-05	SMG6
ENSG00000172465.14	123.025	-1.01977	0.216518	-4.70989	2.48e-06	3.91e-05	TCEAL1
ENSG00000163513.19	2185.97	0.803592	0.170773	4.70561	2.53e-06	3.99e-05	TGFBR2
ENSG00000164211.13	245.247	-0.767027	0.163008	-4.70546	2.53e-06	3.99e-05	STARD4
ENSG00000173641.18	1458.57	1.18295	0.251438	4.70473	2.54e-06	4e-05	HSPB7
ENSG00000171206.15	970.549	0.972615	0.206797	4.70325	2.56e-06	4.03e-05	TRIM8
ENSG00000128262.8	13.3567	-1.90263	0.404653	-4.70189	2.58e-06	4.05e-05	POM121L9P
ENSG00000149582.16	56.7222	-0.816418	0.173718	-4.69969	2.61e-06	4.09e-05	TMEM25
ENSG00000115641.19	1332.73	0.327768	0.0697689	4.69791	2.63e-06	4.12e-05	FHL2
ENSG00000108448.21	148.522	1.20817	0.257222	4.69701	2.64e-06	4.14e-05	TRIM16L
ENSG00000075391.17	832.522	0.471456	0.100396	4.69597	2.65e-06	4.15e-05	RASAL2
ENSG00000103064.15	685.743	0.403962	0.0861086	4.69131	2.71e-06	4.25e-05	SLC7A6
ENSG00000111424.12	651.868	0.493496	0.10522	4.69013	2.73e-06	4.27e-05	VDR
ENSG00000220205.9	131.366	0.906486	0.193424	4.68653	2.78e-06	4.34e-05	VAMP2
ENSG00000088826.18	72.4886	-0.896606	0.191336	-4.68602	2.79e-06	4.35e-05	SMOX
ENSG00000171862.11	984.421	-0.501369	0.107144	-4.67938	2.88e-06	4.48e-05	PTEN
ENSG00000258788.3	2.189	-5.62156	1.20132	-4.67949	2.88e-06	4.48e-05	RP11-404P21.9
ENSG00000164307.13	202.491	-0.64972	0.138882	-4.67822	2.89e-06	4.5e-05	ERAP1
ENSG00000188933.16	29.3775	1.585	0.33889	4.67704	2.91e-06	4.53e-05	USP32P1
ENSG00000129128.13	1099.6	-0.401323	0.0858486	-4.67477	2.94e-06	4.57e-05	SPCS3
ENSG00000128602.11	44.9497	1.41855	0.303483	4.67423	2.95e-06	4.58e-05	SMO
ENSG00000135454.14	44.7494	1.30721	0.279725	4.67318	2.97e-06	4.6e-05	B4GALNT1
ENSG00000100664.11	1315.26	-0.806647	0.172759	-4.6692	3.02e-06	4.69e-05	EIF5
ENSG00000196878.15	32.766	-1.45924	0.312554	-4.66877	3.03e-06	4.69e-05	LAMB3
ENSG00000170160.17	92.7053	0.933866	0.200084	4.66737	3.05e-06	4.72e-05	CCDC144A
ENSG00000132274.16	882.254	0.508805	0.109027	4.6668	3.06e-06	4.73e-05	TRIM22
ENSG00000204764.14	74.1705	-1.44539	0.309745	-4.6664	3.07e-06	4.74e-05	RANBP17
ENSG00000280128.1	2.84588	-5.57537	1.19487	-4.6661	3.07e-06	4.74e-05	XXbac-BPG283O16.9
ENSG00000176887.7	6.42602	-3.39432	0.727745	-4.66416	3.1e-06	4.78e-05	SOX11
ENSG00000175602.4	247.77	1.54488	0.331225	4.66415	3.1e-06	4.78e-05	CCDC85B
ENSG00000069956.12	727.96	-0.538645	0.115543	-4.66186	3.13e-06	4.83e-05	MAPK6
ENSG00000162437.14	31.1627	-1.09146	0.234204	-4.66028	3.16e-06	4.86e-05	RAVER2
ENSG00000159733.14	165.943	0.688051	0.147665	4.65955	3.17e-06	4.87e-05	ZFYVE28
ENSG00000133657.16	2497.65	0.420425	0.0902566	4.65811	3.19e-06	4.91e-05	ATP13A3
ENSG00000182544.9	181.557	0.69857	0.150106	4.65384	3.26e-06	5e-05	MFSD5
ENSG00000277152.1	142.077	0.720075	0.154724	4.65394	3.26e-06	5e-05	RP11-622C24.2
ENSG00000167460.17	10709.9	-0.308841	0.0663658	-4.65362	3.26e-06	5e-05	TPM4
ENSG00000118855.21	489.665	-0.508057	0.109198	-4.6526	3.28e-06	5.02e-05	MFSD1
ENSG00000166897.16	21.9619	-3.57598	0.768659	-4.65223	3.28e-06	5.03e-05	ELFN2
ENSG00000172661.19	407.61	-0.452186	0.0972134	-4.65147	3.3e-06	5.04e-05	FAM21C
ENSG00000134769.21	13.9559	-2.09571	0.450567	-4.65127	3.3e-06	5.04e-05	DTNA
ENSG00000072133.11	35.3429	-1.40008	0.301177	-4.64871	3.34e-06	5.1e-05	RPS6KA6
ENSG00000010810.17	443.922	0.637343	0.137227	4.64444	3.41e-06	5.2e-05	FYN
ENSG00000164483.17	36.504	1.66567	0.358883	4.64125	3.46e-06	5.28e-05	SAMD3
ENSG00000256045.3	127.72	-6.26983	1.35255	-4.63557	3.56e-06	5.42e-05	MTRNR2L10
ENSG00000170214.5	31.8768	2.42471	0.523237	4.63405	3.59e-06	5.46e-05	ADRA1B
ENSG00000196591.12	479.786	-0.590019	0.127326	-4.63394	3.59e-06	5.46e-05	HDAC2
ENSG00000154928.18	29.4567	1.93471	0.417611	4.63281	3.61e-06	5.48e-05	EPHB1
ENSG00000074219.14	168.425	-0.528817	0.1142	-4.63062	3.65e-06	5.54e-05	TEAD2
ENSG00000165288.11	227.849	-0.669289	0.144627	-4.62769	3.7e-06	5.61e-05	BRWD3
ENSG00000143493.13	150.28	-0.65849	0.142315	-4.62699	3.71e-06	5.63e-05	INTS7
ENSG00000084674.15	2.39616	-5.75159	1.24337	-4.6258	3.73e-06	5.65e-05	APOB
ENSG00000196890.4	6.58018	-2.56756	0.555081	-4.62555	3.74e-06	5.66e-05	HIST3H2BB
ENSG00000140961.14	74.1002	1.58232	0.342138	4.62481	3.75e-06	5.67e-05	OSGIN1
ENSG00000179431.7	147.944	2.13276	0.461259	4.62378	3.77e-06	5.7e-05	FJX1
ENSG00000167258.15	684.458	0.380408	0.0822959	4.62244	3.79e-06	5.73e-05	CDK12
ENSG00000072274.13	1030.23	-0.536633	0.116097	-4.62227	3.8e-06	5.73e-05	TFRC
ENSG00000092096.18	138.308	1.38557	0.299969	4.61903	3.86e-06	5.82e-05	SLC22A17
ENSG00000176407.18	445.648	-0.409458	0.0886874	-4.61687	3.9e-06	5.87e-05	KCMF1
ENSG00000156802.13	240.044	-0.549984	0.119137	-4.61641	3.9e-06	5.88e-05	ATAD2
ENSG00000161647.19	113.388	0.991692	0.214951	4.61358	3.96e-06	5.96e-05	MPP3
ENSG00000119335.17	1603.93	-0.41602	0.0901785	-4.61329	3.96e-06	5.96e-05	SET
ENSG00000160993.4	61.3528	0.969958	0.210283	4.61262	3.98e-06	5.97e-05	ALKBH4
ENSG00000121621.7	100.393	-0.94927	0.20582	-4.61213	3.99e-06	5.98e-05	KIF18A
ENSG00000118961.15	114.402	-0.817791	0.177332	-4.61164	3.99e-06	5.99e-05	LDAH
ENSG00000185189.18	342.754	0.497042	0.107791	4.61116	4e-06	6e-05	NRBP2
ENSG00000132846.6	39.9791	-1.36347	0.295747	-4.61025	4.02e-06	6.02e-05	ZBED3
ENSG00000153774.9	150.627	-0.712469	0.154634	-4.60745	4.08e-06	6.1e-05	CFDP1
ENSG00000034677.13	501.688	-0.401102	0.0870582	-4.60729	4.08e-06	6.1e-05	RNF19A
ENSG00000087303.18	896.129	-1.63427	0.354798	-4.60621	4.1e-06	6.13e-05	NID2
ENSG00000065268.11	138.45	0.794592	0.172541	4.60523	4.12e-06	6.15e-05	WDR18
ENSG00000137936.18	556.253	0.518072	0.112516	4.60444	4.14e-06	6.17e-05	BCAR3
ENSG00000214279.13	73.2231	1.86209	0.404446	4.60405	4.14e-06	6.18e-05	SCART1
ENSG00000138658.16	68.7807	-0.865276	0.187965	-4.60338	4.16e-06	6.19e-05	ZGRF1
ENSG00000185565.12	124.161	2.49838	0.542771	4.60301	4.16e-06	6.2e-05	LSAMP
ENSG00000170425.3	17.5109	3.185	0.69223	4.60107	4.2e-06	6.25e-05	ADORA2B
ENSG00000177508.12	79.7451	1.43707	0.312394	4.60018	4.22e-06	6.27e-05	IRX3
ENSG00000090432.7	230.103	0.771041	0.167766	4.59592	4.31e-06	6.4e-05	MUL1
ENSG00000013288.9	909.065	0.357704	0.0778427	4.59521	4.32e-06	6.42e-05	MAN2B2
ENSG00000100299.18	366.687	0.643772	0.140125	4.59427	4.34e-06	6.44e-05	ARSA
ENSG00000059691.12	97.8245	-0.737149	0.160507	-4.59263	4.38e-06	6.49e-05	GATB
ENSG00000139567.13	293.394	0.685521	0.149301	4.59152	4.4e-06	6.52e-05	ACVRL1
ENSG00000182150.18	442.583	-0.395092	0.0860551	-4.59114	4.41e-06	6.52e-05	ERCC6L2
ENSG00000108352.13	24.5169	1.65575	0.360794	4.58919	4.45e-06	6.58e-05	RAPGEFL1
ENSG00000183098.11	362.179	0.709253	0.154563	4.58878	4.46e-06	6.59e-05	GPC6
ENSG00000143847.15	43.4678	1.79112	0.390343	4.58858	4.46e-06	6.59e-05	PPFIA4
ENSG00000076706.17	429.435	1.92282	0.419153	4.5874	4.49e-06	6.62e-05	MCAM
ENSG00000185442.13	19.903	1.9794	0.431493	4.58732	4.49e-06	6.62e-05	FAM174B
ENSG00000158691.14	69.0303	-0.958605	0.209015	-4.58629	4.51e-06	6.65e-05	ZSCAN12
ENSG00000206384.10	12.8127	4.13589	0.90188	4.58585	4.52e-06	6.65e-05	COL6A6
ENSG00000006453.14	56.1827	-1.7762	0.387762	-4.58064	4.64e-06	6.82e-05	BAIAP2L1
ENSG00000143776.18	1797.85	-0.456952	0.0997888	-4.57919	4.67e-06	6.86e-05	CDC42BPA
ENSG00000101463.6	35.5725	1.25075	0.273147	4.57903	4.67e-06	6.86e-05	SYNDIG1
ENSG00000133142.18	447.167	-1.09604	0.239374	-4.57876	4.68e-06	6.86e-05	TCEAL4
ENSG00000287897.1	5.62041	-2.80227	0.612144	-4.5778	4.7e-06	6.89e-05	NA
ENSG00000164850.15	64.3605	0.959383	0.209659	4.57591	4.74e-06	6.95e-05	GPER1
ENSG00000169554.22	1249.7	0.498005	0.108849	4.57519	4.76e-06	6.96e-05	ZEB2
ENSG00000049130.16	932.098	-0.797399	0.174381	-4.57274	4.81e-06	7.04e-05	KITLG
ENSG00000131873.7	366.327	1.25464	0.27443	4.57182	4.83e-06	7.07e-05	CHSY1
ENSG00000125505.17	17.8818	3.98813	0.872538	4.57073	4.86e-06	7.1e-05	MBOAT7
ENSG00000087274.17	2140.43	0.270878	0.0592709	4.57016	4.87e-06	7.11e-05	ADD1
ENSG00000268287.1	12.3775	6.86661	1.5029	4.5689	4.9e-06	7.15e-05	CTB-60B18.18
ENSG00000103742.12	81.3133	3.09282	0.679375	4.55246	5.3e-06	7.73e-05	IGDCC4
ENSG00000184307.16	41.0009	-0.996932	0.219292	-4.54615	5.46e-06	7.95e-05	ZDHHC23
ENSG00000163754.18	333.087	-0.490993	0.108003	-4.5461	5.46e-06	7.95e-05	GYG1
ENSG00000116396.15	196.28	1.03642	0.228058	4.54454	5.51e-06	8e-05	KCNC4
ENSG00000102763.18	254.29	-0.962043	0.211722	-4.5439	5.52e-06	8.02e-05	VWA8
ENSG00000228696.10	6.88567	5.69155	1.25258	4.54387	5.52e-06	8.02e-05	ARL17B
ENSG00000162545.6	295.367	-0.601075	0.13239	-4.54019	5.62e-06	8.15e-05	CAMK2N1
ENSG00000153933.10	106.159	-0.660256	0.145436	-4.53984	5.63e-06	8.16e-05	DGKE
ENSG00000099822.3	45.5426	1.8465	0.406738	4.53977	5.63e-06	8.16e-05	HCN2
ENSG00000138642.15	16.4121	-1.58889	0.350062	-4.53887	5.66e-06	8.19e-05	HERC6
ENSG00000271361.1	19.5683	3.95176	0.871208	4.53596	5.73e-06	8.29e-05	HTATSF1P2
ENSG00000165819.12	166.916	-0.658098	0.145101	-4.53545	5.75e-06	8.31e-05	METTL3
ENSG00000170903.11	217.918	-0.497289	0.109693	-4.53347	5.8e-06	8.38e-05	MSANTD4
ENSG00000131725.14	275.359	-0.462185	0.101965	-4.53276	5.82e-06	8.4e-05	WDR44
ENSG00000129353.15	1265.74	0.455799	0.100561	4.53255	5.83e-06	8.4e-05	SLC44A2
ENSG00000029993.15	109.929	-0.800315	0.176661	-4.53024	5.89e-06	8.49e-05	HMGB3
ENSG00000119714.11	55.4781	3.36194	0.74227	4.52927	5.92e-06	8.52e-05	GPR68
ENSG00000111816.8	16.6628	2.8595	0.631656	4.52699	5.98e-06	8.61e-05	FRK
ENSG00000123933.17	1145.64	1.11907	0.247227	4.52647	6e-06	8.62e-05	MXD4
ENSG00000149050.10	30.9278	-1.3973	0.30869	-4.52655	6e-06	8.62e-05	ZNF214
ENSG00000146426.18	125.382	0.774671	0.171149	4.5263	6e-06	8.62e-05	TIAM2
ENSG00000182095.14	2546.04	1.32943	0.294129	4.51988	6.19e-06	8.88e-05	TNRC18
ENSG00000087903.13	103.993	0.895326	0.198258	4.51597	6.3e-06	9.04e-05	RFX2
ENSG00000135407.10	118.692	0.820931	0.181804	4.51547	6.32e-06	9.04e-05	AVIL
ENSG00000264943.1	6.66104	6.04615	1.33892	4.5157	6.31e-06	9.04e-05	SH3GL1P2
ENSG00000197818.12	134.759	0.714172	0.158157	4.51559	6.31e-06	9.04e-05	SLC9A8
ENSG00000169439.12	1087.73	0.524766	0.116228	4.51499	6.33e-06	9.05e-05	SDC2
ENSG00000186369.10	2.67554	-6.04139	1.33836	-4.51403	6.36e-06	9.08e-05	LINC00643
ENSG00000134779.15	620.493	0.821832	0.182088	4.51339	6.38e-06	9.11e-05	TPGS2
ENSG00000104626.15	131.526	-0.831207	0.184239	-4.51157	6.43e-06	9.18e-05	ERI1
ENSG00000164040.18	915.89	0.906375	0.200917	4.51119	6.45e-06	9.18e-05	PGRMC2
ENSG00000108559.12	202.437	-0.613632	0.136027	-4.5111	6.45e-06	9.18e-05	NUP88
ENSG00000167645.17	268.231	1.01861	0.225788	4.51134	6.44e-06	9.18e-05	YIF1B
ENSG00000280798.1	181.554	0.592468	0.131341	4.51091	6.46e-06	9.18e-05	LINC00294
ENSG00000135218.19	5.87613	-2.93211	0.650137	-4.50999	6.48e-06	9.21e-05	CD36
ENSG00000076513.17	1534.49	-0.35293	0.0782926	-4.50783	6.55e-06	9.3e-05	ANKRD13A
ENSG00000140464.20	689.081	0.75455	0.1675	4.50478	6.64e-06	9.43e-05	PML
ENSG00000144583.5	753.421	2.03692	0.452292	4.50356	6.68e-06	9.47e-05	2004-03-01
ENSG00000175548.9	46.8674	-0.939395	0.208586	-4.50364	6.68e-06	9.47e-05	ALG10B
ENSG00000186765.12	67.6337	2.47655	0.550206	4.50112	6.76e-06	9.57e-05	FSCN2
ENSG00000223930.7	18.5904	2.91545	0.647837	4.50029	6.79e-06	9.6e-05	RP11-33A14.1
ENSG00000170653.19	297.795	0.747893	0.166205	4.49984	6.8e-06	9.61e-05	ATF7
ENSG00000002586.20_PAR_Y	228.156	4.9925	1.10996	4.49791	6.86e-06	9.69e-05	CD99
ENSG00000175197.12	154.915	-1.34792	0.29971	-4.49741	6.88e-06	9.71e-05	DDIT3
ENSG00000172086.9	207.765	-0.724501	0.161113	-4.49684	6.9e-06	9.73e-05	KRCC1
ENSG00000116678.20	147.559	-0.705498	0.156983	-4.49411	6.99e-06	9.85e-05	LEPR
ENSG00000136451.9	435.69	-0.498336	0.110924	-4.49261	7.04e-06	9.91e-05	VEZF1
ENSG00000080573.7	370.435	-0.61918	0.137857	-4.49147	7.07e-06	9.96e-05	COL5A3
ENSG00000134259.5	107.239	1.13667	0.253126	4.49054	7.1e-06	9.99e-05	NGF
ENSG00000133393.13	6.34736	-3.21033	0.715003	-4.48995	7.12e-06	0.000100126	FOPNL
ENSG00000114251.15	5507.5	-0.289511	0.0644823	-4.48977	7.13e-06	0.000100139	WNT5A
ENSG00000070495.15	295.251	0.928131	0.206749	4.48916	7.15e-06	0.000100353	JMJD6
ENSG00000233927.5	693.271	1.40761	0.313608	4.48844	7.17e-06	0.000100621	RPS28
ENSG00000166716.10	514.164	0.649803	0.144848	4.48611	7.25e-06	0.000101653	ZNF592
ENSG00000204851.7	19.0678	1.96924	0.439116	4.48455	7.31e-06	0.000102326	PNMAL2
ENSG00000143367.16	122.604	1.02147	0.227822	4.48362	7.34e-06	0.000102702	TUFT1
ENSG00000272622.2	21.0697	-1.70457	0.380649	-4.47806	7.53e-06	0.000105334	RP11-395N3.2
ENSG00000278716.1	14.2411	2.21045	0.494011	4.47449	7.66e-06	0.000107031	LA16c-352F7.1
ENSG00000189058.9	9.19355	-2.63624	0.589261	-4.47381	7.68e-06	0.000107298	APOD
ENSG00000051382.9	120.573	-0.630805	0.141037	-4.47262	7.73e-06	0.000107817	PIK3CB
ENSG00000169057.24	678.072	0.400869	0.0896304	4.47247	7.73e-06	0.000107817	MECP2
ENSG00000011201.12	2.57941	-5.41377	1.21069	-4.47164	7.76e-06	0.000108159	ANOS1
ENSG00000102471.14	385.235	-0.493704	0.110439	-4.47037	7.81e-06	0.000108723	NDFIP2
ENSG00000163661.4	1134.01	1.95857	0.438156	4.47003	7.82e-06	0.00010882	PTX3
ENSG00000230487.8	91.7537	1.1596	0.259478	4.469	7.86e-06	0.000109266	PSMG3-AS1
ENSG00000158220.14	14.0643	2.53539	0.567405	4.46839	7.88e-06	0.000109501	ESYT3
ENSG00000274817.1	2.73502	-6.06544	1.35839	-4.46517	8e-06	0.000111078	AC012531.1
ENSG00000168461.13	911.469	0.715868	0.160396	4.46312	8.08e-06	0.000112065	RAB31
ENSG00000100442.11	194.981	-0.973249	0.218075	-4.4629	8.09e-06	0.000112101	FKBP3
ENSG00000128917.8	2.34982	-5.22787	1.17238	-4.45917	8.23e-06	0.000113986	DLL4
ENSG00000141837.21	210.467	1.11832	0.250984	4.45575	8.36e-06	0.000115738	CACNA1A
ENSG00000196139.14	160.809	1.98218	0.44509	4.45345	8.45e-06	0.000116905	AKR1C3
ENSG00000085063.17	3673.27	0.488854	0.109789	4.45266	8.48e-06	0.000117249	CD59
ENSG00000066468.23	52.8363	3.76725	0.846103	4.45247	8.49e-06	0.00011727	FGFR2
ENSG00000093072.18	20.781	5.6124	1.26071	4.45177	8.52e-06	0.000117571	CECR1
ENSG00000126858.18	213.885	-0.732441	0.164568	-4.45068	8.56e-06	0.000118085	RHOT1
ENSG00000174282.12	1255.54	0.606144	0.136248	4.44883	8.63e-06	0.000119023	ZBTB4
ENSG00000106723.17	939.765	-0.576509	0.129613	-4.44793	8.67e-06	0.000119437	SPIN1
ENSG00000197496.6	622.92	0.561743	0.126339	4.44633	8.74e-06	0.000120245	SLC2A10
ENSG00000119203.14	189.332	-0.853415	0.192226	-4.43964	9.01e-06	0.000123954	CPSF3
ENSG00000138430.16	277.639	-0.89382	0.20145	-4.43693	9.12e-06	0.000125432	OLA1
ENSG00000253552.8	5.97915	5.61061	1.26465	4.43648	9.14e-06	0.000125607	HOXA-AS2
ENSG00000132854.19	16.1825	-2.73845	0.617512	-4.43465	9.22e-06	0.00012659	KANK4
ENSG00000150977.10	163.859	-0.790442	0.17828	-4.43372	9.26e-06	0.000127046	RILPL2
ENSG00000198455.4	86.7859	1.26134	0.284711	4.43027	9.41e-06	0.000129006	ZXDB
ENSG00000246090.7	68.1936	-0.788964	0.178126	-4.42924	9.46e-06	0.000129442	RP11-696N14.1
ENSG00000007944.15	96.1718	0.862033	0.194619	4.42934	9.45e-06	0.000129442	MYLIP
ENSG00000164244.21	781.353	0.333777	0.0753765	4.42813	9.51e-06	0.000130017	PRRC1
ENSG00000124575.7	131.93	-0.998428	0.225501	-4.4276	9.53e-06	0.000130243	HIST1H1D
ENSG00000134107.5	274.309	-0.721806	0.163055	-4.42675	9.57e-06	0.000130663	BHLHE40
ENSG00000105989.10	32.5898	-1.15633	0.261228	-4.42653	9.58e-06	0.000130706	WNT2
ENSG00000080709.16	2.5612	-5.97485	1.35009	-4.42552	9.62e-06	0.000131225	KCNN2
ENSG00000167978.17	3879.91	0.984792	0.222567	4.4247	9.66e-06	0.000131637	SRRM2
ENSG00000229848.1	40.0749	2.8084	0.635086	4.42207	9.78e-06	0.000133153	RP13-766D20.2
ENSG00000140557.12	10.4114	6.39194	1.44568	4.42142	9.81e-06	0.000133464	ST8SIA2
ENSG00000279204.1	13.9525	5.73952	1.29849	4.42013	9.86e-06	0.000134163	RP11-175K6.2
ENSG00000157570.12	56.7916	5.33378	1.20688	4.41948	9.89e-06	0.000134476	TSPAN18
ENSG00000009844.16	380.368	-0.470302	0.106481	-4.41676	1e-05	0.000136082	VTA1
ENSG00000127314.18	1051.36	-0.529482	0.119969	-4.41349	1.02e-05	0.000138062	RAP1B
ENSG00000115652.15	186.308	0.492447	0.11164	4.41101	1.03e-05	0.000139552	UXS1
ENSG00000131446.17	1569.67	0.671125	0.152218	4.40898	1.04e-05	0.000140771	MGAT1
ENSG00000154736.6	1763.72	1.76312	0.400233	4.40524	1.06e-05	0.000143122	ADAMTS5
ENSG00000164023.14	494.177	0.470001	0.106703	4.40477	1.06e-05	0.000143333	SGMS2
ENSG00000116688.18	887.893	0.318973	0.0724328	4.40371	1.06e-05	0.000143934	MFN2
ENSG00000111962.8	270.685	0.440312	0.100022	4.40215	1.07e-05	0.000144872	UST
ENSG00000185480.12	44.9443	-0.945504	0.21483	-4.40117	1.08e-05	0.000145424	PARPBP
ENSG00000171940.13	973.023	0.352006	0.0800191	4.39903	1.09e-05	0.000146766	ZNF217
ENSG00000248092.8	70.8669	-0.748114	0.170078	-4.39866	1.09e-05	0.000146914	NNT-AS1
ENSG00000070950.10	132.398	-0.637895	0.145033	-4.39828	1.09e-05	0.000147068	RAD18
ENSG00000177830.18	387.736	0.628057	0.142935	4.394	1.11e-05	0.000149887	CHID1
ENSG00000163918.11	43.5155	-0.999152	0.227465	-4.39256	1.12e-05	0.000150781	RFC4
ENSG00000215105.4	84.5949	0.888321	0.202302	4.39106	1.13e-05	0.000151717	TTC3P1
ENSG00000135905.20	585.399	-1.04512	0.238043	-4.39045	1.13e-05	0.000152038	DOCK10
ENSG00000128482.16	29.6813	2.04734	0.466436	4.38933	1.14e-05	0.000152723	RNF112
ENSG00000130649.10	34.4642	1.85319	0.42257	4.38552	1.16e-05	0.000155204	CYP2E1
ENSG00000234797.5	42.4206	-1.09163	0.248918	-4.38552	1.16e-05	0.000155204	RPS3AP6
ENSG00000182013.18	32.3925	3.16113	0.721177	4.3833	1.17e-05	0.000156686	PNMAL1
ENSG00000067082.15	1595.9	0.824689	0.188182	4.38239	1.17e-05	0.000157231	KLF6
ENSG00000144711.16	518.771	0.846037	0.193076	4.38188	1.18e-05	0.00015749	IQSEC1
ENSG00000174738.13	897.358	0.941844	0.214962	4.38145	1.18e-05	0.000157697	NR1D2
ENSG00000185950.9	1201.61	0.950948	0.217084	4.38055	1.18e-05	0.00015824	IRS2
ENSG00000168724.17	445.428	-0.745688	0.170249	-4.38	1.19e-05	0.00015853	DNAJC21
ENSG00000235770.6	104.177	2.68507	0.613427	4.37715	1.2e-05	0.000160391	LINC00607
ENSG00000206190.12	1087.24	1.09648	0.250498	4.37719	1.2e-05	0.000160391	ATP10A
ENSG00000138448.12	2554.11	-0.740464	0.169212	-4.37596	1.21e-05	0.000161158	ITGAV
ENSG00000253541.1	9.45086	-2.20702	0.504468	-4.37495	1.21e-05	0.000161796	SEPT10P1
ENSG00000223959.8	91.6666	0.769718	0.175948	4.37469	1.22e-05	0.000161877	AFG3L1P
ENSG00000162267.12	11.9555	2.28441	0.522215	4.37447	1.22e-05	0.000161932	ITIH3
ENSG00000189067.13	528.291	-1.76373	0.40327	-4.37358	1.22e-05	0.000162484	LITAF
ENSG00000136040.9	185.454	1.62385	0.371316	4.37324	1.22e-05	0.000162623	PLXNC1
ENSG00000106105.15	2645.5	-0.642452	0.147108	-4.3672	1.26e-05	0.000167068	GARS
ENSG00000114554.11	1828.97	0.693885	0.159004	4.36395	1.28e-05	0.000169456	PLXNA1
ENSG00000146409.12	12.3728	-2.15547	0.493988	-4.36341	1.28e-05	0.000169763	SLC18B1
ENSG00000233429.9	20.4201	1.87164	0.429404	4.3587	1.31e-05	0.000173338	HOTAIRM1
ENSG00000155816.20	1406.38	1.10957	0.254603	4.35804	1.31e-05	0.000173633	FMN2
ENSG00000090776.6	115.029	1.86303	0.427493	4.35803	1.31e-05	0.000173633	EFNB1
ENSG00000151725.12	44.269	-1.14158	0.261989	-4.35734	1.32e-05	0.00017406	CENPU
ENSG00000074935.14	135.679	-1.22665	0.281529	-4.35709	1.32e-05	0.000174137	TUBE1
ENSG00000175866.15	158.353	1.15628	0.265416	4.35649	1.32e-05	0.000174499	BAIAP2
ENSG00000165678.21	742.534	-0.516696	0.118647	-4.35491	1.33e-05	0.00017564	GHITM
ENSG00000142156.15	12122.2	1.38302	0.317794	4.35194	1.35e-05	0.00017792	COL6A1
ENSG00000117411.17	572.095	1.57365	0.361643	4.35139	1.35e-05	0.000178239	B4GALT2
ENSG00000091409.15	365.225	-1.07023	0.245967	-4.3511	1.35e-05	0.000178356	ITGA6
ENSG00000187653.11	154.718	1.66048	0.381905	4.34788	1.37e-05	0.000180871	TMSB4XP8
ENSG00000113407.14	1412.07	-0.92462	0.212725	-4.34656	1.38e-05	0.000181841	TARS
ENSG00000082497.12	164.948	-2.05613	0.473095	-4.34612	1.39e-05	0.000182079	SERTAD4
ENSG00000140396.13	561.747	-0.524182	0.120629	-4.3454	1.39e-05	0.00018256	NCOA2
ENSG00000130958.13	22.6697	-1.44087	0.331619	-4.34497	1.39e-05	0.000182792	SLC35D2
ENSG00000167182.15	93.6555	1.22107	0.281092	4.34403	1.4e-05	0.000183448	SP2
ENSG00000233521.7	11.222	3.83107	0.882236	4.34245	1.41e-05	0.000184647	RP5-1172A22.1
ENSG00000147100.11	384.403	-0.768807	0.177073	-4.34175	1.41e-05	0.000185116	SLC16A2
ENSG00000129675.16	133.902	0.629075	0.144937	4.34032	1.42e-05	0.000186196	ARHGEF6
ENSG00000135390.21	330.144	-0.498553	0.114896	-4.33918	1.43e-05	0.000187038	ATP5G2
ENSG00000173918.15	44.6609	-1.72925	0.398717	-4.33702	1.44e-05	0.000188758	C1QTNF1
ENSG00000240891.8	13.1977	-2.04167	0.470794	-4.33665	1.45e-05	0.000188947	PLCXD2
ENSG00000138095.19	735.895	-0.344959	0.0795633	-4.33565	1.45e-05	0.000189681	LRPPRC
ENSG00000180447.7	681.841	1.13716	0.262452	4.33285	1.47e-05	0.000191882	GAS1
ENSG00000052749.14	240.801	0.722461	0.166747	4.33267	1.47e-05	0.000191882	RRP12
ENSG00000128791.12	1308.27	-0.34138	0.0787913	-4.33271	1.47e-05	0.000191882	TWSG1
ENSG00000161243.9	21.8216	1.4606	0.337286	4.33046	1.49e-05	0.000193689	FBXO27
ENSG00000167394.13	200.421	1.29924	0.300037	4.33027	1.49e-05	0.000193721	ZNF668
ENSG00000122515.15	314.872	1.18591	0.273878	4.33008	1.49e-05	0.000193762	ZMIZ2
ENSG00000144730.19	32.4857	-1.13887	0.263068	-4.3292	1.5e-05	0.000194274	IL17RD
ENSG00000188549.12	821.458	0.658631	0.152132	4.32932	1.5e-05	0.000194274	C15orf52
ENSG00000171791.14	26.5506	2.29695	0.530636	4.32867	1.5e-05	0.000194612	BCL2
ENSG00000080603.17	102.574	0.947153	0.218842	4.32803	1.5e-05	0.000195049	SRCAP
ENSG00000179859.9	34.1346	-1.51089	0.349254	-4.32604	1.52e-05	0.000196691	AC025335.1
ENSG00000268362.6	344.341	0.599905	0.138729	4.32429	1.53e-05	0.000198127	CTD-2017D11.1
ENSG00000165633.13	356.308	1.38376	0.320113	4.32271	1.54e-05	0.000199411	VSTM4
ENSG00000224331.2	4.38601	-2.98849	0.691519	-4.32164	1.55e-05	0.000200254	AC019181.3
ENSG00000072958.9	415.433	0.762688	0.176497	4.32126	1.55e-05	0.00020046	AP1M1
ENSG00000180596.7	325.862	-0.541463	0.125385	-4.31841	1.57e-05	0.000202933	HIST1H2BC
ENSG00000035928.16	478.622	-0.791904	0.183391	-4.31813	1.57e-05	0.000203059	RFC1
ENSG00000148842.18	115.809	-0.97698	0.226278	-4.3176	1.58e-05	0.000203403	CNNM2
ENSG00000163346.17	560.713	-0.412554	0.0955873	-4.31599	1.59e-05	0.00020476	PBXIP1
ENSG00000091136.15	4528.44	0.83535	0.193683	4.31297	1.61e-05	0.000207444	LAMB1
ENSG00000260604.2	21.8711	-2.16168	0.501491	-4.3105	1.63e-05	0.000209628	RP1-140K8.5
ENSG00000148344.11	73.3465	0.941555	0.218564	4.30791	1.65e-05	0.00021196	PTGES
ENSG00000186468.13	1932.97	-0.63487	0.147397	-4.30722	1.65e-05	0.000212481	RPS23
ENSG00000181619.11	117.378	1.21711	0.282691	4.30543	1.67e-05	0.000214064	GPR135
ENSG00000173064.13	744.91	0.593499	0.137917	4.30331	1.68e-05	0.000215985	HECTD4
ENSG00000214021.16	226.372	0.99342	0.230867	4.303	1.69e-05	0.00021614	TTLL3
ENSG00000079101.16	2.46406	-5.9192	1.37579	-4.3024	1.69e-05	0.00021658	CLUL1
ENSG00000218996.1	18.0333	-1.36464	0.317314	-4.3006	1.7e-05	0.000218211	RP1-99E18.2
ENSG00000243797.6	6.22304	-2.6582	0.618315	-4.2991	1.71e-05	0.000219547	CTB-111H14.1
ENSG00000142599.19	636.859	0.599092	0.139375	4.29842	1.72e-05	0.000220074	RERE
ENSG00000266028.7	454.765	0.802728	0.186866	4.29575	1.74e-05	0.000222591	SRGAP2
ENSG00000170801.10	48.2618	1.13491	0.264213	4.29543	1.74e-05	0.000222765	HTRA3
ENSG00000198231.13	803.736	0.556607	0.12959	4.29515	1.75e-05	0.000222899	DDX42
ENSG00000225614.4	431.882	0.952393	0.221781	4.2943	1.75e-05	0.000223608	ZNF469
ENSG00000132780.17	279.329	-0.684123	0.159364	-4.29284	1.76e-05	0.000224937	NASP
ENSG00000196505.11	341.311	-0.504489	0.117618	-4.28922	1.79e-05	0.000228486	GDAP2
ENSG00000114378.17	38.6208	4.41143	1.02872	4.28825	1.8e-05	0.00022933	HYAL1
ENSG00000155858.6	68.6114	-0.866185	0.202043	-4.28713	1.81e-05	0.000230343	LSM11
ENSG00000173457.11	486.574	-0.426987	0.0996435	-4.28515	1.83e-05	0.000232252	PPP1R14B
ENSG00000102312.23	68.0744	1.01578	0.237196	4.28245	1.85e-05	0.000234926	PORCN
ENSG00000272391.6	293.257	1.30167	0.30404	4.28123	1.86e-05	0.00023607	POM121C
ENSG00000124570.21	488.597	-0.367361	0.0858148	-4.28086	1.86e-05	0.000236306	SERPINB6
ENSG00000197858.11	685.801	1.03427	0.241925	4.27517	1.91e-05	0.00024226	GPAA1
ENSG00000070367.16	819.086	-0.519085	0.12143	-4.27478	1.91e-05	0.000242533	EXOC5
ENSG00000256087.7	145.615	0.725337	0.169727	4.27354	1.92e-05	0.000243721	ZNF432
ENSG00000138675.16	762.505	-0.634723	0.148604	-4.27123	1.94e-05	0.0002461	FGF5
ENSG00000131386.19	92.4135	-0.662479	0.155169	-4.2694	1.96e-05	0.000247516	GALNT15
ENSG00000175216.15	1131.81	-0.281637	0.0659607	-4.26978	1.96e-05	0.000247516	CKAP5
ENSG00000183578.8	26.7698	1.95729	0.458426	4.26958	1.96e-05	0.000247516	TNFAIP8L3
ENSG00000147383.11	91.7164	0.649362	0.152098	4.26937	1.96e-05	0.000247516	NSDHL
ENSG00000205476.9	147.972	1.2989	0.304269	4.26892	1.96e-05	0.000247852	CCDC85C
ENSG00000135636.14	45.9459	2.59361	0.607784	4.26733	1.98e-05	0.000249466	DYSF
ENSG00000020577.14	1595.24	-0.310063	0.0726764	-4.26635	1.99e-05	0.000250401	SAMD4A
ENSG00000105447.13	235.169	1.08393	0.254133	4.26522	2e-05	0.000251511	GRWD1
ENSG00000198753.12	181.065	1.53665	0.360402	4.26372	2.01e-05	0.000253039	PLXNB3
ENSG00000170017.12	2572.44	-0.75709	0.177704	-4.26039	2.04e-05	0.000256667	ALCAM
ENSG00000213145.10	6.28847	5.66752	1.33036	4.26013	2.04e-05	0.000256804	CRIP1
ENSG00000106266.11	227.079	0.6371	0.149642	4.25749	2.07e-05	0.000259681	SNX8
ENSG00000181072.11	485.779	-3.55218	0.834565	-4.25632	2.08e-05	0.000260874	CHRM2
ENSG00000128655.18	72.5157	1.74848	0.410858	4.25567	2.08e-05	0.000261467	PDE11A
ENSG00000123411.15	56.9502	1.20663	0.283545	4.25551	2.09e-05	0.000261491	IKZF4
ENSG00000135205.15	21.7076	-1.36969	0.321938	-4.25451	2.1e-05	0.000262481	CCDC146
ENSG00000168818.10	262.05	0.59126	0.139003	4.25358	2.1e-05	0.000263414	STX18
ENSG00000113300.13	212.797	0.531058	0.124867	4.25299	2.11e-05	0.000263934	CNOT6
ENSG00000180044.5	12.4107	-2.13469	0.502053	-4.25191	2.12e-05	0.000265036	C3orf80
ENSG00000143774.17	787.313	0.593195	0.139545	4.25092	2.13e-05	0.000266043	GUK1
ENSG00000134318.14	2062.48	-0.563389	0.13269	-4.2459	2.18e-05	0.000271894	ROCK2
ENSG00000014914.21	122.25	0.674696	0.158935	4.2451	2.18e-05	0.000272686	MTMR11
ENSG00000041353.10	10.0628	-2.04749	0.482387	-4.24449	2.19e-05	0.000273256	RAB27B
ENSG00000141219.15	160.067	-0.535618	0.126253	-4.24242	2.21e-05	0.000275619	C17orf80
ENSG00000261221.4	110.543	2.20334	0.519478	4.24144	2.22e-05	0.000276637	ZNF865
ENSG00000157916.20	719.824	0.356459	0.0840804	4.2395	2.24e-05	0.000278869	RER1
ENSG00000079215.14	74.4409	2.1021	0.496158	4.23676	2.27e-05	0.000282109	SLC1A3
ENSG00000117298.16	1175.72	-0.629945	0.148709	-4.23608	2.27e-05	0.000282778	ECE1
ENSG00000001084.13	134.973	-0.549346	0.129747	-4.23399	2.3e-05	0.000285235	GCLC
ENSG00000187824.9	62.3632	-1.24308	0.293785	-4.23125	2.32e-05	0.000288551	TMEM220
ENSG00000115944.15	356.437	-0.675647	0.159696	-4.23083	2.33e-05	0.000288718	COX7A2L
ENSG00000161999.13	324.803	0.473192	0.111841	4.23092	2.33e-05	0.000288718	JMJD8
ENSG00000198176.13	603.556	0.416864	0.098605	4.22761	2.36e-05	0.000292696	TFDP1
ENSG00000178980.15	583.476	0.404458	0.0956743	4.22745	2.36e-05	0.000292723	SEPW1
ENSG00000103326.12	320.611	1.42795	0.33788	4.22621	2.38e-05	0.000294142	CAPN15
ENSG00000241644.2	18.8142	1.66284	0.393565	4.22506	2.39e-05	0.00029547	INMT
ENSG00000106804.8	37.8039	-1.02655	0.242988	-4.22469	2.39e-05	0.000295759	C5
ENSG00000075213.11	200.253	-1.308	0.309665	-4.22392	2.4e-05	0.000296581	SEMA3A
ENSG00000128272.15	2261.42	-0.419533	0.0993444	-4.22301	2.41e-05	0.000297589	ATF4
ENSG00000286855.1	29.9839	-1.16874	0.276853	-4.22153	2.43e-05	0.000299364	NA
ENSG00000196914.9	2689.83	0.228947	0.0542432	4.22075	2.43e-05	0.000300212	ARHGEF12
ENSG00000143162.9	136.478	1.17871	0.279353	4.21941	2.45e-05	0.000301621	CREG1
ENSG00000164136.17	37.5512	-1.40616	0.333253	-4.21949	2.45e-05	0.000301621	IL15
ENSG00000075340.23	112.694	5.30157	1.25652	4.21923	2.45e-05	0.000301667	ADD2
ENSG00000171914.16	628.539	0.593599	0.140699	4.21891	2.45e-05	0.000301898	TLN2
ENSG00000001617.12	96.5381	1.96999	0.466978	4.21858	2.46e-05	0.000302152	SEMA3F
ENSG00000126562.17	77.1411	1.43178	0.339524	4.21702	2.48e-05	0.000304055	WNK4
ENSG00000135312.7	2.63842	-5.96938	1.41827	-4.20893	2.57e-05	0.000314955	HTR1B
ENSG00000172331.12	206.985	-0.754309	0.179241	-4.20836	2.57e-05	0.000315541	BPGM
ENSG00000280071.4	22.5601	2.77038	0.658516	4.20701	2.59e-05	0.000317232	CH507-9B2.3
ENSG00000155666.12	32.8392	1.25763	0.298975	4.20647	2.59e-05	0.000317788	KDM8
ENSG00000177106.16	341.011	0.533844	0.127032	4.20243	2.64e-05	0.000323319	EPS8L2
ENSG00000139718.11	430.923	1.07843	0.256738	4.20049	2.66e-05	0.000325888	SETD1B
ENSG00000258405.11	59.2044	1.12844	0.26873	4.19915	2.68e-05	0.000327621	ZNF578
ENSG00000109743.11	113.59	0.65629	0.156354	4.19747	2.7e-05	0.00032985	BST1
ENSG00000232725.1	7.5133	5.20071	1.23919	4.19686	2.71e-05	0.000330528	U52111.14
ENSG00000261308.3	9.99648	3.29209	0.784483	4.19651	2.71e-05	0.000330832	FIGNL2
ENSG00000085760.15	194.312	-0.699045	0.166613	-4.19561	2.72e-05	0.000331732	MTIF2
ENSG00000106460.19	506.069	-0.838728	0.199906	-4.19562	2.72e-05	0.000331732	TMEM106B
ENSG00000154310.17	71.3686	-1.03384	0.246448	-4.19498	2.73e-05	0.000332451	TNIK
ENSG00000116183.11	34.7922	-2.30787	0.550171	-4.19482	2.73e-05	0.000332474	PAPPA2
ENSG00000183873.18	2.0445	-5.58008	1.33033	-4.19451	2.73e-05	0.000332725	SCN5A
ENSG00000157350.13	343.686	1.29738	0.309335	4.19409	2.74e-05	0.000333131	ST3GAL2
ENSG00000124207.17	471.255	-0.456953	0.108985	-4.19281	2.76e-05	0.000334803	CSE1L
ENSG00000156983.16	247.255	0.72436	0.172789	4.19217	2.76e-05	0.000335539	BRPF1
ENSG00000124201.15	1817.45	0.494885	0.118124	4.18953	2.8e-05	0.00033926	ZNFX1
ENSG00000126062.4	435.663	0.649702	0.155326	4.18281	2.88e-05	0.000349219	TMEM115
ENSG00000180053.7	9.04206	6.25269	1.49497	4.18248	2.88e-05	0.000349512	NKX2-6
ENSG00000164920.9	324.728	-1.03032	0.246517	-4.17949	2.92e-05	0.00035392	OSR2
ENSG00000166046.11	299.597	-0.374412	0.0896021	-4.17861	2.93e-05	0.000355073	TCP11L2
ENSG00000163956.13	826.463	0.341075	0.0816399	4.17779	2.94e-05	0.000356129	LRPAP1
ENSG00000161204.11	365.631	0.340388	0.0815074	4.17616	2.96e-05	0.000358461	ABCF3
ENSG00000185261.14	64.4922	-0.938635	0.224769	-4.176	2.97e-05	0.000358497	KIAA0825
ENSG00000143819.12	405.682	0.914857	0.219111	4.1753	2.98e-05	0.000359368	EPHX1
ENSG00000224975.1	22.4	1.4187	0.339805	4.17505	2.98e-05	0.000359547	INE1
ENSG00000123104.12	457.759	-0.354582	0.0849429	-4.17436	2.99e-05	0.000360412	ITPR2
ENSG00000121486.12	106.636	-0.810012	0.194061	-4.17401	2.99e-05	0.00036052	TRMT1L
ENSG00000224597.10	358.302	0.513801	0.123093	4.1741	2.99e-05	0.00036052	SVIL-AS1
ENSG00000184445.12	188.28	-0.620461	0.148671	-4.17338	3e-05	0.000361063	KNTC1
ENSG00000183496.6	106.987	2.59566	0.621947	4.17344	3e-05	0.000361063	MEX3B
ENSG00000091592.16	346.705	0.613435	0.147003	4.17295	3.01e-05	0.000361533	NLRP1
ENSG00000049089.15	21.4932	2.88676	0.692004	4.17159	3.02e-05	0.000363466	COL9A2
ENSG00000237004.4	22.4605	1.74219	0.417859	4.16932	3.06e-05	0.000366708	ZNRF2P1
ENSG00000126243.9	95.9666	1.39273	0.334045	4.16928	3.06e-05	0.000366708	LRFN3
ENSG00000074410.14	121.045	0.897848	0.215397	4.16834	3.07e-05	0.000368007	CA12
ENSG00000092841.19	5724.29	-0.479412	0.115114	-4.16469	3.12e-05	0.000373709	MYL6
ENSG00000198373.13	345.884	0.47328	0.113712	4.1621	3.15e-05	0.000377733	WWP2
ENSG00000225399.4	3.88998	-3.15997	0.759426	-4.16099	3.17e-05	0.000379339	RP11-3B7.1
ENSG00000270722.1	97.8966	-2.40009	0.576907	-4.16027	3.18e-05	0.000380313	U1
ENSG00000186716.21	293.753	0.526895	0.126658	4.15999	3.18e-05	0.000380545	BCR
ENSG00000117228.10	499.857	-0.559206	0.134469	-4.15863	3.2e-05	0.00038258	GBP1
ENSG00000275215.1	49.7456	5.33006	1.28244	4.15618	3.24e-05	0.000386468	RNA5-8S5
ENSG00000133739.16	30.9445	-1.47998	0.356209	-4.15481	3.26e-05	0.000388544	LRRCC1
ENSG00000282849.1	8.78981	-2.21716	0.533777	-4.15372	3.27e-05	0.000390094	RP11-121P12.1
ENSG00000183691.6	167.295	4.0477	0.974499	4.15362	3.27e-05	0.000390094	NOG
ENSG00000075188.9	73.6651	-0.826852	0.199098	-4.15299	3.28e-05	0.000390814	NUP37
ENSG00000100749.8	46.2058	-0.907557	0.218539	-4.15283	3.28e-05	0.000390814	VRK1
ENSG00000141425.18	332.376	-0.423159	0.101898	-4.15278	3.28e-05	0.000390814	RPRD1A
ENSG00000241945.8	8.62155	-2.59781	0.625675	-4.152	3.3e-05	0.000391892	PWP2
ENSG00000138395.17	59.9291	-0.996417	0.240077	-4.1504	3.32e-05	0.000394404	CDK15
ENSG00000179242.16	18.6851	2.31565	0.558014	4.1498	3.33e-05	0.000395203	CDH4
ENSG00000237380.7	13.2611	2.19456	0.528936	4.149	3.34e-05	0.000396336	HOXD-AS2
ENSG00000279133.1	55.9442	0.985331	0.237777	4.14393	3.41e-05	0.000404964	RP11-342K2.1
ENSG00000081913.14	145.759	1.95437	0.471756	4.14276	3.43e-05	0.000406787	PHLPP1
ENSG00000138101.19	27.7435	-1.0956	0.264483	-4.14241	3.44e-05	0.000407154	DTNB
ENSG00000143434.16	59.5363	1.77362	0.428254	4.14151	3.45e-05	0.000408508	SEMA6C
ENSG00000146373.16	419.579	-0.634776	0.153281	-4.14124	3.45e-05	0.000408739	RNF217
ENSG00000011198.10	277.488	-0.921819	0.222659	-4.14004	3.47e-05	0.000410634	ABHD5
ENSG00000039523.20	632.676	1.65507	0.399868	4.13903	3.49e-05	0.000412192	FAM65A
ENSG00000225177.6	8.81187	-1.92014	0.46411	-4.13724	3.52e-05	0.000415167	RP11-390P2.4
ENSG00000140443.15	1634.67	0.486506	0.117686	4.13393	3.57e-05	0.00042095	IGF1R
ENSG00000273489.1	22.4707	4.5133	1.09187	4.13355	3.57e-05	0.000421389	RP11-180C16.1
ENSG00000106346.11	132.349	0.658238	0.159267	4.13294	3.58e-05	0.000422253	USP42
ENSG00000167549.18	65.3618	0.898666	0.217487	4.13204	3.6e-05	0.000423391	CORO6
ENSG00000166979.13	26.2084	-1.46643	0.354884	-4.13213	3.59e-05	0.000423391	EVA1C
ENSG00000123983.14	522.158	-0.622587	0.150772	-4.12931	3.64e-05	0.000427786	ACSL3
ENSG00000255690.3	16.7415	5.23793	1.26841	4.12952	3.64e-05	0.000427786	TRIL
ENSG00000106086.20	207.571	-0.540561	0.13091	-4.12925	3.64e-05	0.000427786	PLEKHA8
ENSG00000090530.10	55.7417	-1.30271	0.315537	-4.12856	3.65e-05	0.00042881	P3H2
ENSG00000078269.15	1411.46	0.531138	0.128698	4.12701	3.68e-05	0.000431177	SYNJ2
ENSG00000229644.6	33.2786	-1.63766	0.396836	-4.12679	3.68e-05	0.000431177	NAMPTP1
ENSG00000205213.14	682.451	1.09095	0.264362	4.12673	3.68e-05	0.000431177	LGR4
ENSG00000158290.18	2175.17	-0.700916	0.169838	-4.12698	3.68e-05	0.000431177	CUL4B
ENSG00000144043.12	432.496	0.89733	0.217602	4.12373	3.73e-05	0.000436579	TEX261
ENSG00000137070.18	260.044	0.626736	0.152058	4.12169	3.76e-05	0.000440194	IL11RA
ENSG00000075618.18	1968.83	1.45693	0.353616	4.12009	3.79e-05	0.000442995	FSCN1
ENSG00000173473.11	728.04	-0.29728	0.072163	-4.11956	3.8e-05	0.000443752	SMARCC1
ENSG00000198910.14	201.161	-5.77294	1.40246	-4.1163	3.85e-05	0.000449805	L1CAM
ENSG00000226014.1	12.1112	5.36128	1.30294	4.11477	3.88e-05	0.000452514	RP11-467I20.4
ENSG00000122592.8	33.8689	1.31966	0.320773	4.11401	3.89e-05	0.000453747	HOXA7
ENSG00000186479.5	2.72636	-4.99909	1.21536	-4.11326	3.9e-05	0.00045495	RGS7BP
ENSG00000148384.14	115.307	0.812795	0.19793	4.10648	4.02e-05	0.000468207	INPP5E
ENSG00000179219.5	21.3646	2.28385	0.556209	4.1061	4.02e-05	0.000468696	LINC00311
ENSG00000197712.12	1577.48	-0.313835	0.0764418	-4.10555	4.03e-05	0.000469545	FAM114A1
ENSG00000117859.19	462.876	-1.17836	0.287126	-4.10399	4.06e-05	0.000472426	OSBPL9
ENSG00000160972.9	119.605	0.89881	0.219117	4.10196	4.1e-05	0.00047602	PPP1R16A
ENSG00000172638.13	2546.85	0.729575	0.177855	4.10207	4.09e-05	0.00047602	EFEMP2
ENSG00000131941.8	18.7293	-1.41786	0.34567	-4.10177	4.1e-05	0.000476127	RHPN2
ENSG00000132128.16	859.983	0.610465	0.148861	4.10091	4.12e-05	0.000477619	LRRC41
ENSG00000273703.2	62.8764	-0.931034	0.227067	-4.10026	4.13e-05	0.000478658	HIST1H2BM
ENSG00000187244.12	31.0092	-1.46798	0.358033	-4.10013	4.13e-05	0.000478658	BCAM
ENSG00000213859.7	188.096	0.771943	0.188294	4.09967	4.14e-05	0.000479323	KCTD11
ENSG00000100350.15	81.9594	0.834567	0.203688	4.09728	4.18e-05	0.000484002	FOXRED2
ENSG00000160703.16	215.776	0.524106	0.127928	4.09687	4.19e-05	0.000484574	NLRX1
ENSG00000249992.2	36.1508	1.06984	0.261152	4.09661	4.19e-05	0.00048484	TMEM158
ENSG00000134954.14	882.812	-0.321181	0.0784307	-4.09509	4.22e-05	0.000487737	ETS1
ENSG00000170802.16	248.837	-0.585019	0.142939	-4.09278	4.26e-05	0.000492316	FOXN2
ENSG00000105221.18	891.163	0.58099	0.14197	4.09233	4.27e-05	0.000492985	AKT2
ENSG00000175110.12	181.801	-0.599153	0.146466	-4.09074	4.3e-05	0.000496095	MRPS22
ENSG00000167778.9	367.379	0.664132	0.162363	4.09041	4.31e-05	0.000496506	SPRYD3
ENSG00000130382.9	532.86	0.814103	0.199091	4.0891	4.33e-05	0.000499008	MLLT1
ENSG00000149177.13	251.555	-0.457975	0.112007	-4.08882	4.34e-05	0.00049931	PTPRJ
ENSG00000119333.11	200.432	0.83156	0.203431	4.08768	4.36e-05	0.000501483	WDR34
ENSG00000162144.10	298.911	0.423686	0.103712	4.08522	4.4e-05	0.000506529	CYB561A3
ENSG00000078902.16	377.969	0.816118	0.199852	4.08361	4.43e-05	0.000509732	TOLLIP
ENSG00000156110.15	184.164	-0.507134	0.124201	-4.08318	4.44e-05	0.000510092	ADK
ENSG00000160953.16	375.196	1.07047	0.262166	4.08319	4.44e-05	0.000510092	MUM1
ENSG00000169306.10	2.45829	-4.8839	1.19616	-4.08297	4.45e-05	0.000510233	IL1RAPL1
ENSG00000120658.13	43.9067	1.40501	0.344139	4.08267	4.45e-05	0.000510592	ENOX1
ENSG00000143971.9	133.865	-0.800008	0.195965	-4.08239	4.46e-05	0.000510902	ETAA1
ENSG00000108819.11	707.492	0.540566	0.132485	4.08021	4.5e-05	0.000515201	PPP1R9B
ENSG00000225465.9	3.8057	-3.71156	0.909658	-4.08017	4.5e-05	0.000515201	RFPL1S
ENSG00000120539.15	103.472	-0.84458	0.207022	-4.07966	4.51e-05	0.000516027	MASTL
ENSG00000162613.17	632.033	-0.613184	0.150314	-4.07935	4.52e-05	0.000516408	FUBP1
ENSG00000182901.17	11.0512	-2.48968	0.610339	-4.07917	4.52e-05	0.000516509	RGS7
ENSG00000283199.3	44.3495	2.69249	0.660105	4.07889	4.53e-05	0.000516835	ABC13-47488600E17.1
ENSG00000160256.13	71.0067	1.08007	0.264892	4.07739	4.55e-05	0.000519863	FAM207A
ENSG00000121057.13	113.533	-0.639894	0.156954	-4.07696	4.56e-05	0.000520518	AKAP1
ENSG00000163110.15	1375.99	-0.290432	0.0712761	-4.07474	4.61e-05	0.000525209	PDLIM5
ENSG00000015475.19	102.581	-0.583187	0.143151	-4.07394	4.62e-05	0.000526714	BID
ENSG00000136732.16	152.259	-1.20295	0.295338	-4.07312	4.64e-05	0.000527929	GYPC
ENSG00000255725.2	5.84146	-2.55296	0.626766	-4.07323	4.64e-05	0.000527929	TDGP1
ENSG00000087077.14	810.778	0.961564	0.23619	4.07115	4.68e-05	0.000532119	TRIP6
ENSG00000113273.17	707.738	0.538542	0.132361	4.06872	4.73e-05	0.00053738	ARSB
ENSG00000182670.13	3486.06	0.387047	0.0951334	4.06847	4.73e-05	0.000537649	TTC3
ENSG00000136630.13	31.12	1.35416	0.332949	4.06717	4.76e-05	0.000540041	HLX
ENSG00000166166.13	158.394	0.731076	0.179754	4.06709	4.76e-05	0.000540041	TRMT61A
ENSG00000137767.14	51.2751	-0.931515	0.229041	-4.06702	4.76e-05	0.000540041	SQRDL
ENSG00000118217.6	476.911	-0.418529	0.102933	-4.06602	4.78e-05	0.000542032	ATF6
ENSG00000130653.16	31.554	1.39208	0.342381	4.06589	4.78e-05	0.000542032	PNPLA7
ENSG00000196083.10	174.875	1.10784	0.272716	4.06226	4.86e-05	0.00055022	IL1RAP
ENSG00000163584.18	108.684	-1.10798	0.272836	-4.06098	4.89e-05	0.000552926	RPL22L1
ENSG00000121236.21	20.6128	-1.69011	0.416213	-4.06067	4.89e-05	0.000553317	TRIM6
ENSG00000164989.17	51.3108	-1.2328	0.303712	-4.0591	4.93e-05	0.000556734	CCDC171
ENSG00000072501.19	545.81	-0.387903	0.0955812	-4.05836	4.94e-05	0.000558165	SMC1A
ENSG00000132842.14	697.496	-0.408903	0.100765	-4.05798	4.95e-05	0.00055875	AP3B1
ENSG00000179348.12	314.307	-0.565739	0.139434	-4.05741	4.96e-05	0.000559558	GATA2
ENSG00000114867.22	5122.41	0.420639	0.103673	4.05737	4.96e-05	0.000559558	EIF4G1
ENSG00000148468.17	312.746	0.902371	0.222468	4.05618	4.99e-05	0.000562093	FAM171A1
ENSG00000100003.18	60.6942	-0.834205	0.205739	-4.05468	5.02e-05	0.000565391	SEC14L2
ENSG00000274565.1	35.0343	-0.992996	0.244932	-4.05417	5.03e-05	0.000566285	CTD-3035K23.7
ENSG00000155975.10	361.123	-0.599633	0.147939	-4.05324	5.05e-05	0.000568231	VPS37A
ENSG00000154710.18	89.2177	1.02243	0.25226	4.05308	5.05e-05	0.000568276	RABGEF1
ENSG00000099341.11	679.123	-0.666589	0.164511	-4.05195	5.08e-05	0.000570701	PSMD8
ENSG00000147799.11	52.2623	1.33672	0.329964	4.0511	5.1e-05	0.000572449	ARHGAP39
ENSG00000109762.16	220.458	-0.437691	0.108055	-4.05062	5.11e-05	0.000573281	SNX25
ENSG00000247708.8	62.668	1.19754	0.296007	4.04566	5.22e-05	0.000585083	STX18-AS1
ENSG00000111981.5	61.3732	1.36897	0.338387	4.04558	5.22e-05	0.000585083	ULBP1
ENSG00000280202.1	10.8754	2.57238	0.6362	4.04335	5.27e-05	0.000590342	RP5-1180D12.1
ENSG00000167491.17	862.284	0.456633	0.112947	4.04289	5.28e-05	0.000591162	GATAD2A
ENSG00000178718.7	31.8097	1.05629	0.261322	4.04211	5.3e-05	0.000592792	RPP25
ENSG00000127863.16	441.14	2.2893	0.566619	4.04027	5.34e-05	0.000597084	TNFRSF19
ENSG00000090238.12	176.731	0.671443	0.166193	4.04015	5.34e-05	0.000597084	YPEL3
ENSG00000164823.11	147.267	-0.828679	0.20526	-4.03721	5.41e-05	0.000604256	OSGIN2
ENSG00000198860.13	266.798	-0.875439	0.216925	-4.03568	5.44e-05	0.000607509	TSEN15
ENSG00000109184.15	360.835	-0.814647	0.201855	-4.0358	5.44e-05	0.000607509	DCUN1D4
ENSG00000150637.9	23.9861	1.54365	0.382562	4.03502	5.46e-05	0.000608861	CD226
ENSG00000008405.12	147.786	-0.710074	0.176003	-4.03444	5.47e-05	0.000610011	CRY1
ENSG00000113645.15	15.382	2.28424	0.566348	4.03329	5.5e-05	0.00061267	WWC1
ENSG00000243422.2	17.6347	3.78858	0.939655	4.03188	5.53e-05	0.000615652	RPL23AP49
ENSG00000181163.14	2766.9	-0.698755	0.173305	-4.03195	5.53e-05	0.000615652	NPM1
ENSG00000134265.13	325.487	-0.507462	0.12588	-4.03131	5.55e-05	0.000616794	NAPG
ENSG00000134138.20	722.838	0.672493	0.166905	4.0292	5.6e-05	0.000621989	MEIS2
ENSG00000142279.13	388.714	0.867534	0.21534	4.02867	5.61e-05	0.000623033	WTIP
ENSG00000083312.17	2342.67	-0.329633	0.0818304	-4.02825	5.62e-05	0.000623789	TNPO1
ENSG00000266962.2	75.4504	0.965868	0.239798	4.02784	5.63e-05	0.000624535	RP11-400F19.6
ENSG00000275126.2	64.5133	-1.0709	0.265951	-4.02667	5.66e-05	0.000626913	HIST1H4L
ENSG00000108602.18	8.85924	5.30303	1.31696	4.02673	5.66e-05	0.000626913	ALDH3A1
ENSG00000062725.10	547.907	-0.365456	0.090863	-4.02205	5.77e-05	0.000638984	APPBP2
ENSG00000172260.15	432.469	-0.854426	0.212493	-4.02095	5.8e-05	0.000641604	NEGR1
ENSG00000079691.18	159.939	-1.27388	0.316878	-4.02011	5.82e-05	0.000643543	CARMIL1
ENSG00000114796.16	428.878	-0.95924	0.238769	-4.01745	5.88e-05	0.000650471	KLHL24
ENSG00000143106.13	404.751	-0.665416	0.16575	-4.01457	5.96e-05	0.000657707	PSMA5
ENSG00000120075.5	8.68503	5.66924	1.41216	4.01459	5.95e-05	0.000657707	HOXB5
ENSG00000230838.1	5.80014	5.04738	1.25793	4.01245	6.01e-05	0.000663273	LINC01614
ENSG00000067208.14	484.481	-0.742419	0.185103	-4.01084	6.05e-05	0.00066743	EVI5
ENSG00000119943.13	121.52	-0.554198	0.138185	-4.01054	6.06e-05	0.000667894	PYROXD2
ENSG00000111737.12	385.06	0.567681	0.141567	4.00999	6.07e-05	0.00066906	RAB35
ENSG00000111276.11	264.659	-0.479103	0.119497	-4.00934	6.09e-05	0.000670545	CDKN1B
ENSG00000219642.2	4.74832	-3.24073	0.808579	-4.00793	6.13e-05	0.000674166	BMPR1APS1
ENSG00000119729.12	954.797	-0.379118	0.0946039	-4.00742	6.14e-05	0.00067523	RHOQ
ENSG00000260027.5	29.549	7.44058	1.85729	4.00616	6.17e-05	0.000678475	HOXB7
ENSG00000117632.23	412.147	-0.80648	0.201359	-4.00519	6.2e-05	0.000680527	STMN1
ENSG00000235092.6	35.1256	1.2157	0.303533	4.00518	6.2e-05	0.000680527	ID2-AS1
ENSG00000163597.15	863.731	0.443242	0.110671	4.00503	6.2e-05	0.000680564	SNHG16
ENSG00000117054.14	174.823	-0.949558	0.237142	-4.00417	6.22e-05	0.000682669	ACADM
ENSG00000179295.18	1918.27	-0.48895	0.122122	-4.00377	6.23e-05	0.000683424	PTPN11
ENSG00000171863.15	1596.35	-0.680141	0.169887	-4.0035	6.24e-05	0.000683813	RPS7
ENSG00000176105.14	523.067	-0.83397	0.208346	-4.00282	6.26e-05	0.000685411	YES1
ENSG00000108984.15	47.774	-2.0556	0.513673	-4.00176	6.29e-05	0.000688085	MAP2K6
ENSG00000166913.13	2095.58	-0.243738	0.0609484	-3.99908	6.36e-05	0.000695532	YWHAB
ENSG00000110435.12	161.286	-0.707336	0.176941	-3.99757	6.4e-05	0.000699587	PDHX
ENSG00000172059.11	103.223	-0.850215	0.213003	-3.99157	6.56e-05	0.000717135	KLF11
ENSG00000136193.17	1541.92	-0.210299	0.0526973	-3.9907	6.59e-05	0.000719359	SCRN1
ENSG00000119862.13	17.2552	-1.28715	0.32259	-3.99004	6.61e-05	0.000720577	LGALSL
ENSG00000164764.11	3.15298	-4.04651	1.01415	-3.99003	6.61e-05	0.000720577	SBSPON
ENSG00000222009.8	253.487	1.216	0.304866	3.98863	6.65e-05	0.000724424	BTBD19
ENSG00000152061.23	273.427	-0.464795	0.116564	-3.98746	6.68e-05	0.000727603	RABGAP1L
ENSG00000161013.17	885.162	1.10033	0.27596	3.98728	6.68e-05	0.000727753	MGAT4B
ENSG00000143815.15	158.797	-0.664036	0.166557	-3.98684	6.7e-05	0.000728701	LBR
ENSG00000087470.18	607.286	-0.632856	0.158823	-3.98465	6.76e-05	0.000735019	DNM1L
ENSG00000139211.7	984.369	-1.39658	0.350516	-3.98435	6.77e-05	0.000735546	AMIGO2
ENSG00000042493.16	545.355	1.70922	0.429152	3.98279	6.81e-05	0.000739989	CAPG
ENSG00000159251.8	722.54	2.90169	0.728859	3.98114	6.86e-05	0.000744729	ACTC1
ENSG00000182199.11	1082.25	-0.661901	0.166284	-3.98055	6.88e-05	0.000746145	SHMT2
ENSG00000245812.3	22.0205	2.53062	0.635948	3.97928	6.91e-05	0.000749731	RP11-175K6.1
ENSG00000198795.11	627.704	0.936698	0.235455	3.97824	6.94e-05	0.000752602	ZNF521
ENSG00000198642.7	669.638	0.382054	0.0961216	3.97469	7.05e-05	0.000763469	KLHL9
ENSG00000126603.9	11.7867	2.07523	0.522147	3.97441	7.06e-05	0.000763961	GLIS2
ENSG00000138834.14	463.316	0.684006	0.172144	3.97346	7.08e-05	0.000766572	MAPK8IP3
ENSG00000173705.9	57.7618	-3.12861	0.787498	-3.97285	7.1e-05	0.000767681	SUSD5
ENSG00000111877.17	101.216	-0.569386	0.143316	-3.97295	7.1e-05	0.000767681	MCM9
ENSG00000103502.14	541.589	0.59816	0.150635	3.97091	7.16e-05	0.000773531	CDIPT
ENSG00000163539.17	313.501	-0.455703	0.114773	-3.97046	7.17e-05	0.000774568	CLASP2
ENSG00000183696.14	115.648	0.727945	0.183416	3.96882	7.22e-05	0.000779483	UPP1
ENSG00000088970.16	152.939	-1.03728	0.261429	-3.96774	7.26e-05	0.000782583	KIZ
ENSG00000168056.17	1143.51	0.795199	0.200477	3.96654	7.29e-05	0.000786105	LTBP3
ENSG00000171603.18	1495.61	0.869409	0.219237	3.96562	7.32e-05	0.00078871	CLSTN1
ENSG00000168255.20	13.6603	4.57258	1.15321	3.96507	7.34e-05	0.000790073	POLR2J3
ENSG00000185904.12	31.1879	-2.89791	0.731244	-3.96299	7.4e-05	0.000796554	LINC00839
ENSG00000154642.11	101.66	-0.715652	0.180611	-3.96239	7.42e-05	0.000798109	C21orf91
ENSG00000207870.1	13.8643	3.33806	0.842867	3.96036	7.48e-05	0.000804474	MIR221
ENSG00000119866.22	33.0119	2.19286	0.553811	3.95957	7.51e-05	0.000806697	BCL11A
ENSG00000180747.15	94.4774	1.17378	0.296488	3.95895	7.53e-05	0.000808344	SMG1P3
ENSG00000034152.19	1056.34	1.26122	0.318719	3.95714	7.59e-05	0.000814056	MAP2K3
ENSG00000126822.17	133.758	0.718931	0.181762	3.95535	7.64e-05	0.000819727	PLEKHG3
ENSG00000108381.11	8.66099	5.19862	1.31437	3.9552	7.65e-05	0.000819777	ASPA
ENSG00000287400.1	4.87398	5.6134	1.42012	3.95277	7.73e-05	0.000827686	NA
ENSG00000267532.5	10.0497	4.38335	1.10899	3.95258	7.73e-05	0.000827905	MIR497HG
ENSG00000250251.6	16.7813	2.31342	0.585574	3.95068	7.79e-05	0.000834027	PKD1P6
ENSG00000233117.4	50.0084	2.04845	0.51853	3.9505	7.8e-05	0.00083418	LINC00702
ENSG00000181826.10	153.433	-0.464155	0.11753	-3.94923	7.84e-05	0.000836784	RELL1
ENSG00000057663.16	238.933	-0.456514	0.115591	-3.9494	7.83e-05	0.000836784	ATG5
ENSG00000154359.13	81.949	-0.608856	0.154166	-3.94935	7.84e-05	0.000836784	LONRF1
ENSG00000172175.15	975.327	0.488368	0.123655	3.94946	7.83e-05	0.000836784	MALT1
ENSG00000123636.18	490.722	-0.664498	0.168295	-3.94842	7.87e-05	0.00083871	BAZ2B
ENSG00000069011.16	8.1915	-3.56946	0.904	-3.94852	7.86e-05	0.00083871	PITX1
ENSG00000142751.15	255.018	0.552045	0.139838	3.94775	7.89e-05	0.000840581	GPN2
ENSG00000137145.20	472.938	-0.662841	0.167993	-3.94563	7.96e-05	0.000847577	DENND4C
ENSG00000196498.13	1786.79	1.18111	0.299429	3.94455	7.99e-05	0.00085095	NCOR2
ENSG00000287787.1	23.2171	2.09456	0.531179	3.94323	8.04e-05	0.000855187	NA
ENSG00000257556.2	10.2368	-1.63238	0.414023	-3.94273	8.06e-05	0.000856506	RP11-44N21.1
ENSG00000182718.18	12713.1	-0.364483	0.0924522	-3.94239	8.07e-05	0.000857238	ANXA2
ENSG00000140105.18	1282.86	-1.27581	0.323734	-3.94091	8.12e-05	0.000861598	WARS
ENSG00000258754.8	3.51419	5.07204	1.28701	3.94094	8.12e-05	0.000861598	LINC01579
ENSG00000108556.10	14.7448	2.3732	0.602354	3.93988	8.15e-05	0.000864835	CHRNE
ENSG00000137720.8	27.1304	-0.982937	0.249533	-3.9391	8.18e-05	0.000867185	C11orf1
ENSG00000185920.16	113.587	0.616143	0.156432	3.93873	8.19e-05	0.000868046	PTCH1
ENSG00000269895.1	32.0275	1.07709	0.273542	3.93756	8.23e-05	0.000871816	AP000654.4
ENSG00000177888.8	355.333	-0.554283	0.140793	-3.93686	8.26e-05	0.000872473	ZBTB41
ENSG00000116106.12	219.622	-1.12394	0.285476	-3.93706	8.25e-05	0.000872473	EPHA4
ENSG00000198242.14	1576.84	-0.455982	0.115824	-3.93685	8.26e-05	0.000872473	RPL23A
ENSG00000056998.20	31.502	1.24597	0.316484	3.93692	8.25e-05	0.000872473	GYG2
ENSG00000115091.12	2435.53	-0.379349	0.0963758	-3.93614	8.28e-05	0.000874579	ACTR3
ENSG00000171067.11	552.665	0.361922	0.0919573	3.93576	8.29e-05	0.000875496	C11orf24
ENSG00000163535.18	107.715	-0.823123	0.20917	-3.93518	8.31e-05	0.000877132	SGO2
ENSG00000101639.18	366.253	-0.344406	0.0875257	-3.93491	8.32e-05	0.00087765	CEP192
ENSG00000148411.8	962.857	1.05959	0.269315	3.93441	8.34e-05	0.000878576	NACC2
ENSG00000175104.15	203.353	-0.539705	0.137176	-3.9344	8.34e-05	0.000878576	TRAF6
ENSG00000186635.14	753.436	0.591251	0.150337	3.93285	8.39e-05	0.000883782	ARAP1
ENSG00000006194.10	242.913	0.432174	0.109901	3.93239	8.41e-05	0.000884968	ZNF263
ENSG00000227500.10	315.37	1.0403	0.264588	3.93176	8.43e-05	0.000886803	SCAMP4
ENSG00000072657.9	184.391	-2.10187	0.534605	-3.93163	8.44e-05	0.000886809	TRHDE
ENSG00000138768.15	1198.3	-0.619285	0.157552	-3.93067	8.47e-05	0.000889642	USO1
ENSG00000106344.8	394.229	0.408795	0.104003	3.93061	8.47e-05	0.000889642	RBM28
ENSG00000080839.12	79.722	-0.666453	0.169615	-3.92922	8.52e-05	0.000894305	RBL1
ENSG00000184260.6	190.12	0.649905	0.165467	3.9277	8.58e-05	0.000899476	HIST2H2AC
ENSG00000064419.13	486.029	-0.296832	0.075609	-3.92588	8.64e-05	0.000905829	TNPO3
ENSG00000172594.13	59.1824	-0.992719	0.252901	-3.92532	8.66e-05	0.000907421	SMPDL3A
ENSG00000117143.13	731.656	0.405088	0.10321	3.92488	8.68e-05	0.000908614	UAP1
ENSG00000151500.15	88.7108	-1.09197	0.27825	-3.92443	8.69e-05	0.000909828	THYN1
ENSG00000099725.14	243.217	0.608715	0.155131	3.92388	8.71e-05	0.000911399	PRKY
ENSG00000139364.10	28.3671	-1.65608	0.422108	-3.92337	8.73e-05	0.000912863	TMEM132B
ENSG00000101911.13	93.0975	-0.607629	0.154933	-3.92189	8.79e-05	0.000917961	PRPS2
ENSG00000154237.13	429.556	0.405099	0.10332	3.92084	8.82e-05	0.000921508	LRRK1
ENSG00000164440.15	2.33139	-4.71996	1.204	-3.92022	8.85e-05	0.000923356	TXLNB
ENSG00000228327.3	18.386	2.65043	0.676305	3.91898	8.89e-05	0.000927624	RP11-206L10.2
ENSG00000263266.2	193.342	-0.459338	0.117219	-3.91864	8.91e-05	0.000928439	RPS7P1
ENSG00000235358.2	11.163	2.82385	0.720739	3.91799	8.93e-05	0.000930454	RP11-399E6.1
ENSG00000135821.19	1120.55	-0.899734	0.229673	-3.91746	8.95e-05	0.000931986	GLUL
ENSG00000131773.14	83.1205	-1.41377	0.360961	-3.91669	8.98e-05	0.000934485	KHDRBS3
ENSG00000143127.13	30.2659	1.6303	0.416291	3.91626	8.99e-05	0.000935643	ITGA10
ENSG00000114416.18	833.803	-0.545412	0.139337	-3.91433	9.07e-05	0.000942645	FXR1
ENSG00000068366.20	759.18	-0.52561	0.134302	-3.91364	9.09e-05	0.000944841	ACSL4
ENSG00000205268.11	79.706	1.53735	0.393123	3.91061	9.21e-05	0.000956241	PDE7A
ENSG00000104805.16	1707.04	0.426788	0.109219	3.90763	9.32e-05	0.000967615	NUCB1
ENSG00000011451.21	558.722	1.09695	0.28103	3.90333	9.49e-05	0.000984273	WIZ
ENSG00000101400.6	201.368	0.677316	0.173527	3.90324	9.49e-05	0.000984273	SNTA1
ENSG00000156265.16	92.0692	1.13449	0.290663	3.90311	9.5e-05	0.000984273	MAP3K7CL
ENSG00000144468.17	225.479	-0.590948	0.151415	-3.90284	9.51e-05	0.00098486	RHBDD1
ENSG00000186088.16	16.9356	-2.09462	0.536762	-3.90232	9.53e-05	0.000985903	GSAP
ENSG00000280392.1	49.2584	1.01095	0.25906	3.90236	9.53e-05	0.000985903	RP11-357N13.6
ENSG00000160801.14	34.2806	3.08068	0.789554	3.9018	9.55e-05	0.00098647	PTH1R
ENSG00000114107.9	63.6611	-1.2267	0.314384	-3.9019	9.54e-05	0.00098647	CEP70
ENSG00000065833.9	250.795	-0.561815	0.143981	-3.902	9.54e-05	0.00098647	ME1
ENSG00000213585.11	979.242	-0.396228	0.101569	-3.90109	9.58e-05	0.000988841	VDAC1
ENSG00000117682.17	322.219	0.486407	0.124737	3.89946	9.64e-05	0.000994824	DHDDS
ENSG00000061918.14	32.9235	-1.9832	0.508596	-3.89937	9.64e-05	0.000994824	GUCY1B3
ENSG00000267121.6	2.22145	-4.49406	1.15316	-3.89716	9.73e-05	0.00100295	CTD-2020K17.1
ENSG00000104783.14	10.3873	3.12349	0.801483	3.89714	9.73e-05	0.00100295	KCNN4
ENSG00000100425.18	449.257	0.51264	0.131557	3.8967	9.75e-05	0.00100423	BRD1
ENSG00000146267.12	7.12591	-2.32965	0.597893	-3.89643	9.76e-05	0.00100481	FAXC
ENSG00000248890.2	2.0561	-4.50424	1.15606	-3.89621	9.77e-05	0.00100521	HHIP-AS1
ENSG00000277159.1	11.7429	-1.84843	0.474661	-3.89421	9.85e-05	0.00101298	RP11-88E10.4
ENSG00000128185.10	180.311	0.642169	0.164974	3.89254	9.92e-05	0.00101946	DGCR6L
ENSG00000147471.12	181.041	-0.549011	0.141119	-3.89041	0.000100074	0.0010279	PROSC
ENSG00000081059.20	24.9167	-1.21492	0.312536	-3.8873	0.000101367	0.00104063	TCF7
ENSG00000116574.6	33.3783	1.70598	0.439066	3.88548	0.000102129	0.00104789	RHOU
ENSG00000225790.2	4.52744	5.04739	1.2993	3.88471	0.000102452	0.00104966	RP11-2L8.1
ENSG00000175573.7	229.157	1.83898	0.473388	3.88473	0.000102446	0.00104966	C11orf68
ENSG00000078699.22	219.241	0.444843	0.114512	3.88468	0.000102464	0.00104966	CBFA2T2
ENSG00000113240.13	194.455	-0.635701	0.163693	-3.8835	0.000102965	0.00105424	CLK4
ENSG00000122691.13	272.809	1.88514	0.485533	3.88261	0.000103339	0.00105751	TWIST1
ENSG00000164151.12	682.857	-0.36442	0.0938685	-3.88224	0.000103497	0.00105857	ICE1
ENSG00000162458.13	825.768	-0.923855	0.238012	-3.88155	0.000103793	0.00106103	FBLIM1
ENSG00000135999.12	301.483	-0.36066	0.0929263	-3.88114	0.000103967	0.00106225	EPC2
ENSG00000185650.10	1427.52	0.477812	0.12313	3.88055	0.000104219	0.00106426	ZFP36L1
ENSG00000163297.17	813.254	-0.663201	0.17091	-3.88042	0.000104278	0.0010643	ANTXR2
ENSG00000167113.11	201.47	0.401304	0.103469	3.87848	0.000105113	0.00107197	COQ4
ENSG00000198355.5	101.19	-0.946406	0.244019	-3.87842	0.000105139	0.00107197	PIM3
ENSG00000086619.14	41.7389	-0.898351	0.231796	-3.87562	0.000106355	0.0010838	ERO1B
ENSG00000113389.16	997.646	1.33951	0.345814	3.87351	0.000107279	0.00109263	NPR3
ENSG00000148143.13	112.422	0.805677	0.208033	3.87283	0.00010758	0.00109513	ZNF462
ENSG00000124813.23	174.998	1.33204	0.343999	3.87223	0.000107846	0.00109726	RUNX2
ENSG00000060656.20	246.863	-0.495323	0.127951	-3.87118	0.000108309	0.00110139	PTPRU
ENSG00000145335.17	2.28009	-5.80251	1.49933	-3.87006	0.00010881	0.00110591	SNCA
ENSG00000004776.13	283.042	3.01957	0.780277	3.86986	0.000108896	0.00110619	HSPB6
ENSG00000124145.6	1158.17	0.374247	0.0968009	3.86615	0.000110566	0.00112257	SDC4
ENSG00000264940.5	179.379	-3.14153	0.812646	-3.86581	0.000110722	0.00112356	SNORD3C
ENSG00000124610.5	10.7357	-1.58076	0.409069	-3.86428	0.000111416	0.00113002	HIST1H1A
ENSG00000120727.13	280.181	-0.557823	0.144402	-3.863	0.000112005	0.0011353	PAIP2
ENSG00000110723.12	98.7919	-1.65749	0.42908	-3.86289	0.000112054	0.0011353	EXPH5
ENSG00000227582.2	1.80537	-4.73847	1.22677	-3.86255	0.000112212	0.00113626	ADGRF5P1
ENSG00000162298.19	258.69	0.853014	0.220849	3.86243	0.000112266	0.00113626	SYVN1
ENSG00000143641.10	1401.93	0.417519	0.108115	3.86179	0.00011256	0.00113864	GALNT2
ENSG00000117335.20	745.751	-0.400667	0.103767	-3.86121	0.000112827	0.00114015	CD46
ENSG00000165202.3	2.54428	-4.33207	1.12193	-3.86124	0.000112811	0.00114015	OR1Q1
ENSG00000115241.11	482.484	-0.43409	0.112443	-3.86053	0.000113142	0.00114274	PPM1G
ENSG00000108582.12	2554.28	-0.720995	0.186767	-3.8604	0.000113202	0.00114275	CPD
ENSG00000286619.1	90.8331	-0.680707	0.176381	-3.8593	0.000113713	0.00114731	NA
ENSG00000162819.12	609.31	-0.397834	0.103109	-3.85838	0.00011414	0.00115043	BROX
ENSG00000144476.6	49.9905	0.93985	0.243584	3.85843	0.00011412	0.00115043	ACKR3
ENSG00000230453.9	6.25467	-2.56876	0.665964	-3.85721	0.00011469	0.00115537	ANKRD18B
ENSG00000105639.20	66.0103	-0.91766	0.237986	-3.85594	0.000115286	0.00116077	JAK3
ENSG00000137463.5	103.844	0.978738	0.253855	3.8555	0.000115495	0.00116227	MGARP
ENSG00000036530.9	11.1273	2.19363	0.568983	3.85535	0.000115562	0.00116234	CYP46A1
ENSG00000129048.7	297.981	-1.74905	0.453699	-3.85508	0.00011569	0.00116302	ACKR4
ENSG00000115252.18	110.116	2.356	0.611411	3.85338	0.000116496	0.00117052	PDE1A
ENSG00000116001.17	341.726	-0.662431	0.171929	-3.85293	0.000116711	0.00117207	TIA1
ENSG00000171033.13	18.6062	-1.31924	0.342447	-3.85238	0.000116975	0.00117412	PKIA
ENSG00000063241.8	184.619	0.982496	0.255049	3.85219	0.000117066	0.00117441	ISOC2
ENSG00000166450.13	7.98255	-2.08336	0.540958	-3.85124	0.000117522	0.00117838	PRTG
ENSG00000120278.16	10.3549	-2.51029	0.651939	-3.8505	0.000117875	0.0011807	PLEKHG1
ENSG00000156531.17	232.181	-0.555103	0.144163	-3.85052	0.000117865	0.0011807	PHF6
ENSG00000140092.14	2922.52	0.448304	0.116435	3.85024	0.000118004	0.00118138	FBLN5
ENSG00000226318.1	42.0166	-0.929714	0.24155	-3.84894	0.000118628	0.00118702	RP11-474D14.2
ENSG00000177606.8	941.897	1.65466	0.42995	3.84851	0.00011884	0.0011879	JUN
ENSG00000131188.12	26.4455	2.81065	0.730321	3.84851	0.000118839	0.0011879	PRR7
ENSG00000134539.17	18.0406	-2.84145	0.739104	-3.84445	0.000120823	0.00120711	KLRD1
ENSG00000148834.13	269.753	-0.505315	0.131567	-3.84075	0.000122659	0.00122419	GSTO1
ENSG00000111058.8	84.6516	-1.28512	0.33459	-3.84087	0.000122601	0.00122419	ACSS3
ENSG00000196428.12	1012.8	1.38174	0.359835	3.83993	0.000123071	0.00122767	TSC22D2
ENSG00000227825.4	36.1856	1.15383	0.300695	3.83723	0.000124432	0.00124061	SLC9A7P1
ENSG00000105137.13	748.195	0.960494	0.25033	3.83691	0.000124593	0.00124157	SYDE1
ENSG00000224897.8	3.36534	-3.69163	0.962372	-3.83597	0.000125069	0.00124504	POT1-AS1
ENSG00000071655.18	406.571	1.29812	0.338399	3.83607	0.000125021	0.00124504	MBD3
ENSG00000170345.10	335.932	3.77956	0.985484	3.83524	0.000125443	0.00124812	FOS
ENSG00000152413.15	70.1037	-0.727413	0.189692	-3.83472	0.000125709	0.00125013	HOMER1
ENSG00000169914.6	142.992	-0.489861	0.127807	-3.8328	0.000126691	0.00125924	OTUD3
ENSG00000173692.14	962.792	-0.364256	0.0950681	-3.83153	0.00012735	0.00126514	PSMD1
ENSG00000067955.15	260.956	0.623839	0.162851	3.83072	0.000127767	0.00126863	CBFB
ENSG00000090266.13	162.408	0.596292	0.155805	3.82717	0.000129624	0.00128641	NDUFB2
ENSG00000075711.21	623.91	-0.587736	0.153595	-3.82652	0.000129965	0.00128915	DLG1
ENSG00000158195.11	1230.97	0.63054	0.164797	3.82616	0.000130157	0.00129039	WASF2
ENSG00000116774.12	1309.83	0.642524	0.167958	3.82551	0.000130502	0.00129315	OLFML3
ENSG00000257923.12	798.758	-0.393986	0.10302	-3.82438	0.000131101	0.00129842	CUX1
ENSG00000148926.10	2357.69	0.463972	0.121337	3.82383	0.000131396	0.00130068	ADM
ENSG00000143507.18	185.447	0.700132	0.183187	3.82195	0.000132402	0.0013091	DUSP10
ENSG00000110108.10	388.963	0.523856	0.13706	3.82209	0.000132325	0.0013091	TMEM109
ENSG00000100625.9	177.578	-0.943427	0.24685	-3.82186	0.00013245	0.0013091	SIX4
ENSG00000115685.15	189.038	-0.460604	0.120529	-3.82153	0.000132627	0.00131018	PPP1R7
ENSG00000255052.5	18.0279	-1.13562	0.297187	-3.82124	0.000132785	0.00131107	FAM66D
ENSG00000162804.14	490.728	1.52271	0.398569	3.82045	0.00013321	0.0013146	SNED1
ENSG00000184281.15	216.133	0.791871	0.207295	3.82003	0.000133438	0.00131618	TSSC4
ENSG00000162733.19	4786.57	-0.641244	0.167902	-3.81915	0.00013391	0.00131915	DDR2
ENSG00000144579.8	639.924	0.478125	0.125193	3.81909	0.000133943	0.00131915	CTDSP1
ENSG00000125534.10	539.117	1.13753	0.297836	3.81933	0.000133816	0.00131915	PPDPF
ENSG00000154529.15	2.31342	-5.82219	1.52512	-3.81752	0.0001348	0.00132691	CNTNAP3B
ENSG00000082196.21	23.6652	1.33281	0.349275	3.81593	0.000135669	0.00133479	C1QTNF3
ENSG00000197530.12	316.849	0.789476	0.206907	3.8156	0.000135851	0.0013359	MIB2
ENSG00000149531.15	51.6946	-1.27387	0.333885	-3.8153	0.000136019	0.00133688	FRG1BP
ENSG00000105968.19	788.247	0.287142	0.0752658	3.81504	0.000136163	0.00133761	H2AFV
ENSG00000250853.1	8.90728	2.75642	0.722659	3.81428	0.000136583	0.00134106	RNF138P1
ENSG00000120875.9	155.477	1.49053	0.391279	3.80937	0.000139319	0.00136724	DUSP4
ENSG00000198034.11	2551.6	-0.704012	0.184825	-3.80908	0.000139483	0.00136815	RPS4X
ENSG00000160201.12	35.8755	2.00395	0.526121	3.80892	0.000139576	0.00136836	U2AF1
ENSG00000251400.1	3.08627	-3.37219	0.885446	-3.80847	0.00013983	0.00137017	ALDH7A1P1
ENSG00000169220.18	12.5468	2.64337	0.694113	3.80828	0.000139939	0.00137054	RGS14
ENSG00000174939.11	25.298	1.66124	0.436298	3.80757	0.000140338	0.00137375	ASPHD1
ENSG00000166401.15	171.6	-0.657004	0.172624	-3.80598	0.000141244	0.00138192	SERPINB8
ENSG00000090861.17	1982.72	-0.633047	0.166354	-3.80542	0.000141561	0.00138433	AARS
ENSG00000249605.1	1.93817	-5.05187	1.32799	-3.80414	0.000142295	0.0013908	CTC-218H9.1
ENSG00000053328.8	14.7971	3.7669	0.9907	3.80226	0.000143385	0.00140075	METTL24
ENSG00000068438.15	313.301	0.46308	0.121798	3.80204	0.000143511	0.00140128	FTSJ1
ENSG00000183506.17	34.7776	2.12598	0.559207	3.80178	0.000143658	0.00140201	PI4KAP2
ENSG00000279432.1	44.0579	0.999863	0.263094	3.8004	0.000144463	0.00140915	RP11-135N5.3
ENSG00000272482.1	13.4356	-1.63602	0.430617	-3.79924	0.00014514	0.00141505	RP11-474O21.5
ENSG00000053770.12	342.75	-0.462944	0.121883	-3.79827	0.000145712	0.00141991	AP5M1
ENSG00000170265.12	245.746	0.699171	0.184124	3.79729	0.000146285	0.00142477	ZNF282
ENSG00000147050.16	253.398	0.423943	0.111702	3.79531	0.000147461	0.00143551	KDM6A
ENSG00000054598.9	92.7374	1.42634	0.376078	3.79266	0.000149039	0.00145014	FOXC1
ENSG00000169733.12	250.257	0.730875	0.192756	3.7917	0.000149618	0.00145504	RFNG
ENSG00000158156.9	85.4924	0.749409	0.197691	3.79081	0.000150157	0.00145903	XKR8
ENSG00000115232.14	1487.94	0.822505	0.216975	3.79077	0.000150178	0.00145903	ITGA4
ENSG00000142039.4	129.345	0.843474	0.222537	3.79027	0.000150484	0.00146127	CCDC97
ENSG00000180332.6	20.3028	3.37239	0.889882	3.78971	0.000150824	0.0014633	KCTD4
ENSG00000048471.14	577.243	0.385715	0.101781	3.78968	0.000150844	0.0014633	SNX29
ENSG00000257178.5	10.3969	5.58623	1.47467	3.78812	0.000151794	0.00147177	MIR10A
[truncated: 26,115 more rows]

## Sheet: DESeq2_results_UFMvsFXS
	baseMean	log2FoldChange	lfcSE	stat	pvalue	padj	symbol
ENSG00000105664.11	6577.98	3.68593	0.145419	25.3471	9.68e-142	1.61e-137	COMP
ENSG00000243137.8	894.065	-8.77571	0.37024	-23.7027	3.38e-124	2.81e-120	PSG4
ENSG00000150594.7	600.157	2.50138	0.117284	21.3276	6.3e-101	3.5e-97	ADRA2A
ENSG00000157168.20	906.092	2.5652	0.121172	21.1698	1.81e-99	7.55e-96	NRG1
ENSG00000189223.15	532.767	3.51487	0.167466	20.9886	8.34e-98	2.78e-94	PAX8-AS1
ENSG00000118523.6	16389.4	1.09807	0.0597783	18.369	2.33e-75	6.46e-72	CTGF
ENSG00000157483.9	1097.77	1.20299	0.0657295	18.3022	7.95e-75	1.89e-71	MYO1E
ENSG00000099337.5	592.706	1.87762	0.113643	16.522	2.55e-61	5.3e-58	KCNK6
ENSG00000137507.11	164.188	2.52524	0.161053	15.6796	2.09e-55	3.86e-52	LRRC32
ENSG00000060718.22	892.439	8.29192	0.529971	15.646	3.54e-55	5.89e-52	COL11A1
ENSG00000170558.10	2033.75	-1.62317	0.105113	-15.4422	8.52e-54	1.29e-50	CDH2
ENSG00000206503.13	506.532	-10.0272	0.658012	-15.2386	1.96e-52	2.72e-49	HLA-A
ENSG00000170891.11	49.2804	-5.81482	0.389621	-14.9243	2.29e-50	2.93e-47	CYTL1
ENSG00000165757.9	2557.92	0.965718	0.0649225	14.8749	4.8e-50	5.71e-47	KIAA1462
ENSG00000162407.9	2271.89	1.71844	0.116248	14.7826	1.9e-49	2.11e-46	PLPP3
ENSG00000065911.13	1118.85	-1.52291	0.105789	-14.3958	5.5e-47	5.73e-44	MTHFD2
ENSG00000141753.7	6708.87	1.11772	0.0789732	14.1532	1.79e-45	1.75e-42	IGFBP4
ENSG00000041982.16	15939.4	-1.26373	0.0899122	-14.0551	7.17e-45	6.63e-42	TNC
ENSG00000187605.15	206.18	-2.31833	0.165339	-14.0217	1.15e-44	1.01e-41	TET3
ENSG00000100292.18	1000.57	1.15169	0.0832899	13.8275	1.74e-43	1.45e-40	HMOX1
ENSG00000076716.9	241.092	2.05723	0.1513	13.597	4.17e-42	3.31e-39	GPC4
ENSG00000110427.17	636.833	1.62722	0.120987	13.4495	3.1e-41	2.35e-38	KIAA1549L
ENSG00000143867.7	130.782	2.87175	0.220194	13.0419	7.07e-39	5.12e-36	OSR1
ENSG00000128849.11	46.3934	-2.66224	0.204604	-13.0116	1.05e-38	7.29e-36	CGNL1
ENSG00000198053.12	857.046	1.30417	0.10053	12.9729	1.74e-38	1.16e-35	SIRPA
ENSG00000154678.18	1153.38	1.46566	0.113684	12.8924	4.97e-38	3.18e-35	PDE1C
ENSG00000113810.16	716.958	-1.59195	0.12474	-12.7621	2.67e-37	1.59e-34	SMC4
ENSG00000168209.5	287.694	-2.08695	0.163509	-12.7635	2.62e-37	1.59e-34	DDIT4
ENSG00000156802.13	240.044	-1.41302	0.112732	-12.5343	4.85e-36	2.78e-33	ATAD2
ENSG00000125398.8	339.652	2.88291	0.232375	12.4063	2.42e-35	1.34e-32	SOX9
ENSG00000138182.15	147.776	-2.00781	0.162443	-12.3601	4.3e-35	2.31e-32	KIF20B
ENSG00000186340.16	9395.41	0.746266	0.0613795	12.1582	5.19e-34	2.7e-31	THBS2
ENSG00000167642.13	98.0836	3.21007	0.2684	11.96	5.76e-33	2.91e-30	SPINT2
ENSG00000174945.13	117.39	2.47585	0.208021	11.9019	1.16e-32	5.67e-30	AMZ1
ENSG00000116675.16	129.97	2.14281	0.180224	11.8897	1.34e-32	6.37e-30	DNAJC6
ENSG00000140945.17	457.214	-2.07629	0.174844	-11.8751	1.6e-32	7.38e-30	CDH13
ENSG00000124225.16	191.745	1.81188	0.154343	11.7393	8.01e-32	3.61e-29	PMEPA1
ENSG00000166016.6	186.948	1.80131	0.153913	11.7034	1.22e-31	5.37e-29	ABTB2
ENSG00000250337.7	123.483	4.25786	0.365246	11.6575	2.1e-31	8.97e-29	LINC01021
ENSG00000184588.18	513.32	1.26036	0.10879	11.5852	4.9e-31	2.04e-28	PDE4B
ENSG00000162496.9	640.009	2.90212	0.250709	11.5757	5.48e-31	2.22e-28	DHRS3
ENSG00000060656.20	246.863	1.79412	0.155852	11.5117	1.15e-30	4.57e-28	PTPRU
ENSG00000237187.9	393.451	1.29284	0.112487	11.4932	1.43e-30	5.53e-28	NR2F1-AS1
ENSG00000158186.13	740.636	0.889595	0.0778409	11.4284	3.02e-30	1.14e-27	MRAS
ENSG00000134243.12	856.388	1.50865	0.133459	11.3042	1.25e-29	4.63e-27	SORT1
ENSG00000111424.12	651.868	1.21468	0.109201	11.1234	9.65e-29	3.5e-26	VDR
ENSG00000080493.18	182.452	1.85623	0.167256	11.0982	1.28e-28	4.54e-26	SLC4A4
ENSG00000112297.18	261.209	-1.83175	0.165851	-11.0445	2.33e-28	8.09e-26	AIM1
ENSG00000084234.18	8101.09	0.877655	0.0797145	11.01	3.42e-28	1.16e-25	APLP2
ENSG00000146122.17	1045.02	1.22918	0.1126	10.9164	9.62e-28	3.21e-25	DAAM2
ENSG00000171345.13	266.16	-1.74219	0.160548	-10.8515	1.96e-27	6.41e-25	KRT19
ENSG00000197965.12	1856.48	0.729859	0.0673147	10.8425	2.17e-27	6.94e-25	MPZL1
ENSG00000198948.12	248.056	1.47253	0.136391	10.7964	3.58e-27	1.13e-24	MFAP3L
ENSG00000176907.5	45.4395	-4.78974	0.454912	-10.5289	6.36e-26	1.96e-23	C8orf4
ENSG00000164418.21	315.758	1.59004	0.151328	10.5073	8e-26	2.42e-23	GRIK2
ENSG00000060982.15	1676.53	-1.05954	0.100853	-10.5058	8.13e-26	2.42e-23	BCAT1
ENSG00000119280.17	3247.34	0.790071	0.0755978	10.451	1.45e-25	4.24e-23	C1orf198
ENSG00000138778.13	254.698	-2.17049	0.210311	-10.3204	5.7e-25	1.64e-22	CENPE
ENSG00000119938.9	1278.57	0.873219	0.0846678	10.3135	6.13e-25	1.73e-22	PPP1R3C
ENSG00000100100.13	169.94	2.61718	0.254203	10.2956	7.37e-25	2.05e-22	PIK3IP1
ENSG00000228509.6	57.1368	2.67221	0.259704	10.2894	7.86e-25	2.15e-22	AC006460.2
ENSG00000129353.15	1265.74	1.03937	0.10223	10.167	2.78e-24	7.48e-22	SLC44A2
ENSG00000119969.15	161.546	-1.50143	0.147827	-10.1567	3.09e-24	8.18e-22	HELLS
ENSG00000006016.11	607.161	4.45058	0.439671	10.1225	4.39e-24	1.14e-21	CRLF1
ENSG00000151067.22	841.351	1.16403	0.115441	10.0833	6.55e-24	1.68e-21	CACNA1C
ENSG00000071575.11	542.591	1.51857	0.154023	9.85936	6.24e-23	1.58e-20	TRIB2
ENSG00000101255.11	237.094	-1.44409	0.146666	-9.84614	7.12e-23	1.77e-20	TRIB3
ENSG00000106484.16	88.3861	-4.68124	0.47579	-9.83888	7.66e-23	1.88e-20	MEST
ENSG00000110756.18	519.74	0.979006	0.0996695	9.82252	9.01e-23	2.17e-20	HPS5
ENSG00000172201.12	332.84	1.91172	0.195224	9.79242	1.21e-22	2.89e-20	ID4
ENSG00000151725.12	44.269	-2.33625	0.242061	-9.65148	4.85e-22	1.14e-19	CENPU
ENSG00000040275.17	437.905	-0.857471	0.0890597	-9.62805	6.09e-22	1.41e-19	SPDL1
ENSG00000116584.20	1234.78	-0.862664	0.0898378	-9.60246	7.81e-22	1.78e-19	ARHGEF2
ENSG00000198796.7	3763.87	1.10842	0.115645	9.58468	9.27e-22	2.09e-19	ALPK2
ENSG00000162552.15	49.7062	5.03433	0.531629	9.46964	2.81e-21	6.24e-19	WNT4
ENSG00000151789.12	134.452	-1.30313	0.13813	-9.4341	3.94e-21	8.64e-19	ZNF385D
ENSG00000278588.2	120.978	-1.49622	0.158688	-9.42872	4.15e-21	8.98e-19	HIST1H2BI
ENSG00000228340.6	16.113	-5.94846	0.636216	-9.34975	8.79e-21	1.88e-18	MIR646HG
ENSG00000162630.6	92.4282	1.94887	0.208707	9.33785	9.83e-21	2.07e-18	B3GALT2
ENSG00000157766.19	1659.06	5.08964	0.546524	9.31275	1.25e-20	2.59e-18	ACAN
ENSG00000158747.15	1103.31	1.39652	0.150116	9.30298	1.37e-20	2.81e-18	NBL1
ENSG00000109680.11	216.86	-1.24895	0.134796	-9.2655	1.94e-20	3.94e-18	TBC1D19
ENSG00000008256.16	1456.33	0.657379	0.0712171	9.23064	2.69e-20	5.4e-18	CYTH3
ENSG00000003137.8	58.9437	2.51285	0.273422	9.19036	3.92e-20	7.76e-18	CYP26B1
ENSG00000186281.12	17.4213	-4.71732	0.513744	-9.18225	4.22e-20	8.27e-18	GPAT2
ENSG00000124766.7	226.765	1.56899	0.170952	9.17797	4.39e-20	8.51e-18	SOX4
ENSG00000114346.14	245.42	-1.5426	0.168942	-9.13095	6.79e-20	1.3e-17	ECT2
ENSG00000067560.13	4194.77	-0.372693	0.0410077	-9.08837	1.01e-19	1.9e-17	RHOA
ENSG00000102081.15	225.805	10.7357	1.18593	9.05249	1.4e-19	2.62e-17	FMR1
ENSG00000100889.12	612.848	-1.09151	0.120659	-9.04626	1.48e-19	2.74e-17	PCK2
ENSG00000219438.9	275.203	1.40361	0.155317	9.03708	1.61e-19	2.95e-17	FAM19A5
ENSG00000148634.16	1371.05	-0.665558	0.0738126	-9.01687	1.94e-19	3.5e-17	HERC4
ENSG00000182985.18	290.838	1.4311	0.158984	9.00149	2.23e-19	3.99e-17	CADM1
ENSG00000165424.7	1078.38	0.836824	0.0935557	8.94466	3.73e-19	6.61e-17	ZCCHC24
ENSG00000182481.10	601.842	-1.08133	0.121211	-8.92103	4.62e-19	8.1e-17	KPNA2
ENSG00000185630.19	1570.03	0.681192	0.0766165	8.89093	6.06e-19	1.05e-16	PBX1
ENSG00000143369.15	1183.63	0.959918	0.108438	8.85223	8.58e-19	1.47e-16	ECM1
ENSG00000116991.11	254.318	-1.90084	0.215028	-8.83997	9.57e-19	1.63e-16	SIPA1L2
ENSG00000196781.16	157.275	1.56898	0.178618	8.784	1.58e-18	2.65e-16	TLE1
ENSG00000184058.14	24.9881	-4.38294	0.500114	-8.76388	1.89e-18	3.14e-16	TBX1
ENSG00000168386.18	899.815	-1.49845	0.171195	-8.7529	2.08e-18	3.41e-16	FILIP1L
ENSG00000187720.14	315.647	-1.96679	0.22471	-8.75259	2.09e-18	3.41e-16	THSD4
ENSG00000184445.12	188.28	-1.25877	0.143943	-8.74491	2.23e-18	3.61e-16	KNTC1
ENSG00000108950.12	221.262	4.86369	0.559502	8.6929	3.53e-18	5.62e-16	FAM20A
ENSG00000166974.13	214.136	-1.03487	0.119053	-8.69254	3.54e-18	5.62e-16	MAPRE2
ENSG00000081059.20	24.9167	-2.44685	0.281559	-8.69034	3.61e-18	5.68e-16	TCF7
ENSG00000155158.20	177.284	-1.20501	0.138754	-8.68453	3.8e-18	5.87e-16	TTC39B
ENSG00000110092.4	8051.98	1.05835	0.121864	8.68466	3.8e-18	5.87e-16	CCND1
ENSG00000138735.16	839.339	-0.650314	0.075026	-8.66785	4.4e-18	6.73e-16	PDE5A
ENSG00000186480.13	254.372	0.95868	0.111062	8.63196	6.03e-18	9.13e-16	INSIG1
ENSG00000012048.23	111.429	-1.27589	0.147835	-8.6305	6.11e-18	9.17e-16	BRCA1
ENSG00000139112.11	1283.09	1.27108	0.147332	8.62727	6.28e-18	9.35e-16	GABARAPL1
ENSG00000142731.11	47.3412	-2.03412	0.236193	-8.61209	7.17e-18	1.06e-15	PLK4
ENSG00000112837.17	314.85	1.01024	0.117786	8.57687	9.75e-18	1.42e-15	TBX18
ENSG00000107738.20	451.368	1.17048	0.136475	8.57653	9.78e-18	1.42e-15	C10orf54
ENSG00000123975.5	51.0427	-1.96224	0.228944	-8.57081	1.03e-17	1.48e-15	CKS2
ENSG00000188783.6	127.873	3.80567	0.444084	8.56971	1.04e-17	1.48e-15	PRELP
ENSG00000143158.11	335.475	1.0447	0.122246	8.54593	1.28e-17	1.8e-15	MPC2
ENSG00000124575.7	131.93	-1.87501	0.219847	-8.52871	1.48e-17	2.07e-15	HIST1H1D
ENSG00000112139.16	127.783	1.37979	0.161911	8.52195	1.57e-17	2.18e-15	MDGA1
ENSG00000198663.17	1286.66	0.482967	0.056783	8.5055	1.81e-17	2.49e-15	C6orf89
ENSG00000172175.15	975.327	1.06641	0.125423	8.50245	1.86e-17	2.53e-15	MALT1
ENSG00000102172.16	415.762	-0.917323	0.10813	-8.48355	2.18e-17	2.96e-15	SMS
ENSG00000107957.16	5467.13	0.63932	0.0753944	8.47968	2.26e-17	3.03e-15	SH3PXD2A
ENSG00000092470.12	70.3373	-1.59401	0.188028	-8.47751	2.3e-17	3.07e-15	WDR76
ENSG00000142686.8	289.383	0.938048	0.110718	8.47237	2.4e-17	3.18e-15	C1orf216
ENSG00000114251.15	5507.5	0.551963	0.065171	8.46946	2.47e-17	3.23e-15	WNT5A
ENSG00000187840.5	250.804	-1.21177	0.143359	-8.45273	2.85e-17	3.7e-15	EIF4EBP1
ENSG00000151276.23	640.552	1.11604	0.132133	8.44635	3.01e-17	3.88e-15	MAGI1
ENSG00000173548.9	803.561	0.688709	0.0816721	8.43261	3.38e-17	4.33e-15	SNX33
ENSG00000198554.12	76.868	-1.3343	0.158532	-8.4166	3.88e-17	4.93e-15	WDHD1
ENSG00000167460.17	10709.9	-0.557584	0.0662859	-8.41181	4.04e-17	5.09e-15	TPM4
ENSG00000138759.19	1322.48	1.39253	0.165783	8.39973	4.47e-17	5.6e-15	FRAS1
ENSG00000112246.10	483.847	-1.10767	0.132293	-8.37287	5.62e-17	6.99e-15	SIM1
ENSG00000101282.9	134.834	24.5765	2.9383	8.3642	6.05e-17	7.47e-15	RSPO4
ENSG00000147027.4	2407.13	0.684085	0.081808	8.36208	6.16e-17	7.55e-15	TMEM47
ENSG00000204131.9	357.077	-0.909269	0.108772	-8.35943	6.3e-17	7.66e-15	NHSL2
ENSG00000067141.17	803.775	1.64931	0.197636	8.34518	7.11e-17	8.58e-15	NEO1
ENSG00000168264.10	545.488	0.844627	0.101328	8.33555	7.71e-17	9.24e-15	IRF2BP2
ENSG00000143344.16	477.389	0.786138	0.0943279	8.3341	7.81e-17	9.29e-15	RGL1
ENSG00000138131.4	1234.12	-0.987236	0.118635	-8.3216	8.68e-17	1.03e-14	LOXL4
ENSG00000109805.10	124.416	-1.82885	0.220546	-8.29238	1.11e-16	1.3e-14	NCAPG
ENSG00000183255.12	3508.58	0.891493	0.107568	8.28771	1.15e-16	1.34e-14	PTTG1IP
ENSG00000155324.10	1337.51	1.39415	0.168262	8.28559	1.18e-16	1.36e-14	GRAMD3
ENSG00000125618.17	36.1996	4.15347	0.501655	8.27953	1.24e-16	1.42e-14	PAX8
ENSG00000068724.17	557.103	0.932227	0.1128	8.2644	1.4e-16	1.6e-14	TTC7A
ENSG00000272674.3	61.5445	2.37045	0.287643	8.24092	1.71e-16	1.94e-14	PCDHB16
ENSG00000137409.19	1711.36	0.784599	0.0953777	8.22623	1.93e-16	2.17e-14	MTCH1
ENSG00000050628.20	118.449	5.17444	0.629261	8.22304	1.98e-16	2.2e-14	PTGER3
ENSG00000123095.6	93.3747	1.51084	0.18372	8.22361	1.97e-16	2.2e-14	BHLHE41
ENSG00000111817.19	1330.36	0.633792	0.0772077	8.20892	2.23e-16	2.46e-14	DSE
ENSG00000277437.1	72.1589	30.5383	3.72529	8.19758	2.45e-16	2.69e-14	MIR3687-1
ENSG00000082781.12	3384.11	0.796375	0.0972508	8.18887	2.64e-16	2.87e-14	ITGB5
ENSG00000008283.16	315.04	1.21506	0.148482	8.18318	2.76e-16	2.99e-14	CYB561
ENSG00000153879.9	267.985	-1.51234	0.185224	-8.16491	3.22e-16	3.46e-14	CEBPG
ENSG00000101333.17	512.065	1.49692	0.18352	8.15669	3.44e-16	3.65e-14	PLCB4
ENSG00000080839.12	79.722	-1.30382	0.159846	-8.15673	3.44e-16	3.65e-14	RBL1
ENSG00000137266.15	276.836	0.878176	0.107682	8.15526	3.48e-16	3.67e-14	SLC22A23
ENSG00000163535.18	107.715	-1.64614	0.201912	-8.15274	3.56e-16	3.73e-14	SGO2
ENSG00000013288.9	909.065	0.645153	0.0791787	8.14807	3.7e-16	3.85e-14	MAN2B2
ENSG00000164104.12	233.014	-1.38793	0.170766	-8.12771	4.37e-16	4.53e-14	HMGB2
ENSG00000105825.14	237.111	3.05647	0.376401	8.12027	4.65e-16	4.78e-14	TFPI2
ENSG00000082438.17	516.503	1.19389	0.14795	8.06958	7.05e-16	7.21e-14	COBLL1
ENSG00000276476.3	10.9714	-7.58039	0.943509	-8.03426	9.41e-16	9.56e-14	LINC00540
ENSG00000171843.17	186.338	-1.08521	0.135339	-8.01847	1.07e-15	1.08e-13	MLLT3
ENSG00000115355.17	809.363	-0.727584	0.0911244	-7.98451	1.41e-15	1.42e-13	CCDC88A
ENSG00000152049.6	273.318	0.93159	0.116799	7.97603	1.51e-15	1.51e-13	KCNE4
ENSG00000144476.6	49.9905	2.4785	0.311739	7.95056	1.86e-15	1.83e-13	ACKR3
ENSG00000031081.11	703.453	0.853947	0.10741	7.95035	1.86e-15	1.83e-13	ARHGAP31
ENSG00000166123.14	190.644	-1.0501	0.132255	-7.93995	2.02e-15	1.98e-13	GPT2
ENSG00000165244.7	59.2613	-1.87469	0.236834	-7.91564	2.46e-15	2.4e-13	ZNF367
ENSG00000008513.16	731.341	0.705704	0.0892704	7.90524	2.67e-15	2.59e-13	ST3GAL1
ENSG00000072952.19	1030.06	1.07195	0.135799	7.89364	2.93e-15	2.83e-13	MRVI1
ENSG00000166396.13	305.806	3.77345	0.478252	7.89009	3.02e-15	2.89e-13	SERPINB7
ENSG00000100284.21	452.633	0.803911	0.102311	7.85754	3.92e-15	3.73e-13	TOM1
ENSG00000163453.11	3175.13	1.53719	0.195885	7.8474	4.25e-15	4.02e-13	IGFBP7
ENSG00000102755.12	229.448	-2.43437	0.311554	-7.81363	5.56e-15	5.23e-13	FLT1
ENSG00000151883.19	66.7049	4.04305	0.518751	7.79381	6.5e-15	6.08e-13	PARP8
ENSG00000075391.17	832.522	0.791781	0.101727	7.78339	7.06e-15	6.57e-13	RASAL2
ENSG00000173517.10	3835.89	0.619427	0.0800853	7.73459	1.04e-14	9.6e-13	PEAK1
ENSG00000169282.18	11.5772	-6.30464	0.81694	-7.71738	1.19e-14	1.09e-12	KCNAB1
ENSG00000112852.7	37.7341	3.43709	0.446321	7.70095	1.35e-14	1.24e-12	PCDHB2
ENSG00000154175.18	139.697	2.03699	0.267393	7.61797	2.58e-14	2.35e-12	ABI3BP
ENSG00000119946.11	24.5532	-2.60678	0.34226	-7.61638	2.61e-14	2.36e-12	CNNM1
ENSG00000163069.13	940.231	0.636849	0.0836536	7.61293	2.68e-14	2.41e-12	SGCB
ENSG00000088367.23	309.529	1.0036	0.13212	7.59612	3.05e-14	2.73e-12	EPB41L1
ENSG00000185760.17	277.265	1.02017	0.134385	7.59144	3.16e-14	2.82e-12	KCNQ5
ENSG00000169607.13	92.253	-2.19453	0.289455	-7.5816	3.41e-14	3.02e-12	CKAP2L
ENSG00000112742.10	78.7332	-2.12825	0.280775	-7.57991	3.46e-14	3.05e-12	TTK
ENSG00000185565.12	124.161	4.49288	0.594043	7.56323	3.93e-14	3.45e-12	LSAMP
ENSG00000170961.7	496.028	1.05401	0.139441	7.5588	4.07e-14	3.55e-12	HAS2
ENSG00000122862.5	47.8962	4.78651	0.633377	7.55713	4.12e-14	3.58e-12	SRGN
ENSG00000112118.20	222.729	-0.911675	0.120795	-7.54729	4.44e-14	3.84e-12	MCM3
ENSG00000102362.15	32.5509	-1.96108	0.260094	-7.53988	4.7e-14	4.04e-12	SYTL4
ENSG00000144802.11	219.639	1.06858	0.142066	7.5217	5.41e-14	4.62e-12	NFKBIZ
ENSG00000134684.11	954.112	-0.814785	0.108411	-7.51568	5.66e-14	4.81e-12	YARS
ENSG00000186834.4	641.537	0.707452	0.0945302	7.48387	7.22e-14	6.1e-12	HEXIM1
ENSG00000007372.24	20.1197	-4.42198	0.591274	-7.47874	7.5e-14	6.31e-12	PAX6
ENSG00000215252.11	119.448	2.04995	0.275063	7.45267	9.15e-14	7.66e-12	GOLGA8B
ENSG00000130304.17	381.811	1.3439	0.18102	7.42403	1.14e-13	9.46e-12	SLC27A1
ENSG00000114853.14	771.681	0.849039	0.114637	7.40631	1.3e-13	1.08e-11	ZBTB47
ENSG00000214455.4	100.366	-1.17795	0.159149	-7.40158	1.35e-13	1.11e-11	RCN1P2
ENSG00000013364.19	1893.37	0.517539	0.0699324	7.40056	1.36e-13	1.11e-11	MVP
ENSG00000006576.16	577.18	-0.669767	0.0906292	-7.39019	1.47e-13	1.2e-11	PHTF2
ENSG00000132613.15	2023.02	1.11691	0.151163	7.38879	1.48e-13	1.2e-11	MTSS1L
ENSG00000104738.18	355.736	-1.04497	0.141503	-7.38478	1.53e-13	1.23e-11	MCM4
ENSG00000170160.17	92.7053	7.64742	1.03631	7.37946	1.59e-13	1.28e-11	CCDC144A
ENSG00000139329.5	8007.69	-0.828631	0.112362	-7.37463	1.65e-13	1.32e-11	LUM
ENSG00000154721.15	79.089	2.63044	0.356718	7.37401	1.66e-13	1.32e-11	JAM2
ENSG00000162545.6	295.367	-0.961363	0.130461	-7.36897	1.72e-13	1.36e-11	CAMK2N1
ENSG00000138119.17	9095.56	0.775811	0.105477	7.35524	1.91e-13	1.5e-11	MYOF
ENSG00000118985.16	2969.93	0.836616	0.113765	7.35387	1.93e-13	1.51e-11	ELL2
ENSG00000143507.18	185.447	1.40638	0.19173	7.33522	2.21e-13	1.73e-11	DUSP10
ENSG00000123989.14	1471.75	1.65909	0.226256	7.33281	2.25e-13	1.75e-11	CHPF
ENSG00000064393.16	717.134	0.630866	0.0862444	7.31486	2.58e-13	2e-11	HIPK2
ENSG00000175305.17	27.0577	-2.22863	0.305002	-7.30693	2.73e-13	2.11e-11	CCNE2
ENSG00000120833.14	356.75	2.19385	0.300607	7.29806	2.92e-13	2.24e-11	SOCS2
ENSG00000165304.8	93.2992	-1.83777	0.252159	-7.28814	3.14e-13	2.4e-11	MELK
ENSG00000175216.15	1131.81	-0.476325	0.0653685	-7.28677	3.17e-13	2.41e-11	CKAP5
ENSG00000170312.16	71.8969	-1.93826	0.266195	-7.28137	3.3e-13	2.49e-11	CDK1
ENSG00000182253.15	69.5285	-1.31529	0.180628	-7.28177	3.29e-13	2.49e-11	SYNM
ENSG00000258484.4	14.7934	-4.99888	0.686887	-7.27758	3.4e-13	2.55e-11	SPESP1
ENSG00000104611.12	672.281	0.739278	0.101991	7.24846	4.22e-13	3.15e-11	SH2D4A
ENSG00000167100.15	76.9601	2.6869	0.371955	7.22372	5.06e-13	3.76e-11	SAMD14
ENSG00000273703.2	62.8764	-1.57646	0.218325	-7.22071	5.17e-13	3.83e-11	HIST1H2BM
ENSG00000138658.16	68.7807	-1.30804	0.181237	-7.21728	5.3e-13	3.91e-11	ZGRF1
ENSG00000235162.9	1910.92	-0.658585	0.0913302	-7.21104	5.55e-13	4.07e-11	C12orf75
ENSG00000101166.16	315.348	-0.778937	0.108518	-7.17795	7.08e-13	5.17e-11	PRELID3B
ENSG00000085276.19	57.9826	3.46068	0.484293	7.14584	8.95e-13	6.51e-11	MECOM
ENSG00000073008.15	589.602	-0.513493	0.0720578	-7.12612	1.03e-12	7.48e-11	PVR
ENSG00000185130.5	51.9771	-1.50443	0.211414	-7.11603	1.11e-12	8.01e-11	HIST1H2BL
ENSG00000145715.15	718.795	-0.509305	0.0717201	-7.10128	1.24e-12	8.88e-11	RASA1
ENSG00000184557.4	418.898	1.07146	0.151417	7.0762	1.48e-12	1.06e-10	SOCS3
ENSG00000138594.14	791.28	-0.59187	0.083717	-7.06988	1.55e-12	1.1e-10	TMOD3
ENSG00000123219.13	33.7322	-1.82075	0.257828	-7.06187	1.64e-12	1.16e-10	CENPK
ENSG00000139318.8	196.784	-0.821624	0.116364	-7.06079	1.66e-12	1.17e-10	DUSP6
ENSG00000166986.15	1311.02	-0.547377	0.0775819	-7.05548	1.72e-12	1.21e-10	MARS
ENSG00000162591.16	4039.21	3.16661	0.449277	7.04824	1.81e-12	1.27e-10	MEGF6
ENSG00000158555.15	126.725	1.09719	0.155805	7.04206	1.89e-12	1.32e-10	GDPD5
ENSG00000101439.9	900.728	0.625134	0.0888795	7.0335	2.01e-12	1.4e-10	CST3
ENSG00000079841.18	409.164	2.69744	0.3836	7.0319	2.04e-12	1.41e-10	RIMS1
ENSG00000180660.8	209.479	-2.0587	0.293198	-7.02155	2.19e-12	1.51e-10	MAB21L1
ENSG00000135111.16	896.364	1.49913	0.213609	7.0181	2.25e-12	1.54e-10	TBX3
ENSG00000151914.20	21187	-0.575299	0.0820251	-7.01369	2.32e-12	1.58e-10	DST
ENSG00000136378.15	216.463	1.14565	0.163426	7.01018	2.38e-12	1.62e-10	ADAMTS7
ENSG00000163815.6	33.997	-1.92644	0.276056	-6.97842	2.99e-12	2.02e-10	CLEC3B
ENSG00000205363.6	131.765	1.37611	0.197336	6.97345	3.09e-12	2.09e-10	C15orf59
ENSG00000163918.11	43.5155	-1.51336	0.217513	-6.95757	3.46e-12	2.33e-10	RFC4
ENSG00000100714.17	340.786	-0.833507	0.119928	-6.95007	3.65e-12	2.44e-10	MTHFD1
ENSG00000144730.19	32.4857	-1.73712	0.249976	-6.94915	3.68e-12	2.45e-10	IL17RD
ENSG00000134986.14	3256.8	-1.60038	0.231746	-6.90574	4.99e-12	3.31e-10	NREP
ENSG00000146733.14	126.882	-0.97445	0.141205	-6.90096	5.17e-12	3.41e-10	PSPH
ENSG00000034677.13	501.688	-0.593993	0.0860955	-6.89923	5.23e-12	3.44e-10	RNF19A
ENSG00000205208.5	87.1465	-1.27053	0.184678	-6.8797	6e-12	3.93e-10	C4orf46
ENSG00000104881.16	139.699	2.17466	0.316142	6.87874	6.04e-12	3.94e-10	PPP1R13L
ENSG00000169908.12	56.2566	-2.74587	0.399851	-6.86724	6.55e-12	4.26e-10	TM4SF1
ENSG00000116106.12	219.622	2.13305	0.311018	6.85828	6.97e-12	4.52e-10	EPHA4
ENSG00000136205.17	2590.27	1.18481	0.172827	6.85544	7.11e-12	4.59e-10	TNS3
ENSG00000175455.16	749.898	-0.735457	0.107312	-6.85346	7.21e-12	4.64e-10	CCDC14
ENSG00000101935.10	198.211	-0.877036	0.128037	-6.84987	7.39e-12	4.74e-10	AMMECR1
ENSG00000197208.6	100.726	1.4703	0.214808	6.84472	7.66e-12	4.89e-10	SLC22A4
ENSG00000132357.14	35.0438	-2.16706	0.316809	-6.84028	7.9e-12	5.03e-10	CARD6
ENSG00000235649.2	81.6428	1.38234	0.202418	6.82911	8.54e-12	5.41e-10	MXRA5Y
ENSG00000079931.15	1831.06	0.547997	0.0803611	6.81919	9.16e-12	5.78e-10	MOXD1
ENSG00000010278.15	99.5832	-1.35602	0.198888	-6.81802	9.23e-12	5.8e-10	CD9
ENSG00000164920.9	324.728	1.78123	0.261461	6.81261	9.58e-12	6e-10	OSR2
ENSG00000183023.18	1463.73	1.70885	0.250939	6.80982	9.77e-12	6.1e-10	SLC8A1
ENSG00000115252.18	110.116	8.13526	1.19513	6.80698	9.97e-12	6.2e-10	PDE1A
ENSG00000074410.14	121.045	-1.27416	0.187251	-6.80454	1.01e-11	6.28e-10	CA12
ENSG00000198753.12	181.065	2.52144	0.370865	6.7988	1.05e-11	6.51e-10	PLXNB3
ENSG00000101974.14	419.549	-0.927609	0.136461	-6.79763	1.06e-11	6.54e-10	ATP11C
ENSG00000133169.6	21.1768	-6.07967	0.894791	-6.79451	1.09e-11	6.66e-10	BEX1
ENSG00000084090.13	1100.81	0.486843	0.0716775	6.79213	1.1e-11	6.74e-10	STARD7
ENSG00000132436.11	77.4522	-1.41485	0.208383	-6.78966	1.12e-11	6.81e-10	FIGNL1
ENSG00000111331.13	66.4317	-1.44615	0.212993	-6.78966	1.12e-11	6.81e-10	OAS3
ENSG00000155016.18	181.697	1.12985	0.16651	6.78545	1.16e-11	6.98e-10	CYP2U1
ENSG00000135919.14	22900.7	0.639637	0.0945812	6.76284	1.35e-11	8.14e-10	SERPINE2
ENSG00000146143.19	195.338	-0.703106	0.104206	-6.74728	1.51e-11	9.03e-10	PRIM2
ENSG00000164236.12	161.985	1.74093	0.258117	6.74473	1.53e-11	9.15e-10	ANKRD33B
ENSG00000138376.11	125.631	-1.02115	0.151748	-6.72925	1.71e-11	1.01e-09	BARD1
ENSG00000139618.16	101.852	-1.38447	0.205765	-6.72841	1.72e-11	1.02e-09	BRCA2
ENSG00000143493.13	150.28	-0.939279	0.139627	-6.72708	1.73e-11	1.02e-09	INTS7
ENSG00000166402.9	276.541	0.920322	0.136952	6.72003	1.82e-11	1.07e-09	TUB
ENSG00000120802.14	442.257	-0.97075	0.14448	-6.71892	1.83e-11	1.07e-09	TMPO
ENSG00000080573.7	370.435	-0.91759	0.136638	-6.71547	1.87e-11	1.1e-09	COL5A3
ENSG00000143797.12	374.892	0.743376	0.110852	6.70602	2e-11	1.16e-09	MBOAT2
ENSG00000162433.15	122.578	1.83269	0.274293	6.68148	2.37e-11	1.37e-09	AK4
ENSG00000149633.12	61.7021	2.52681	0.3786	6.67409	2.49e-11	1.44e-09	KIAA1755
ENSG00000198959.12	2692.25	-1.52635	0.229208	-6.65921	2.75e-11	1.59e-09	TGM2
ENSG00000174332.5	86.7084	2.03417	0.305817	6.65159	2.9e-11	1.67e-09	GLIS1
ENSG00000099889.14	47.7464	2.10148	0.316478	6.64021	3.13e-11	1.79e-09	ARVCF
ENSG00000137463.5	103.844	1.78022	0.268533	6.62941	3.37e-11	1.92e-09	MGARP
ENSG00000166881.10	136.189	-1.03322	0.155964	-6.62472	3.48e-11	1.98e-09	NEMP1
ENSG00000110987.9	60.2047	1.754	0.265063	6.61729	3.66e-11	2.07e-09	BCL7A
ENSG00000168398.7	109.267	1.49923	0.22693	6.60658	3.93e-11	2.22e-09	BDKRB2
ENSG00000170802.16	248.837	-0.929601	0.140904	-6.59742	4.18e-11	2.35e-09	FOXN2
ENSG00000276012.1	61.4861	1.3189	0.199989	6.59486	4.26e-11	2.38e-09	RP11-397O8.7
ENSG00000006757.12	13.7494	-3.33102	0.505074	-6.59512	4.25e-11	2.38e-09	PNPLA4
ENSG00000188933.16	29.3775	7.94827	1.20705	6.58487	4.55e-11	2.54e-09	USP32P1
ENSG00000107731.12	909.259	1.4612	0.221935	6.58389	4.58e-11	2.54e-09	UNC5B
ENSG00000128311.14	92.8144	1.39856	0.212452	6.58294	4.61e-11	2.55e-09	TST
ENSG00000167004.13	2702.9	-0.450324	0.0684402	-6.57982	4.71e-11	2.6e-09	PDIA3
ENSG00000170153.11	627.991	-0.592042	0.0900222	-6.57662	4.81e-11	2.65e-09	RNF150
ENSG00000156804.7	1329.04	1.24271	0.189002	6.57512	4.86e-11	2.66e-09	FBXO32
ENSG00000197106.7	32.8256	4.22162	0.642436	6.57127	4.99e-11	2.72e-09	SLC6A17
ENSG00000136824.19	239.755	-1.02477	0.156056	-6.56665	5.15e-11	2.79e-09	SMC2
ENSG00000150687.12	4125.56	1.22914	0.187169	6.567	5.13e-11	2.79e-09	PRSS23
ENSG00000132274.16	882.254	0.720399	0.109794	6.56137	5.33e-11	2.88e-09	TRIM22
ENSG00000131711.15	9969.79	-0.825843	0.125919	-6.55853	5.43e-11	2.93e-09	MAP1B
ENSG00000136868.11	441.075	-0.592257	0.0903092	-6.55811	5.45e-11	2.93e-09	SLC31A1
ENSG00000121743.4	31.3494	-3.07917	0.469815	-6.554	5.6e-11	3e-09	GJA3
ENSG00000273018.7	21.6235	-3.47162	0.529888	-6.55161	5.69e-11	3.04e-09	CTD-2303H24.2
ENSG00000286219.1	34.5904	8.04282	1.22776	6.55083	5.72e-11	3.05e-09	NA
ENSG00000006634.8	59.3851	-1.33386	0.203651	-6.54972	5.76e-11	3.06e-09	DBF4
ENSG00000148344.11	73.3465	1.53833	0.234969	6.54695	5.87e-11	3.11e-09	PTGES
ENSG00000163132.8	245.943	1.40685	0.214912	6.54615	5.9e-11	3.11e-09	MSX1
ENSG00000121957.15	222.367	-1.31041	0.200212	-6.54514	5.94e-11	3.12e-09	GPSM2
ENSG00000183801.8	24.4603	-3.06687	0.469031	-6.53875	6.2e-11	3.24e-09	OLFML1
ENSG00000171223.6	531.438	0.774091	0.118397	6.53808	6.23e-11	3.24e-09	JUNB
ENSG00000169184.6	922.682	0.914225	0.13983	6.53814	6.23e-11	3.24e-09	MN1
ENSG00000164649.20	168.516	-0.917135	0.140298	-6.53707	6.27e-11	3.26e-09	CDCA7L
ENSG00000137310.12	9.71776	-6.14002	0.940359	-6.52944	6.6e-11	3.42e-09	TCF19
ENSG00000274997.2	116.074	-1.43443	0.219785	-6.5265	6.73e-11	3.47e-09	HIST1H2AH
ENSG00000126803.9	541.554	1.61221	0.247672	6.50946	7.54e-11	3.88e-09	HSPA2
ENSG00000255346.10	7.2069	-5.48258	0.84273	-6.50574	7.73e-11	3.96e-09	NOX5
ENSG00000121413.13	164.279	1.11608	0.171707	6.49994	8.04e-11	4.11e-09	ZSCAN18
ENSG00000173457.11	486.574	-0.640763	0.098683	-6.49314	8.41e-11	4.28e-09	PPP1R14B
ENSG00000138160.7	199.133	-1.50021	0.231075	-6.49232	8.45e-11	4.29e-09	KIF11
ENSG00000225830.15	1377.85	0.569793	0.0877764	6.49142	8.5e-11	4.31e-09	ERCC6
ENSG00000100749.8	46.2058	-1.36076	0.2098	-6.48601	8.81e-11	4.45e-09	VRK1
ENSG00000104490.18	85.3058	1.62126	0.250268	6.47809	9.29e-11	4.67e-09	NCALD
ENSG00000138771.16	1350.74	0.62279	0.0961527	6.47709	9.35e-11	4.69e-09	SHROOM3
ENSG00000176208.9	41.7015	-1.48571	0.22946	-6.4748	9.49e-11	4.75e-09	ATAD5
ENSG00000175643.10	16.6354	-2.31775	0.358202	-6.47052	9.77e-11	4.87e-09	RMI2
ENSG00000088387.19	218.686	0.932822	0.144493	6.45585	1.08e-10	5.35e-09	DOCK9
ENSG00000121621.7	100.393	-1.30632	0.2025	-6.45098	1.11e-10	5.51e-09	KIF18A
ENSG00000073146.16	35.9797	-2.21536	0.343701	-6.44561	1.15e-10	5.69e-09	MOV10L1
ENSG00000132780.17	279.329	-1.01652	0.157832	-6.44056	1.19e-10	5.87e-09	NASP
ENSG00000143079.15	727.983	0.448397	0.0698082	6.42327	1.33e-10	6.55e-09	CTTNBP2NL
ENSG00000178177.16	106.97	-1.18067	0.183868	-6.42127	1.35e-10	6.62e-09	LCORL
ENSG00000183723.13	306.557	0.807019	0.125714	6.41946	1.37e-10	6.68e-09	CMTM4
ENSG00000183287.14	297.115	1.87484	0.292638	6.40671	1.49e-10	7.24e-09	CCBE1
ENSG00000180155.20	128.467	1.64663	0.257433	6.39634	1.59e-10	7.73e-09	LYNX1
ENSG00000189057.11	44.4864	-1.81399	0.284032	-6.38656	1.7e-10	8.22e-09	FAM111B
ENSG00000117643.14	87.0617	1.4754	0.231604	6.37034	1.89e-10	9.11e-09	MAN1C1
ENSG00000019991.18	19.4938	-2.24233	0.352384	-6.36332	1.97e-10	9.51e-09	HGF
ENSG00000167325.15	412.2	-0.584785	0.0920797	-6.35086	2.14e-10	1.03e-08	RRM1
ENSG00000055813.6	277.576	6.00869	0.947696	6.34031	2.29e-10	1.1e-08	CCDC85A
ENSG00000164484.12	1107.59	0.846838	0.133792	6.32952	2.46e-10	1.17e-08	TMEM200A
ENSG00000168056.17	1143.51	1.2745	0.201347	6.3299	2.45e-10	1.17e-08	LTBP3
ENSG00000139174.12	192.991	2.62591	0.415638	6.31778	2.65e-10	1.26e-08	PRICKLE1
ENSG00000197555.9	1822.15	0.685102	0.10846	6.31666	2.67e-10	1.26e-08	SIPA1L1
ENSG00000198363.18	4348.78	-0.39682	0.0628986	-6.30889	2.81e-10	1.33e-08	ASPH
ENSG00000116285.13	291.141	-0.706853	0.112139	-6.30338	2.91e-10	1.37e-08	ERRFI1
ENSG00000038427.16	11895.9	0.49193	0.0780422	6.30338	2.91e-10	1.37e-08	VCAN
ENSG00000139971.15	218.14	1.38152	0.219363	6.29788	3.02e-10	1.41e-08	C14orf37
ENSG00000206262.9	70.1148	1.39908	0.222338	6.29257	3.12e-10	1.45e-08	FOXL2NB
ENSG00000231607.12	113.295	-1.00683	0.159986	-6.29321	3.11e-10	1.45e-08	DLEU2
ENSG00000172123.13	196.112	1.13751	0.180765	6.29275	3.12e-10	1.45e-08	SLFN12
ENSG00000187498.16	4009.43	-1.1749	0.186834	-6.28847	3.21e-10	1.48e-08	COL4A1
ENSG00000131747.15	634.537	-1.84262	0.293538	-6.27727	3.45e-10	1.59e-08	TOP2A
ENSG00000117724.13	629.67	-1.86295	0.297299	-6.26626	3.7e-10	1.7e-08	CENPF
ENSG00000241945.8	8.62155	-3.70759	0.591727	-6.26571	3.71e-10	1.7e-08	PWP2
ENSG00000172403.11	2892.88	2.40212	0.383881	6.25747	3.91e-10	1.79e-08	SYNPO2
ENSG00000171988.19	982.413	-0.502796	0.0803987	-6.25378	4.01e-10	1.83e-08	JMJD1C
ENSG00000059804.16	566.426	-0.6629	0.106154	-6.2447	4.25e-10	1.93e-08	SLC2A3
ENSG00000066279.18	514.645	-1.99168	0.319153	-6.24052	4.36e-10	1.98e-08	ASPM
ENSG00000198756.12	58.4548	2.07032	0.332049	6.23499	4.52e-10	2.05e-08	COLGALT2
ENSG00000119392.15	227.376	-0.662015	0.106385	-6.22282	4.88e-10	2.2e-08	GLE1
ENSG00000206560.11	1030.64	-0.562088	0.0903579	-6.22069	4.95e-10	2.23e-08	ANKRD28
ENSG00000109610.6	70.4867	2.1504	0.345966	6.21564	5.11e-10	2.3e-08	SOD3
ENSG00000143320.9	368.492	-1.42031	0.228624	-6.21241	5.22e-10	2.34e-08	CRABP2
ENSG00000006042.12	497.646	0.747521	0.120356	6.21091	5.27e-10	2.35e-08	TMEM98
ENSG00000069275.13	2580.1	-0.425498	0.068541	-6.20793	5.37e-10	2.39e-08	NUCKS1
ENSG00000274070.2	1027.29	1.30287	0.209955	6.20548	5.45e-10	2.42e-08	GATSL2
ENSG00000168916.15	74.8252	-1.96023	0.316072	-6.20185	5.58e-10	2.47e-08	ZNF608
ENSG00000163808.17	47.9016	-1.65562	0.267309	-6.19368	5.88e-10	2.6e-08	KIF15
ENSG00000166073.11	1940.47	0.358125	0.057827	6.19303	5.9e-10	2.6e-08	GPR176
ENSG00000099864.18	35.2944	2.64515	0.427123	6.19296	5.9e-10	2.6e-08	PALM
ENSG00000181544.15	46.9936	-1.45597	0.235575	-6.1805	6.39e-10	2.8e-08	FANCB
ENSG00000146263.11	140.837	-0.802584	0.129923	-6.17736	6.52e-10	2.85e-08	MMS22L
ENSG00000108001.15	69.9687	4.21812	0.683459	6.17172	6.75e-10	2.95e-08	EBF3
ENSG00000153561.13	238.02	-0.665503	0.107909	-6.16725	6.95e-10	3.02e-08	RMND5A
ENSG00000276410.4	60.2109	-1.45876	0.236747	-6.1617	7.2e-10	3.12e-08	HIST1H2BB
ENSG00000079785.16	804.491	-0.715755	0.116198	-6.1598	7.28e-10	3.15e-08	DDX1
ENSG00000077943.8	311.095	2.4528	0.398249	6.15895	7.32e-10	3.16e-08	ITGA8
ENSG00000140092.14	2922.52	0.718645	0.116708	6.15766	7.38e-10	3.18e-08	FBLN5
ENSG00000122877.16	14.0192	-2.37628	0.385951	-6.15694	7.42e-10	3.18e-08	EGR2
ENSG00000196517.13	266.608	-0.94259	0.153173	-6.15375	7.57e-10	3.24e-08	SLC6A9
ENSG00000228221.6	121.174	-3.02992	0.492575	-6.15118	7.69e-10	3.28e-08	LINC00578
ENSG00000165802.23	262.676	0.879756	0.143119	6.147	7.9e-10	3.36e-08	NSMF
ENSG00000139668.9	338.758	-0.643782	0.104873	-6.13869	8.32e-10	3.54e-08	WDFY2
ENSG00000180044.5	12.4107	-2.94885	0.480619	-6.13552	8.49e-10	3.6e-08	C3orf80
ENSG00000137962.13	2014.13	-1.16415	0.18992	-6.12972	8.8e-10	3.72e-08	ARHGAP29
ENSG00000167925.16	86.9624	1.22599	0.200099	6.12691	8.96e-10	3.78e-08	GHDC
ENSG00000113273.17	707.738	0.815454	0.133413	6.11227	9.82e-10	4.13e-08	ARSB
ENSG00000183049.13	26.5697	-2.19767	0.360058	-6.10365	1.04e-09	4.35e-08	CAMK1D
ENSG00000112029.10	66.4833	-1.14937	0.188325	-6.10315	1.04e-09	4.35e-08	FBXO5
ENSG00000143355.16	776.587	1.06028	0.173764	6.10184	1.05e-09	4.38e-08	LHX9
ENSG00000253910.2	80.0345	-1.04134	0.170692	-6.10071	1.06e-09	4.4e-08	PCDHGB2
ENSG00000156970.13	83.7877	-1.84589	0.304198	-6.06805	1.29e-09	5.38e-08	BUB1B
ENSG00000100439.10	300.366	0.809169	0.133452	6.06338	1.33e-09	5.52e-08	ABHD4
ENSG00000163956.13	826.463	0.499507	0.0824053	6.06159	1.35e-09	5.57e-08	LRPAP1
ENSG00000021762.20	437.003	0.692126	0.114367	6.0518	1.43e-09	5.91e-08	OSBPL5
ENSG00000099377.14	167.397	-0.902605	0.149214	-6.04907	1.46e-09	5.99e-08	HSD3B7
ENSG00000184371.14	854.662	1.22447	0.202469	6.04772	1.47e-09	6.03e-08	CSF1
ENSG00000173473.11	728.04	-0.432262	0.0715934	-6.03773	1.56e-09	6.38e-08	SMARCC1
ENSG00000129116.19	2624.49	0.604905	0.100182	6.03805	1.56e-09	6.38e-08	PALLD
ENSG00000150051.14	795.072	1.98471	0.328935	6.03375	1.6e-09	6.52e-08	MKX
ENSG00000101463.6	35.5725	7.21803	1.19645	6.03287	1.61e-09	6.54e-08	SYNDIG1
ENSG00000109685.19	762.032	-0.854564	0.141769	-6.02787	1.66e-09	6.72e-08	WHSC1
ENSG00000137812.20	238.289	-1.77966	0.295233	-6.02797	1.66e-09	6.72e-08	KNL1
ENSG00000187164.20	135.817	-1.10314	0.183387	-6.01537	1.79e-09	7.24e-08	SHTN1
ENSG00000100307.13	153.934	0.861583	0.143278	6.01336	1.82e-09	7.31e-08	CBX7
ENSG00000164530.15	539.655	0.667864	0.111081	6.01238	1.83e-09	7.34e-08	PI16
ENSG00000133030.22	3336.38	0.516378	0.0859335	6.00904	1.87e-09	7.47e-08	MPRIP
ENSG00000108639.8	73.6221	1.3928	0.232355	5.99425	2.04e-09	8.17e-08	SYNGR2
ENSG00000162337.12	386.084	2.23316	0.373265	5.98276	2.19e-09	8.74e-08	LRP5
ENSG00000080986.13	60.8223	-2.11927	0.354743	-5.9741	2.31e-09	9.2e-08	NDC80
ENSG00000089057.15	286.253	0.655157	0.1097	5.97229	2.34e-09	9.28e-08	SLC23A2
ENSG00000100234.12	11382.6	-0.282227	0.0472823	-5.96896	2.39e-09	9.45e-08	TIMP3
ENSG00000164114.19	184.722	-1.07048	0.179734	-5.95589	2.59e-09	1.02e-07	MAP9
ENSG00000276903.2	76.7806	-1.59178	0.267585	-5.9487	2.7e-09	1.06e-07	HIST1H2AL
ENSG00000154511.12	342.967	-0.497802	0.0837077	-5.9469	2.73e-09	1.07e-07	FAM69A
ENSG00000169271.3	65.9916	-1.32409	0.222646	-5.94706	2.73e-09	1.07e-07	HSPB3
ENSG00000037757.14	109.72	1.06972	0.180125	5.93875	2.87e-09	1.12e-07	MRI1
ENSG00000166689.16	20.4267	3.55579	0.599598	5.93029	3.02e-09	1.18e-07	PLEKHA7
ENSG00000149970.16	35.6061	6.27101	1.05806	5.92689	3.09e-09	1.2e-07	CNKSR2
ENSG00000211448.13	759.759	3.28054	0.554047	5.92104	3.2e-09	1.24e-07	DIO2
ENSG00000233251.8	40.0608	5.42422	0.916769	5.91667	3.29e-09	1.27e-07	AC007743.1
ENSG00000088538.13	66.7194	1.97473	0.333866	5.91475	3.32e-09	1.28e-07	DOCK3
ENSG00000184838.15	349.728	0.897883	0.152005	5.90693	3.49e-09	1.34e-07	PRR16
ENSG00000067182.8	1153.71	0.503893	0.0854758	5.89515	3.74e-09	1.44e-07	TNFRSF1A
ENSG00000119681.12	11537.6	1.1198	0.190095	5.89074	3.84e-09	1.48e-07	LTBP2
ENSG00000174652.19	164.751	-0.767155	0.130286	-5.88822	3.9e-09	1.49e-07	ZNF266
ENSG00000092820.18	865.529	-0.737012	0.125177	-5.88776	3.91e-09	1.5e-07	EZR
ENSG00000135926.15	1072.55	0.461862	0.0785244	5.88177	4.06e-09	1.55e-07	TMBIM1
ENSG00000158560.14	27.5804	2.52285	0.428977	5.88107	4.08e-09	1.55e-07	DYNC1I1
ENSG00000100600.15	647.882	1.21885	0.207466	5.87492	4.23e-09	1.61e-07	LGMN
ENSG00000179455.10	23.9971	7.21246	1.22823	5.87225	4.3e-09	1.63e-07	MKRN3
ENSG00000170525.21	325.034	1.08532	0.184977	5.86736	4.43e-09	1.67e-07	PFKFB3
ENSG00000119771.15	151.67	1.16157	0.197998	5.86658	4.45e-09	1.68e-07	KLHL29
ENSG00000109501.14	324.577	1.41589	0.24144	5.86438	4.51e-09	1.7e-07	WFS1
ENSG00000228561.2	15.8118	-2.81729	0.48055	-5.86265	4.56e-09	1.71e-07	RP11-114M1.1
ENSG00000123146.20	464.93	-0.91857	0.156674	-5.86296	4.55e-09	1.71e-07	ADGRE5
ENSG00000246090.7	68.1936	1.37275	0.2345	5.85394	4.8e-09	1.79e-07	RP11-696N14.1
ENSG00000124635.9	144.07	-1.00168	0.171116	-5.85383	4.8e-09	1.79e-07	HIST1H2BJ
ENSG00000104870.13	404.228	0.741363	0.126693	5.85165	4.87e-09	1.81e-07	FCGRT
ENSG00000100368.14	45.9538	7.64703	1.30693	5.85116	4.88e-09	1.81e-07	CSF2RB
ENSG00000119943.13	121.52	-0.790726	0.135255	-5.8462	5.03e-09	1.86e-07	PYROXD2
ENSG00000176845.13	13.7187	-4.27103	0.731308	-5.84026	5.21e-09	1.93e-07	METRNL
ENSG00000169902.15	334.09	0.77186	0.132203	5.83843	5.27e-09	1.94e-07	TPST1
ENSG00000129235.11	152.641	-0.88048	0.151057	-5.82877	5.58e-09	2.05e-07	TXNDC17
ENSG00000164109.14	62.5874	-1.48	0.253971	-5.82745	5.63e-09	2.07e-07	MAD2L1
ENSG00000275126.2	64.5133	-1.52089	0.261039	-5.82631	5.67e-09	2.07e-07	HIST1H4L
ENSG00000109689.18	160.653	-0.789572	0.13553	-5.8258	5.68e-09	2.08e-07	STIM2
ENSG00000128165.9	236.742	-1.11472	0.191491	-5.82128	5.84e-09	2.13e-07	ADM2
ENSG00000090238.12	176.731	0.991025	0.170283	5.81989	5.89e-09	2.14e-07	YPEL3
ENSG00000106105.15	2645.5	-0.855336	0.146994	-5.81884	5.93e-09	2.15e-07	GARS
ENSG00000131389.17	1410.41	1.47035	0.252979	5.81212	6.17e-09	2.23e-07	SLC6A6
ENSG00000161671.17	562.667	0.501795	0.0863424	5.81169	6.18e-09	2.23e-07	EMC10
ENSG00000101825.8	8200.81	1.1355	0.19548	5.80877	6.29e-09	2.27e-07	MXRA5
ENSG00000166033.13	2353.04	0.854007	0.147361	5.79533	6.82e-09	2.45e-07	HTRA1
ENSG00000239268.3	31.0422	8.13147	1.40386	5.79221	6.95e-09	2.49e-07	RP11-384F7.2
ENSG00000154065.17	52.879	1.96232	0.339615	5.77807	7.56e-09	2.71e-07	ANKRD29
ENSG00000174963.18	51.0475	1.25166	0.216669	5.77684	7.61e-09	2.72e-07	ZIC4
ENSG00000254122.3	164.894	0.872097	0.151039	5.77399	7.74e-09	2.76e-07	PCDHGB7
ENSG00000128274.17	172.076	1.59787	0.276899	5.7706	7.9e-09	2.81e-07	A4GALT
ENSG00000213281.5	602.449	-0.559987	0.0971546	-5.76388	8.22e-09	2.92e-07	NRAS
ENSG00000023608.5	121.045	-0.964026	0.167292	-5.76253	8.29e-09	2.94e-07	SNAPC1
ENSG00000231106.2	8.52932	-4.6371	0.806219	-5.75166	8.84e-09	3.13e-07	LINC01436
ENSG00000169926.11	29.7296	1.91177	0.332871	5.74326	9.29e-09	3.28e-07	KLF13
ENSG00000072501.19	545.81	-0.545126	0.0949224	-5.74286	9.31e-09	3.28e-07	SMC1A
ENSG00000163430.12	23571.7	-0.407365	0.0709796	-5.73919	9.51e-09	3.34e-07	FSTL1
ENSG00000126368.6	94.8018	2.00107	0.348688	5.73885	9.53e-09	3.34e-07	NR1D1
ENSG00000087510.7	173.652	1.31773	0.229692	5.73695	9.64e-09	3.37e-07	TFAP2C
ENSG00000138135.7	128.837	1.01851	0.177627	5.73397	9.81e-09	3.43e-07	CH25H
ENSG00000163507.14	98.1198	-1.17089	0.204418	-5.72794	1.02e-08	3.54e-07	KIAA1524
ENSG00000143228.13	41.4023	-2.13747	0.373519	-5.72251	1.05e-08	3.65e-07	NUF2
ENSG00000072571.20	53.8767	-2.05527	0.359178	-5.72216	1.05e-08	3.65e-07	HMMR
ENSG00000139734.19	253.673	-1.11809	0.195486	-5.71955	1.07e-08	3.7e-07	DIAPH3
ENSG00000160013.9	105.782	2.00616	0.35104	5.71489	1.1e-08	3.79e-07	PTGIR
ENSG00000185070.11	1105.5	0.540945	0.094666	5.71425	1.1e-08	3.8e-07	FLRT2
ENSG00000123472.12	182.227	0.743518	0.130684	5.68944	1.27e-08	4.39e-07	ATPAF1
ENSG00000175745.14	161.376	2.20338	0.387983	5.67905	1.35e-08	4.65e-07	NR2F1
ENSG00000185989.11	610.966	0.480387	0.0846458	5.67525	1.38e-08	4.74e-07	RASA3
ENSG00000005007.13	807.155	0.791281	0.139427	5.67522	1.39e-08	4.74e-07	UPF1
ENSG00000173545.5	237.678	0.765326	0.134868	5.67464	1.39e-08	4.74e-07	ZNF622
ENSG00000178695.6	407.547	0.896522	0.158067	5.67177	1.41e-08	4.81e-07	KCTD12
ENSG00000079335.20	53.0217	1.41851	0.250522	5.6622	1.49e-08	5.08e-07	CDC14A
ENSG00000127418.15	644.842	1.45535	0.257161	5.6593	1.52e-08	5.16e-07	FGFRL1
ENSG00000130396.20	293.73	-0.601158	0.106249	-5.65804	1.53e-08	5.18e-07	AFDN
ENSG00000214530.9	64.3862	1.15027	0.203335	5.65705	1.54e-08	5.2e-07	STARD10
ENSG00000111907.21	160.349	0.813671	0.144195	5.64285	1.67e-08	5.64e-07	TPD52L1
ENSG00000164107.9	157.391	-1.01574	0.180034	-5.64191	1.68e-08	5.66e-07	HAND2
ENSG00000108175.17	1211.69	0.988328	0.1752	5.64113	1.69e-08	5.67e-07	ZMIZ1
ENSG00000168874.13	481.355	1.92548	0.341512	5.63811	1.72e-08	5.75e-07	ATOH8
ENSG00000119906.13	389.058	-0.747149	0.132512	-5.63835	1.72e-08	5.75e-07	SLF2
ENSG00000159461.15	911.531	0.455712	0.0808451	5.63685	1.73e-08	5.78e-07	AMFR
ENSG00000131153.9	25.8761	-1.77942	0.31613	-5.62875	1.82e-08	6.05e-07	GINS2
ENSG00000143499.14	186.09	-0.719049	0.127973	-5.61877	1.92e-08	6.39e-07	SMYD2
ENSG00000082512.15	364.323	-0.676708	0.120503	-5.6157	1.96e-08	6.5e-07	TRAF5
ENSG00000234665.9	7.958	-5.14033	0.915623	-5.61403	1.98e-08	6.55e-07	RP11-262H14.3
ENSG00000137501.17	283.023	1.34281	0.239438	5.60816	2.04e-08	6.76e-07	SYTL2
ENSG00000084731.15	243.467	1.01626	0.181324	5.60465	2.09e-08	6.88e-07	KIF3C
ENSG00000064300.9	11.9623	-3.48267	0.621531	-5.60337	2.1e-08	6.92e-07	NGFR
ENSG00000177839.7	23.5774	2.5449	0.45472	5.59663	2.19e-08	7.18e-07	PCDHB9
ENSG00000240498.9	45.4797	-1.20238	0.214899	-5.59511	2.2e-08	7.23e-07	CDKN2B-AS1
ENSG00000105339.11	194.098	0.950116	0.169941	5.59085	2.26e-08	7.39e-07	DENND3
ENSG00000114948.13	32.509	1.76815	0.316372	5.58884	2.29e-08	7.46e-07	ADAM23
ENSG00000119638.14	759.066	0.417331	0.074674	5.5887	2.29e-08	7.46e-07	NEK9
ENSG00000197256.11	1839.81	0.456734	0.0817673	5.58577	2.33e-08	7.57e-07	KANK2
ENSG00000156463.18	10.4327	-2.65561	0.476101	-5.57783	2.44e-08	7.91e-07	SH3RF2
ENSG00000162878.13	78.5259	1.09334	0.196345	5.56848	2.57e-08	8.33e-07	PKDCC
ENSG00000136848.17	422.599	0.566052	0.101747	5.56334	2.65e-08	8.56e-07	DAB2IP
ENSG00000204442.4	33.0481	4.10531	0.739479	5.55162	2.83e-08	9.14e-07	FAM155A
ENSG00000214944.9	138.18	-0.764016	0.137853	-5.54225	2.99e-08	9.62e-07	ARHGEF28
ENSG00000266302.6	13.8817	6.88047	1.24218	5.53901	3.04e-08	9.78e-07	RP11-219A15.1
ENSG00000140563.15	43.817	1.30333	0.236	5.52258	3.34e-08	1.07e-06	MCTP2
ENSG00000101160.14	1640.87	0.608011	0.110207	5.51699	3.45e-08	1.1e-06	CTSZ
ENSG00000159217.10	197.814	-0.791844	0.14373	-5.50923	3.6e-08	1.15e-06	IGF2BP1
ENSG00000182240.16	200.88	-0.717652	0.130303	-5.50755	3.64e-08	1.16e-06	BACE2
ENSG00000175322.12	28.2125	-1.6098	0.292344	-5.50654	3.66e-08	1.17e-06	ZNF519
ENSG00000244462.8	572.019	0.420064	0.076294	5.50585	3.67e-08	1.17e-06	RBM12
ENSG00000171604.12	603.376	1.12755	0.205027	5.49953	3.81e-08	1.21e-06	CXXC5
ENSG00000140853.16	480.566	0.674759	0.122765	5.49634	3.88e-08	1.23e-06	NLRC5
ENSG00000151849.15	93.7652	-0.89248	0.162423	-5.49479	3.91e-08	1.24e-06	CENPJ
ENSG00000215808.4	20.0079	7.54033	1.37314	5.49131	3.99e-08	1.26e-06	LINC01139
ENSG00000124613.8	13.202	-2.02358	0.368664	-5.48896	4.04e-08	1.27e-06	ZNF391
ENSG00000140464.20	689.081	0.922482	0.168063	5.48892	4.04e-08	1.27e-06	PML
ENSG00000212978.6	66.8667	1.20786	0.220445	5.47921	4.27e-08	1.34e-06	AC016747.3
ENSG00000277224.2	58.7341	-1.89295	0.345467	-5.47938	4.27e-08	1.34e-06	HIST1H2BF
ENSG00000094916.16	1887.94	-0.447486	0.0817183	-5.47595	4.35e-08	1.36e-06	CBX5
ENSG00000137801.11	242680	0.577379	0.105496	5.47298	4.43e-08	1.38e-06	THBS1
ENSG00000183597.16	319.149	0.502401	0.0917968	5.47297	4.43e-08	1.38e-06	TANGO2
ENSG00000106976.21	355.973	-1.27602	0.233167	-5.47255	4.44e-08	1.38e-06	DNM1
ENSG00000100731.16	1472.83	0.758119	0.138557	5.47154	4.46e-08	1.38e-06	PCNX1
ENSG00000163083.6	30.9076	-2.21813	0.405759	-5.46663	4.59e-08	1.42e-06	INHBB
ENSG00000152977.10	208.793	2.61012	0.47769	5.46404	4.65e-08	1.44e-06	ZIC1
ENSG00000130147.16	2108.41	0.908088	0.166447	5.45571	4.88e-08	1.5e-06	SH3BP4
ENSG00000110723.12	98.7919	2.72132	0.498911	5.45453	4.91e-08	1.51e-06	EXPH5
ENSG00000149090.12	773.531	0.957444	0.175769	5.44717	5.12e-08	1.57e-06	PAMR1
ENSG00000122641.11	1153.86	1.711	0.314194	5.44567	5.16e-08	1.58e-06	INHBA
ENSG00000004139.14	230.545	0.873462	0.160452	5.44374	5.22e-08	1.6e-06	SARM1
ENSG00000145284.12	252.04	1.07183	0.19722	5.4347	5.49e-08	1.68e-06	SCD5
ENSG00000024526.17	72.7433	-1.66489	0.307769	-5.40957	6.32e-08	1.93e-06	DEPDC1
ENSG00000119977.21	268.279	0.616025	0.113986	5.4044	6.5e-08	1.98e-06	TCTN3
ENSG00000141682.12	29.2629	-2.00328	0.370666	-5.40455	6.5e-08	1.98e-06	PMAIP1
ENSG00000123358.20	172.957	0.928509	0.171861	5.40267	6.57e-08	1.99e-06	NR4A1
ENSG00000115325.13	237.232	0.659599	0.12212	5.40125	6.62e-08	2e-06	DOK1
ENSG00000101460.13	121.783	1.18383	0.219227	5.4	6.66e-08	2.01e-06	MAP1LC3A
ENSG00000091656.19	649.413	0.547294	0.101362	5.3994	6.69e-08	2.02e-06	ZFHX4
ENSG00000119979.18	222.848	0.774008	0.143488	5.39423	6.88e-08	2.07e-06	FAM45A
ENSG00000171385.10	139.802	3.36557	0.624537	5.38891	7.09e-08	2.13e-06	KCND3
ENSG00000154473.18	495.27	-0.461883	0.0857059	-5.38916	7.08e-08	2.13e-06	BUB3
ENSG00000102786.15	597.77	-0.445442	0.0827153	-5.38525	7.23e-08	2.17e-06	INTS6
ENSG00000273802.2	152.014	-1.23805	0.22996	-5.38375	7.3e-08	2.18e-06	HIST1H2BG
ENSG00000134198.10	39.4528	-1.33386	0.24804	-5.37759	7.55e-08	2.25e-06	TSPAN2
ENSG00000183160.9	1525.12	0.7023	0.13065	5.37545	7.64e-08	2.27e-06	TMEM119
ENSG00000090861.17	1982.72	-0.893392	0.166189	-5.37576	7.63e-08	2.27e-06	AARS
ENSG00000242588.6	94.3275	0.893095	0.166426	5.3663	8.04e-08	2.39e-06	RP11-274B21.14
ENSG00000143382.15	387.483	2.47601	0.461495	5.3652	8.09e-08	2.4e-06	ADAMTSL4
ENSG00000198353.8	41.0605	-1.17569	0.219465	-5.35706	8.46e-08	2.5e-06	HOXC4
ENSG00000221869.5	297.623	0.726313	0.135615	5.35569	8.52e-08	2.52e-06	CEBPD
ENSG00000148926.10	2357.69	0.650703	0.12156	5.35294	8.65e-08	2.55e-06	ADM
ENSG00000182580.3	161.677	1.34797	0.25192	5.35079	8.76e-08	2.57e-06	EPHB3
ENSG00000054654.19	165.745	-0.828085	0.154759	-5.3508	8.76e-08	2.57e-06	SYNE2
ENSG00000260597.1	65.4475	-1.01458	0.18988	-5.34327	9.13e-08	2.68e-06	AC012531.25
ENSG00000229847.9	1859.97	0.790218	0.147945	5.34129	9.23e-08	2.7e-06	EMX2OS
ENSG00000167549.18	65.3618	1.20909	0.226546	5.33707	9.45e-08	2.76e-06	CORO6
ENSG00000161999.13	324.803	0.603137	0.113081	5.33368	9.62e-08	2.81e-06	JMJD8
ENSG00000120053.12	219.49	-0.707355	0.132635	-5.3331	9.65e-08	2.81e-06	GOT1
ENSG00000165490.13	23.2249	-1.85605	0.348137	-5.33138	9.75e-08	2.83e-06	DDIAS
ENSG00000168411.14	216.073	-0.64972	0.121913	-5.32935	9.86e-08	2.86e-06	RFWD3
ENSG00000117632.23	412.147	-1.0696	0.200726	-5.32867	9.89e-08	2.86e-06	STMN1
ENSG00000212747.5	182.709	0.850376	0.159584	5.3287	9.89e-08	2.86e-06	FAM127C
ENSG00000204767.4	219.182	-1.45643	0.273382	-5.32747	9.96e-08	2.88e-06	FAM196B
ENSG00000126062.4	435.663	0.832188	0.156322	5.32354	1.02e-07	2.93e-06	TMEM115
ENSG00000099860.9	377.3	0.966214	0.181608	5.32034	1.04e-07	2.98e-06	GADD45B
ENSG00000132000.13	215.449	0.876478	0.164821	5.31777	1.05e-07	3.02e-06	PODNL1
ENSG00000205213.14	682.451	-1.38037	0.259592	-5.31745	1.05e-07	3.02e-06	LGR4
ENSG00000182197.12	2591.86	0.639769	0.120499	5.30934	1.1e-07	3.15e-06	EXT1
ENSG00000177106.16	341.011	0.680782	0.12823	5.30907	1.1e-07	3.15e-06	EPS8L2
ENSG00000051825.15	198.927	-0.64836	0.122222	-5.30475	1.13e-07	3.22e-06	MPHOSPH9
ENSG00000102760.13	69.4411	3.93485	0.742464	5.29971	1.16e-07	3.3e-06	RGCC
ENSG00000128536.16	58.807	1.24141	0.234281	5.2988	1.17e-07	3.31e-06	CDHR3
ENSG00000078269.15	1411.46	0.683446	0.128992	5.29834	1.17e-07	3.32e-06	SYNJ2
ENSG00000187801.15	28.2605	-1.36068	0.256904	-5.29647	1.18e-07	3.34e-06	ZFP69B
ENSG00000168297.16	443.038	-0.709531	0.134129	-5.28991	1.22e-07	3.46e-06	PXK
ENSG00000105639.20	66.0103	1.55394	0.2939	5.28731	1.24e-07	3.5e-06	JAK3
ENSG00000174282.12	1255.54	0.721157	0.136493	5.28347	1.27e-07	3.57e-06	ZBTB4
ENSG00000137819.14	57.3763	2.35937	0.446846	5.28005	1.29e-07	3.63e-06	PAQR5
ENSG00000111913.20	450.254	1.37184	0.260317	5.26991	1.36e-07	3.83e-06	FAM65B
ENSG00000104093.14	318.664	-0.532263	0.10109	-5.26525	1.4e-07	3.93e-06	DMXL2
ENSG00000180596.7	325.862	-0.656682	0.124803	-5.26176	1.43e-07	3.99e-06	HIST1H2BC
ENSG00000233901.6	46.5217	1.73658	0.330197	5.25923	1.45e-07	4.04e-06	LINC01503
ENSG00000019144.19	1594.32	0.589628	0.112112	5.25927	1.45e-07	4.04e-06	PHLDB1
ENSG00000179348.12	314.307	-0.728697	0.138657	-5.25538	1.48e-07	4.11e-06	GATA2
ENSG00000166913.13	2095.58	-0.319635	0.0608176	-5.25563	1.48e-07	4.11e-06	YWHAB
ENSG00000077097.15	1092.77	-0.460989	0.0877557	-5.2531	1.5e-07	4.15e-06	TOP2B
ENSG00000176887.7	6.42602	-3.7595	0.716743	-5.24526	1.56e-07	4.33e-06	SOX11
ENSG00000166479.10	810.737	-0.541291	0.103216	-5.24425	1.57e-07	4.34e-06	TMX3
ENSG00000049130.16	932.098	-0.913284	0.17424	-5.24152	1.59e-07	4.4e-06	KITLG
ENSG00000171873.8	47.3973	3.34792	0.639	5.23932	1.61e-07	4.45e-06	ADRA1D
ENSG00000138172.11	384.795	0.934587	0.178393	5.23892	1.62e-07	4.45e-06	CALHM2
ENSG00000138744.16	162.899	1.55837	0.297521	5.23785	1.62e-07	4.47e-06	NAAA
ENSG00000128656.15	460.971	0.919472	0.175651	5.23465	1.65e-07	4.54e-06	CHN1
ENSG00000135913.11	143.28	-0.789224	0.150859	-5.23153	1.68e-07	4.6e-06	USP37
ENSG00000111602.12	139.524	-1.09018	0.208392	-5.23137	1.68e-07	4.6e-06	TIMELESS
ENSG00000113361.13	38.3411	4.47933	0.85657	5.22937	1.7e-07	4.64e-06	CDH6
ENSG00000171791.14	26.5506	-1.67793	0.32101	-5.22704	1.72e-07	4.7e-06	BCL2
ENSG00000246985.8	88.9636	2.26708	0.433971	5.22404	1.75e-07	4.77e-06	SOCS2-AS1
ENSG00000182749.6	206.834	0.937456	0.179474	5.22334	1.76e-07	4.78e-06	PAQR7
ENSG00000277075.2	147.097	-1.6409	0.314346	-5.22003	1.79e-07	4.85e-06	HIST1H2AE
ENSG00000204256.14	51.8249	4.42801	0.849489	5.21256	1.86e-07	5.04e-06	BRD2
ENSG00000111348.9	19.0512	-2.31735	0.444556	-5.21272	1.86e-07	5.04e-06	ARHGDIB
ENSG00000149636.16	72.9098	-1.04118	0.19996	-5.20696	1.92e-07	5.18e-06	DSN1
ENSG00000178295.15	159.829	-0.743877	0.142991	-5.20226	1.97e-07	5.3e-06	GEN1
ENSG00000102547.19	108.789	0.818522	0.157342	5.20217	1.97e-07	5.3e-06	CAB39L
ENSG00000141837.21	210.467	1.31386	0.252679	5.1997	2e-07	5.36e-06	CACNA1A
ENSG00000140575.13	4371.58	-0.549052	0.105673	-5.19575	2.04e-07	5.47e-06	IQGAP1
ENSG00000111247.15	25.1387	-1.71236	0.32996	-5.1896	2.11e-07	5.64e-06	RAD51AP1
ENSG00000108840.15	981.058	1.04339	0.201141	5.18737	2.13e-07	5.7e-06	HDAC5
ENSG00000109079.10	594.023	0.419022	0.0808332	5.18378	2.17e-07	5.8e-06	TNFAIP1
ENSG00000161243.9	21.8216	1.92697	0.371918	5.18118	2.2e-07	5.88e-06	FBXO27
ENSG00000163346.17	560.713	0.520196	0.100428	5.1798	2.22e-07	5.91e-06	PBXIP1
ENSG00000169291.10	5.07838	-5.00909	0.967544	-5.17712	2.25e-07	5.98e-06	SHE
ENSG00000118193.12	105.463	-1.74657	0.337364	-5.1771	2.25e-07	5.98e-06	KIF14
ENSG00000074590.13	904.91	0.480617	0.0928916	5.17396	2.29e-07	6.07e-06	NUAK1
ENSG00000122884.12	1201.61	-0.472783	0.0913925	-5.1731	2.3e-07	6.09e-06	P4HA1
ENSG00000163071.11	240.498	0.879695	0.170113	5.17124	2.33e-07	6.14e-06	SPATA18
ENSG00000214765.8	97.1943	-0.716698	0.138671	-5.16834	2.36e-07	6.23e-06	SEPT7P2
ENSG00000116199.12	885.069	0.36471	0.0706034	5.16561	2.4e-07	6.3e-06	FAM20B
ENSG00000035862.12	8390.61	0.596961	0.115569	5.16541	2.4e-07	6.3e-06	TIMP2
ENSG00000162104.10	1149.86	0.557485	0.107947	5.16444	2.41e-07	6.33e-06	ADCY9
ENSG00000197077.13	64.5815	-2.13567	0.413887	-5.16002	2.47e-07	6.47e-06	KIAA1671
ENSG00000120699.13	85.612	-1.27603	0.247384	-5.15808	2.5e-07	6.52e-06	EXOSC8
ENSG00000284052.1	24.3386	1.73165	0.335861	5.15586	2.52e-07	6.58e-06	NA
ENSG00000137103.20	149.532	1.16885	0.226721	5.15546	2.53e-07	6.58e-06	TMEM8B
ENSG00000101574.15	93.1206	-0.826599	0.160341	-5.15525	2.53e-07	6.58e-06	METTL4
ENSG00000167671.12	855.861	0.457651	0.0887673	5.15563	2.53e-07	6.58e-06	UBXN6
ENSG00000110906.13	1412.04	0.342448	0.0664439	5.15394	2.55e-07	6.62e-06	KCTD10
ENSG00000198909.8	562.913	0.42702	0.0830645	5.14083	2.74e-07	7.09e-06	MAP3K3
ENSG00000142611.17	21.4946	-3.60367	0.701494	-5.13713	2.79e-07	7.22e-06	PRDM16
ENSG00000205181.7	88.619	0.990356	0.192967	5.13226	2.86e-07	7.39e-06	LINC00654
ENSG00000149131.17	441.87	1.53006	0.29823	5.13048	2.89e-07	7.45e-06	SERPING1
ENSG00000180914.10	3156.71	0.920034	0.179395	5.12853	2.92e-07	7.52e-06	OXTR
ENSG00000183337.17	277.285	0.905297	0.176552	5.12765	2.93e-07	7.54e-06	BCOR
ENSG00000184347.15	3500.89	0.992756	0.193651	5.12653	2.95e-07	7.58e-06	SLIT3
ENSG00000136542.9	3501.19	1.1634	0.22698	5.12557	2.97e-07	7.6e-06	GALNT5
ENSG00000058804.12	111.561	-0.708849	0.13836	-5.12322	3e-07	7.69e-06	NDC1
ENSG00000143799.14	435.579	-0.485555	0.0948003	-5.12187	3.03e-07	7.73e-06	PARP1
ENSG00000138675.16	762.505	-0.759768	0.148377	-5.12051	3.05e-07	7.77e-06	FGF5
ENSG00000253729.8	2955.29	-0.351506	0.068746	-5.11311	3.17e-07	8.07e-06	PRKDC
ENSG00000103522.16	25.476	1.68879	0.330745	5.10603	3.29e-07	8.37e-06	IL21R
ENSG00000126787.13	106.653	-2.00133	0.391996	-5.10548	3.3e-07	8.38e-06	DLGAP5
ENSG00000050327.15	33.3367	1.52807	0.299387	5.104	3.33e-07	8.43e-06	ARHGEF5
ENSG00000070404.10	345.439	1.62516	0.318509	5.1024	3.35e-07	8.49e-06	FSTL3
ENSG00000165480.16	46.2439	-1.77179	0.347388	-5.1003	3.39e-07	8.56e-06	SKA3
ENSG00000129009.13	1873.87	1.27705	0.250378	5.1005	3.39e-07	8.56e-06	ISLR
ENSG00000196584.3	28.5584	-1.42336	0.279184	-5.09829	3.43e-07	8.64e-06	XRCC2
ENSG00000142657.21	682.24	-0.799428	0.156891	-5.09544	3.48e-07	8.75e-06	PGD
ENSG00000169641.13	1067.73	0.597031	0.117364	5.08699	3.64e-07	9.14e-06	LUZP1
ENSG00000163251.4	42.7457	1.52944	0.300795	5.08466	3.68e-07	9.24e-06	FZD5
ENSG00000274210.1	10.916	-2.11104	0.415237	-5.08395	3.7e-07	9.26e-06	U1
ENSG00000140391.15	1195.27	0.875192	0.172206	5.08223	3.73e-07	9.32e-06	TSPAN3
ENSG00000198901.14	15.3597	-1.94805	0.383316	-5.08209	3.73e-07	9.32e-06	PRC1
ENSG00000131378.14	1080.51	0.411644	0.0812155	5.06854	4.01e-07	1e-05	RFTN1
ENSG00000189308.11	167.505	-0.597574	0.117917	-5.06773	4.03e-07	1e-05	LIN54
ENSG00000050405.13	3905.03	-0.337556	0.0666658	-5.06341	4.12e-07	1.02e-05	LIMA1
ENSG00000168280.18	11.4078	6.58286	1.3028	5.05286	4.35e-07	1.08e-05	KIF5C
ENSG00000164142.16	17.4817	3.15255	0.624267	5.04999	4.42e-07	1.1e-05	FAM160A1
ENSG00000149948.14	341.353	-0.832919	0.165061	-5.04613	4.51e-07	1.12e-05	HMGA2
ENSG00000136193.17	1541.92	0.273889	0.0543214	5.04201	4.61e-07	1.14e-05	SCRN1
ENSG00000172638.13	2546.85	0.897511	0.177997	5.04229	4.6e-07	1.14e-05	EFEMP2
ENSG00000124207.17	471.255	-0.547034	0.10862	-5.03624	4.75e-07	1.17e-05	CSE1L
ENSG00000152061.23	273.427	-0.582958	0.115787	-5.03474	4.79e-07	1.18e-05	RABGAP1L
ENSG00000245025.3	51.1565	1.43509	0.285155	5.03266	4.84e-07	1.19e-05	RP11-875O11.1
ENSG00000143476.18	60.4685	-1.83296	0.364236	-5.03234	4.85e-07	1.19e-05	DTL
ENSG00000067057.18	667.288	-0.419857	0.0834794	-5.02946	4.92e-07	1.2e-05	PFKP
ENSG00000157456.8	65.6962	-1.69743	0.337867	-5.02396	5.06e-07	1.24e-05	CCNB2
ENSG00000076003.5	218.406	-0.881569	0.17561	-5.02005	5.17e-07	1.26e-05	MCM6
ENSG00000183779.7	220.183	1.60652	0.320178	5.01757	5.23e-07	1.28e-05	ZNF703
ENSG00000166813.16	383.623	0.795596	0.158608	5.01612	5.27e-07	1.28e-05	KIF7
ENSG00000153179.13	298.711	0.573149	0.114354	5.01206	5.38e-07	1.31e-05	RASSF3
ENSG00000122483.17	69.5534	-1.21836	0.243179	-5.01014	5.44e-07	1.32e-05	CCDC18
ENSG00000087086.15	14823.1	0.534698	0.106722	5.01018	5.44e-07	1.32e-05	FTL
ENSG00000151012.13	2390.09	-1.07781	0.215147	-5.00966	5.45e-07	1.32e-05	SLC7A11
ENSG00000185483.12	485.055	1.14895	0.229376	5.00904	5.47e-07	1.32e-05	ROR1
ENSG00000213694.6	280.073	-0.719313	0.143611	-5.00875	5.48e-07	1.32e-05	S1PR3
ENSG00000135956.9	743.373	0.624345	0.124663	5.00824	5.49e-07	1.32e-05	TMEM127
ENSG00000164924.18	3883.02	-0.31525	0.0629554	-5.00751	5.51e-07	1.33e-05	YWHAZ
ENSG00000182010.11	21.2542	-2.16877	0.433176	-5.00667	5.54e-07	1.33e-05	RTKN2
ENSG00000255874.2	46.0475	-1.01369	0.202517	-5.00547	5.57e-07	1.34e-05	LINC00346
ENSG00000092140.16	181.493	-0.680193	0.135892	-5.00538	5.58e-07	1.34e-05	G2E3
ENSG00000136854.24	256.38	0.916243	0.183175	5.002	5.67e-07	1.36e-05	STXBP1
ENSG00000123610.5	17.6008	-2.6392	0.52861	-4.99272	5.95e-07	1.42e-05	TNFAIP6
ENSG00000130741.11	1055.34	-0.668571	0.133907	-4.99278	5.95e-07	1.42e-05	EIF2S3
ENSG00000158716.9	57.6719	1.60744	0.322208	4.98884	6.07e-07	1.45e-05	DUSP23
ENSG00000075461.6	4.29197	-4.80302	0.9633	-4.986	6.16e-07	1.47e-05	CACNG4
ENSG00000102445.20	11.741	-2.41373	0.484139	-4.98562	6.18e-07	1.47e-05	RUBCNL
ENSG00000179219.5	21.3646	3.07522	0.619382	4.96499	6.87e-07	1.63e-05	LINC00311
ENSG00000101938.15	6.40116	-4.9143	0.990555	-4.96116	7.01e-07	1.66e-05	CHRDL1
ENSG00000162607.13	281.008	-1.02877	0.207477	-4.95845	7.11e-07	1.68e-05	USP1
ENSG00000183715.13	72.8013	-1.08804	0.219435	-4.95835	7.11e-07	1.68e-05	OPCML
ENSG00000170385.10	951.439	0.478743	0.0965636	4.95779	7.13e-07	1.68e-05	SLC30A1
ENSG00000143341.12	3891.26	1.50967	0.304633	4.95569	7.21e-07	1.7e-05	HMCN1
ENSG00000164099.3	974.23	0.423958	0.0855998	4.95279	7.32e-07	1.72e-05	PRSS12
ENSG00000102882.12	305.044	1.12628	0.227514	4.95039	7.41e-07	1.74e-05	MAPK3
ENSG00000205609.13	28.9946	-3.3698	0.681337	-4.94586	7.58e-07	1.78e-05	EIF3CL
ENSG00000182544.9	181.557	0.74558	0.150833	4.94308	7.69e-07	1.8e-05	MFSD5
ENSG00000133393.13	6.34736	-3.4903	0.706324	-4.9415	7.75e-07	1.81e-05	FOPNL
ENSG00000131446.17	1569.67	0.752327	0.152347	4.93825	7.88e-07	1.84e-05	MGAT1
ENSG00000095752.7	98.3486	1.21565	0.246205	4.93754	7.91e-07	1.85e-05	IL11
ENSG00000133985.3	12.1295	4.38902	0.889201	4.93592	7.98e-07	1.86e-05	TTC9
ENSG00000168461.13	911.469	0.792215	0.160599	4.93286	8.1e-07	1.89e-05	RAB31
ENSG00000133739.16	30.9445	-1.73545	0.35218	-4.92773	8.32e-07	1.93e-05	LRRCC1
ENSG00000100629.17	44.6911	-1.26124	0.256182	-4.92323	8.51e-07	1.98e-05	CEP128
ENSG00000172167.8	30.0103	-1.50031	0.304806	-4.92218	8.56e-07	1.98e-05	MTBP
ENSG00000166900.17	226.888	-0.559033	0.113659	-4.91853	8.72e-07	2.02e-05	STX3
ENSG00000143549.21	1609.59	-0.396428	0.0807194	-4.91118	9.05e-07	2.09e-05	TPM3
ENSG00000161800.13	234.804	-1.26441	0.257471	-4.91088	9.07e-07	2.09e-05	RACGAP1
ENSG00000269895.1	32.0275	1.43195	0.291653	4.90976	9.12e-07	2.1e-05	AP000654.4
ENSG00000163931.16	1799.38	0.380472	0.0775569	4.90571	9.31e-07	2.14e-05	TKT
ENSG00000204956.5	30.2194	1.7317	0.353152	4.90356	9.41e-07	2.16e-05	PCDHGA1
ENSG00000197496.6	622.92	0.620865	0.126621	4.90335	9.42e-07	2.16e-05	SLC2A10
ENSG00000101868.13	109.624	-0.918994	0.187479	-4.90184	9.49e-07	2.18e-05	POLA1
ENSG00000136811.16	332.243	-0.444236	0.0906352	-4.90136	9.52e-07	2.18e-05	ODF2
ENSG00000072778.20	1461.58	-0.37989	0.077567	-4.89758	9.7e-07	2.22e-05	ACADVL
ENSG00000180626.10	98.5342	-0.740172	0.151155	-4.89678	9.74e-07	2.22e-05	ZNF594
ENSG00000162267.12	11.9555	3.83193	0.782614	4.89632	9.76e-07	2.23e-05	ITIH3
ENSG00000158008.10	118.377	3.64396	0.745372	4.88878	1.01e-06	2.31e-05	EXTL1
ENSG00000109674.4	26.8636	-1.67266	0.342221	-4.88765	1.02e-06	2.32e-05	NEIL3
ENSG00000086062.13	2029.75	1.14655	0.234698	4.8852	1.03e-06	2.34e-05	B4GALT1
ENSG00000124762.14	3592.7	1.49445	0.306004	4.88376	1.04e-06	2.36e-05	CDKN1A
ENSG00000134769.21	13.9559	-2.18972	0.448349	-4.88395	1.04e-06	2.36e-05	DTNA
ENSG00000105696.9	31.0307	3.87269	0.79364	4.87965	1.06e-06	2.4e-05	TMEM59L
ENSG00000175727.14	498.049	0.796345	0.16321	4.87925	1.06e-06	2.4e-05	MLXIP
ENSG00000131634.14	157.887	1.18142	0.242197	4.87793	1.07e-06	2.42e-05	TMEM204
ENSG00000145675.15	1030.29	0.566359	0.116115	4.87755	1.07e-06	2.42e-05	PIK3R1
ENSG00000237624.1	7.93216	6.04788	1.2403	4.87616	1.08e-06	2.43e-05	OXCT2P1
ENSG00000280798.1	181.554	0.644551	0.132218	4.87493	1.09e-06	2.44e-05	LINC00294
ENSG00000197122.12	515.787	0.58004	0.119022	4.87339	1.1e-06	2.46e-05	SRC
ENSG00000127022.15	5265.76	-0.373005	0.0765508	-4.87265	1.1e-06	2.47e-05	CANX
ENSG00000143845.15	33.4048	2.36682	0.485997	4.87002	1.12e-06	2.5e-05	ETNK2
ENSG00000204103.4	55.9378	2.10457	0.432189	4.86956	1.12e-06	2.5e-05	MAFB
ENSG00000065135.12	843.678	-0.41336	0.0849201	-4.86764	1.13e-06	2.52e-05	GNAI3
ENSG00000103502.14	541.589	0.735839	0.151247	4.86516	1.14e-06	2.55e-05	CDIPT
ENSG00000127990.19	338.853	-0.564925	0.116159	-4.86338	1.15e-06	2.57e-05	SGCE
ENSG00000173376.14	241.484	2.01526	0.414491	4.86202	1.16e-06	2.58e-05	NDNF
ENSG00000277758.5	15.8563	3.35523	0.690878	4.85647	1.19e-06	2.65e-05	ABC7-42404400C24.1
ENSG00000163171.8	3995.65	-0.484184	0.0998043	-4.85134	1.23e-06	2.71e-05	CDC42EP3
ENSG00000128872.10	213.458	1.02164	0.210578	4.85157	1.22e-06	2.71e-05	TMOD2
ENSG00000146072.6	86.241	1.2072	0.248898	4.85017	1.23e-06	2.73e-05	TNFRSF21
ENSG00000242600.8	31.692	2.02992	0.418716	4.84796	1.25e-06	2.75e-05	MBL1P
ENSG00000108424.11	2591.01	-0.325999	0.0672561	-4.84713	1.25e-06	2.76e-05	KPNB1
ENSG00000150556.17	363.558	3.5646	0.736579	4.83939	1.3e-06	2.87e-05	LYPD6B
ENSG00000225614.4	431.882	1.07496	0.222324	4.8351	1.33e-06	2.92e-05	ZNF469
ENSG00000116688.18	887.893	0.350975	0.0726229	4.83285	1.35e-06	2.95e-05	MFN2
ENSG00000106609.16	902.339	0.388061	0.0803552	4.82932	1.37e-06	3e-05	TMEM248
ENSG00000119699.8	89.8017	1.84422	0.382001	4.82779	1.38e-06	3.02e-05	TGFB3
ENSG00000182108.11	185.198	0.818363	0.169611	4.82494	1.4e-06	3.06e-05	DEXI
ENSG00000143033.18	120.387	-0.646725	0.134122	-4.82191	1.42e-06	3.1e-05	MTF2
ENSG00000171658.8	31.8663	1.45728	0.302314	4.82042	1.43e-06	3.12e-05	NMRAL1P1
ENSG00000099998.18	27.8358	3.34089	0.693584	4.81685	1.46e-06	3.18e-05	GGT5
ENSG00000137965.11	28.8392	2.02395	0.420449	4.81378	1.48e-06	3.22e-05	IFI44
ENSG00000172667.11	2001.03	0.552716	0.114986	4.8068	1.53e-06	3.33e-05	ZMAT3
ENSG00000103995.14	47.4185	-1.24056	0.258185	-4.80493	1.55e-06	3.36e-05	CEP152
ENSG00000133657.16	2497.65	-0.428596	0.0892161	-4.80402	1.56e-06	3.37e-05	ATP13A3
ENSG00000174307.7	546.776	0.982874	0.20485	4.79801	1.6e-06	3.47e-05	PHLDA3
ENSG00000100422.14	532.58	0.428327	0.0894032	4.79096	1.66e-06	3.59e-05	CERK
ENSG00000136478.8	716.773	0.959529	0.200315	4.79011	1.67e-06	3.6e-05	TEX2
ENSG00000172216.6	356.736	1.34299	0.280436	4.78895	1.68e-06	3.61e-05	CEBPB
ENSG00000116396.15	196.28	1.09485	0.228665	4.788	1.68e-06	3.63e-05	KCNC4
ENSG00000274618.2	137.485	-1.02801	0.214756	-4.78687	1.69e-06	3.64e-05	HIST1H4F
ENSG00000182218.9	159.6	0.871978	0.182158	4.78692	1.69e-06	3.64e-05	HHIPL1
ENSG00000160703.16	215.776	0.617886	0.129159	4.78393	1.72e-06	3.69e-05	NLRX1
ENSG00000164035.10	18.9571	3.97904	0.832014	4.78243	1.73e-06	3.71e-05	EMCN
ENSG00000171812.13	1024.64	1.29895	0.271648	4.78174	1.74e-06	3.72e-05	COL8A2
ENSG00000117984.15	797.753	0.91621	0.191785	4.77729	1.78e-06	3.79e-05	CTSD
ENSG00000100350.15	81.9594	-0.818439	0.171327	-4.77705	1.78e-06	3.79e-05	FOXRED2
ENSG00000107562.16	1917.41	0.497422	0.104208	4.77335	1.81e-06	3.86e-05	CXCL12
ENSG00000153790.12	16.0209	-1.93765	0.405985	-4.7727	1.82e-06	3.87e-05	C7orf31
ENSG00000115226.10	110.839	0.664558	0.139264	4.77193	1.82e-06	3.88e-05	FNDC4
ENSG00000259807.2	73.7928	2.56714	0.538217	4.76972	1.84e-06	3.91e-05	RP11-426C22.4
ENSG00000288235.1	7.44542	5.89555	1.2367	4.76717	1.87e-06	3.96e-05	NA
ENSG00000143469.20	218.187	-1.33262	0.279635	-4.76555	1.88e-06	3.99e-05	SYT14
ENSG00000067113.17	398.681	0.523003	0.109858	4.7607	1.93e-06	4.08e-05	PLPP1
ENSG00000064763.11	36.7216	-2.87563	0.604173	-4.75962	1.94e-06	4.1e-05	FAR2
ENSG00000003400.15	41.9274	1.37202	0.288366	4.75789	1.96e-06	4.12e-05	CASP10
ENSG00000197043.14	2894.79	-0.332364	0.0699112	-4.75409	1.99e-06	4.2e-05	ANXA6
ENSG00000156381.9	69.0081	1.02888	0.216431	4.75384	2e-06	4.2e-05	ANKRD9
ENSG00000029993.15	109.929	-0.838111	0.176351	-4.7525	2.01e-06	4.22e-05	HMGB3
ENSG00000181754.7	60.8086	1.08558	0.228478	4.75137	2.02e-06	4.24e-05	AMIGO1
ENSG00000092068.20	143.652	1.10991	0.233635	4.75059	2.03e-06	4.25e-05	SLC7A8
ENSG00000197632.9	115.741	6.11912	1.28859	4.7487	2.05e-06	4.28e-05	SERPINB2
ENSG00000250786.2	179.79	0.696658	0.14678	4.74627	2.07e-06	4.33e-05	SNHG18
ENSG00000120693.14	225.675	1.19011	0.250832	4.74465	2.09e-06	4.36e-05	SMAD9
ENSG00000134324.12	389.152	0.475919	0.100377	4.74132	2.12e-06	4.42e-05	LPIN1
ENSG00000109099.16	1032.66	1.0348	0.218249	4.74136	2.12e-06	4.42e-05	PMP22
ENSG00000128245.15	923.136	-0.380635	0.0802939	-4.74053	2.13e-06	4.43e-05	YWHAH
ENSG00000233328.3	44.4063	-1.50492	0.317794	-4.73553	2.18e-06	4.54e-05	PFN1P1
ENSG00000115884.11	461.525	1.50865	0.318785	4.73248	2.22e-06	4.6e-05	SDC1
ENSG00000198794.12	25.7858	2.24612	0.474736	4.73131	2.23e-06	4.62e-05	SCAMP5
ENSG00000185532.20	546.254	0.718176	0.151897	4.72805	2.27e-06	4.69e-05	PRKG1
ENSG00000197465.14	24.0594	1.5974	0.33793	4.72702	2.28e-06	4.71e-05	GYPE
ENSG00000105662.16	128.473	0.866699	0.183478	4.72372	2.32e-06	4.78e-05	CRTC1
ENSG00000131386.19	92.4135	0.876042	0.185493	4.72277	2.33e-06	4.8e-05	GALNT15
ENSG00000134030.14	1406.5	0.58465	0.123892	4.71904	2.37e-06	4.88e-05	CTIF
ENSG00000137872.17	121.014	5.48881	1.16364	4.71692	2.39e-06	4.92e-05	SEMA6D
ENSG00000172020.13	29.7428	-2.2144	0.469561	-4.7159	2.41e-06	4.94e-05	GAP43
ENSG00000069956.12	727.96	-0.543884	0.115547	-4.70702	2.51e-06	5.16e-05	MAPK6
ENSG00000165617.15	363.472	0.861979	0.183321	4.70203	2.58e-06	5.28e-05	DACT1
ENSG00000110315.7	258.897	0.533259	0.113514	4.69775	2.63e-06	5.38e-05	RNF141
ENSG00000189403.15	940.609	-0.558509	0.118905	-4.69708	2.64e-06	5.39e-05	HMGB1
ENSG00000179454.14	265.105	-0.667926	0.142391	-4.6908	2.72e-06	5.56e-05	KLHL28
ENSG00000179163.12	43.1072	1.58242	0.337582	4.68753	2.77e-06	5.64e-05	FUCA1
ENSG00000140948.13	468.745	0.510466	0.108984	4.68387	2.82e-06	5.73e-05	ZCCHC14
ENSG00000119630.14	161.046	5.87915	1.25605	4.68067	2.86e-06	5.82e-05	PGF
ENSG00000228495.2	63.0426	1.44886	0.309577	4.68014	2.87e-06	5.82e-05	LINC01013
ENSG00000175602.4	247.77	1.55026	0.331301	4.67931	2.88e-06	5.84e-05	CCDC85B
ENSG00000169026.13	47.8923	1.67378	0.357902	4.67664	2.92e-06	5.91e-05	MFSD7
ENSG00000125384.7	12.7931	-2.13493	0.456587	-4.67584	2.93e-06	5.93e-05	PTGER2
ENSG00000240393.1	8.13198	6.12684	1.31068	4.67455	2.95e-06	5.96e-05	RP11-768G7.1
ENSG00000213551.7	156.368	-0.768972	0.164519	-4.67407	2.95e-06	5.96e-05	DNAJC9
ENSG00000163814.8	31.4325	-1.38499	0.296479	-4.67147	2.99e-06	6.02e-05	CDCP1
ENSG00000204179.10	3.68122	-4.774	1.02194	-4.67152	2.99e-06	6.02e-05	PTPN20
ENSG00000134910.14	1280.78	-0.422928	0.0905397	-4.67119	2.99e-06	6.02e-05	STT3A
ENSG00000164576.12	271.181	0.49897	0.106958	4.66511	3.08e-06	6.2e-05	SAP30L
ENSG00000101639.18	366.253	-0.405969	0.0871457	-4.65852	3.18e-06	6.39e-05	CEP192
ENSG00000029153.14	156.982	-0.584138	0.125407	-4.65793	3.19e-06	6.4e-05	ARNTL2
ENSG00000150990.8	205.806	0.618398	0.132931	4.65201	3.29e-06	6.58e-05	DHX37
ENSG00000172037.14	7048.36	0.585853	0.12599	4.65	3.32e-06	6.64e-05	LAMB2
ENSG00000133119.13	41.8405	-1.29324	0.278228	-4.64813	3.35e-06	6.69e-05	RFC3
ENSG00000197299.12	20.1727	-1.97609	0.425247	-4.64691	3.37e-06	6.72e-05	BLM
ENSG00000279118.1	147.605	1.12641	0.242573	4.64358	3.42e-06	6.82e-05	RP11-517I3.2
ENSG00000178691.11	272.331	-0.517966	0.111547	-4.64346	3.43e-06	6.82e-05	SUZ12
ENSG00000075213.11	200.253	-1.43537	0.309302	-4.64068	3.47e-06	6.9e-05	SEMA3A
ENSG00000140548.10	122.03	0.770845	0.166186	4.63846	3.51e-06	6.97e-05	ZNF710
ENSG00000052795.13	523.422	-0.364126	0.078513	-4.63777	3.52e-06	6.98e-05	FNIP2
ENSG00000144554.12	46.4125	-1.29054	0.27831	-4.63705	3.53e-06	6.99e-05	FANCD2
ENSG00000139946.10	78.4948	-0.933639	0.201337	-4.63719	3.53e-06	6.99e-05	PELI2
ENSG00000109103.12	121.759	0.659284	0.142186	4.63678	3.54e-06	6.99e-05	UNC119
ENSG00000159251.8	722.54	3.37753	0.730067	4.62632	3.72e-06	7.35e-05	ACTC1
ENSG00000162144.10	298.911	0.482778	0.104408	4.62396	3.76e-06	7.42e-05	CYB561A3
ENSG00000168077.14	392.548	0.708363	0.153321	4.62012	3.84e-06	7.55e-05	SCARA3
ENSG00000146918.20	164.244	-1.05376	0.228187	-4.61796	3.88e-06	7.62e-05	NCAPG2
ENSG00000125430.9	430.682	0.510745	0.110735	4.61231	3.98e-06	7.82e-05	HS3ST3B1
ENSG00000268894.7	22.927	5.80324	1.25922	4.60861	4.05e-06	7.95e-05	PLCE1-AS1
ENSG00000054793.14	678.153	0.377744	0.0820028	4.60647	4.1e-06	8.03e-05	ATP9A
ENSG00000164112.13	37.9687	2.95097	0.640882	4.60455	4.13e-06	8.08e-05	TMEM155
ENSG00000119669.5	485.331	1.29666	0.2816	4.60462	4.13e-06	8.08e-05	IRF2BPL
ENSG00000275379.2	83.1364	-1.03579	0.225058	-4.60231	4.18e-06	8.16e-05	HIST1H3I
ENSG00000287787.1	23.2171	2.59222	0.563276	4.60205	4.18e-06	8.16e-05	NA
ENSG00000033327.13	234.148	0.947664	0.206022	4.59983	4.23e-06	8.24e-05	GAB2
ENSG00000062716.13	2184.32	0.311086	0.0676854	4.59607	4.31e-06	8.38e-05	VMP1
ENSG00000136603.14	802.991	0.449544	0.097822	4.59553	4.32e-06	8.39e-05	SKIL
ENSG00000006327.14	987.977	0.559216	0.121795	4.59145	4.4e-06	8.55e-05	TNFRSF12A
ENSG00000120334.15	90.8818	-0.857792	0.186983	-4.58754	4.49e-06	8.7e-05	CENPL
ENSG00000129810.15	25.8008	-1.68732	0.367826	-4.58728	4.49e-06	8.7e-05	SGO1
ENSG00000196968.11	423.547	0.42356	0.0923632	4.5858	4.52e-06	8.74e-05	FUT11
ENSG00000034713.8	276.71	0.471141	0.102738	4.58583	4.52e-06	8.74e-05	GABARAPL2
ENSG00000198625.13	505.051	-0.550705	0.120151	-4.58343	4.57e-06	8.83e-05	MDM4
ENSG00000143870.13	1459.89	-0.478603	0.104453	-4.58199	4.61e-06	8.88e-05	PDIA6
ENSG00000188483.8	288.185	1.9452	0.425131	4.57553	4.75e-06	9.15e-05	IER5L
ENSG00000103642.12	239.831	0.680256	0.148714	4.57426	4.78e-06	9.19e-05	LACTB
ENSG00000119314.16	744.098	-0.618736	0.135384	-4.57022	4.87e-06	9.36e-05	PTBP3
ENSG00000023171.18	201.955	1.08288	0.237109	4.567	4.95e-06	9.49e-05	GRAMD1B
ENSG00000242732.4	134.976	0.936962	0.20538	4.56209	5.06e-06	9.71e-05	RGAG4
ENSG00000033178.13	621.606	-0.612245	0.134285	-4.5593	5.13e-06	9.82e-05	UBA6
ENSG00000102468.11	45.4281	2.73049	0.598901	4.55916	5.14e-06	9.82e-05	HTR2A
ENSG00000126351.13	399.6	0.524146	0.115057	4.55552	5.23e-06	9.98e-05	THRA
ENSG00000239828.7	13.9121	3.1029	0.681216	4.55495	5.24e-06	0.0001	RP11-446H18.5
ENSG00000120278.16	10.3549	-2.92614	0.642599	-4.5536	5.27e-06	0.000100511	PLEKHG1
ENSG00000171848.16	208.11	-1.56157	0.343048	-4.55203	5.31e-06	0.000101148	RRM2
ENSG00000138180.16	117.903	-1.8261	0.401262	-4.5509	5.34e-06	0.000101578	CEP55
ENSG00000142186.17	855.431	0.423332	0.0930807	4.54801	5.42e-06	0.000102864	SCYL1
ENSG00000105894.12	116.177	-2.6424	0.582017	-4.54008	5.62e-06	0.00010669	PTN
ENSG00000020129.16	384.523	0.740385	0.163109	4.53919	5.65e-06	0.000106895	NCDN
ENSG00000164284.15	186.814	-0.545619	0.120196	-4.53941	5.64e-06	0.000106895	GRPEL2
ENSG00000148730.7	1120.75	0.411683	0.0907682	4.53554	5.75e-06	0.000108601	EIF4EBP2
ENSG00000075188.9	73.6651	-0.898967	0.198212	-4.53537	5.75e-06	0.000108601	NUP37
ENSG00000129682.16	7.53796	-2.86975	0.632847	-4.53467	5.77e-06	0.000108841	FGF13
ENSG00000120647.10	57.5873	-0.849401	0.187352	-4.53372	5.8e-06	0.000109084	CCDC77
ENSG00000280071.4	22.5601	3.10271	0.684351	4.5338	5.79e-06	0.000109084	CH507-9B2.3
ENSG00000104332.12	1028.86	5.0783	1.12054	4.53201	5.84e-06	0.000109846	SFRP1
ENSG00000138346.15	51.142	-1.09792	0.242316	-4.53095	5.87e-06	0.000110276	DNA2
ENSG00000241213.2	14.4706	6.07349	1.34085	4.52957	5.91e-06	0.000110871	RP11-768G7.2
ENSG00000101911.13	93.0975	-0.696269	0.153752	-4.52851	5.94e-06	0.000111304	PRPS2
ENSG00000166788.10	42.6369	-1.03538	0.228747	-4.52629	6e-06	0.000112352	SAAL1
ENSG00000170734.12	598.756	0.457432	0.101098	4.52465	6.05e-06	0.000113103	POLH
ENSG00000150760.13	985.826	-0.309111	0.068354	-4.52222	6.12e-06	0.000114282	DOCK1
ENSG00000149380.12	133.097	0.985064	0.217843	4.52191	6.13e-06	0.00011432	P4HA3
ENSG00000137807.16	307.826	-1.17932	0.260922	-4.51984	6.19e-06	0.000115315	KIF23
ENSG00000143190.23	213.583	-0.52029	0.115173	-4.51748	6.26e-06	0.000116476	POU2F1
ENSG00000182534.13	2206.51	0.575278	0.127417	4.51492	6.33e-06	0.00011776	MXRA7
ENSG00000196581.11	16.8531	7.07133	1.56695	4.51281	6.4e-06	0.000118807	AJAP1
ENSG00000168899.5	178.536	0.60047	0.133076	4.51223	6.42e-06	0.000118868	VAMP5
ENSG00000103196.12	917.956	1.9481	0.431725	4.51235	6.41e-06	0.000118868	CRISPLD2
ENSG00000229023.1	22.2977	1.62594	0.360463	4.5107	6.46e-06	0.000119472	AC067945.3
ENSG00000166387.13	129.796	0.963782	0.213678	4.51044	6.47e-06	0.000119472	PPFIBP2
ENSG00000102038.16	906.983	-0.679867	0.150731	-4.51048	6.47e-06	0.000119472	SMARCA1
ENSG00000264943.1	6.66104	6.03545	1.33892	4.5077	6.55e-06	0.000120896	SH3GL1P2
ENSG00000124098.10	504.777	0.447532	0.0993208	4.50593	6.61e-06	0.000121773	FAM210B
ENSG00000128655.18	72.5157	1.85932	0.413242	4.49933	6.82e-06	0.000125333	PDE11A
ENSG00000115468.12	95.033	9.51488	2.11472	4.49935	6.82e-06	0.000125333	EFHD1
ENSG00000129534.14	195.963	-1.11055	0.246909	-4.49781	6.87e-06	0.000126094	MIS18BP1
ENSG00000078804.13	272.174	0.983767	0.218874	4.49468	6.97e-06	0.000127822	TP53INP2
ENSG00000154237.13	429.556	0.46605	0.10381	4.48944	7.14e-06	0.000130867	LRRK1
ENSG00000157240.4	350.713	1.11195	0.247997	4.48372	7.34e-06	0.000134273	FZD1
ENSG00000064102.15	164.925	-0.683984	0.152631	-4.4813	7.42e-06	0.000135658	ASUN
ENSG00000114378.17	38.6208	4.72255	1.0549	4.47676	7.58e-06	0.000138423	HYAL1
ENSG00000121152.10	40.1089	-1.78333	0.398415	-4.47605	7.6e-06	0.000138729	NCAPH
ENSG00000163923.10	26.9982	-1.319	0.294724	-4.47538	7.63e-06	0.000139012	RPL39L
ENSG00000142751.15	255.018	0.629018	0.140635	4.47271	7.72e-06	0.00014061	GPN2
ENSG00000174684.7	112.095	1.182	0.264503	4.46877	7.87e-06	0.000143067	B4GAT1
ENSG00000237172.4	379.168	0.615632	0.137807	4.46735	7.92e-06	0.000143866	B3GNT9
ENSG00000220205.9	131.366	0.861538	0.192894	4.46638	7.96e-06	0.000144358	VAMP2
ENSG00000130382.9	532.86	0.889161	0.199379	4.45965	8.21e-06	0.000148803	MLLT1
ENSG00000178568.15	5.88218	5.69312	1.27785	4.45523	8.38e-06	0.000151737	ERBB4
ENSG00000163781.14	285.432	-0.576928	0.129514	-4.45456	8.41e-06	0.000152048	TOPBP1
ENSG00000197056.11	141.469	-0.687069	0.154404	-4.44981	8.59e-06	0.000155282	ZMYM1
ENSG00000181826.10	153.433	-0.520362	0.116961	-4.44902	8.63e-06	0.000155424	RELL1
ENSG00000137642.13	19.1474	-1.63654	0.367817	-4.44935	8.61e-06	0.000155424	SORL1
ENSG00000128262.8	13.3567	5.50135	1.23656	4.44892	8.63e-06	0.000155424	POM121L9P
ENSG00000107816.17	738.614	0.542657	0.122068	4.44553	8.77e-06	0.00015772	LZTS2
ENSG00000106012.18	285.958	0.507872	0.114293	4.44359	8.85e-06	0.000158976	IQCE
ENSG00000104626.15	131.526	-0.818738	0.184416	-4.43962	9.01e-06	0.000161769	ERI1
ENSG00000126603.9	11.7867	2.6176	0.589751	4.43849	9.06e-06	0.000162446	GLIS2
ENSG00000186318.16	1216.84	0.424777	0.0957476	4.43642	9.15e-06	0.000163836	BACE1
ENSG00000077152.11	24.0751	-1.28493	0.289925	-4.43193	9.34e-06	0.000167108	UBE2T
ENSG00000108823.16	14.448	-2.28755	0.516209	-4.43144	9.36e-06	0.000167307	SGCA
ENSG00000260604.2	21.8711	-2.21757	0.500772	-4.4283	9.5e-06	0.00016958	RP1-140K8.5
ENSG00000171067.11	552.665	0.408614	0.0922906	4.42747	9.53e-06	0.000170049	C11orf24
ENSG00000227051.7	721.702	1.12495	0.254105	4.42713	9.55e-06	0.000170138	C14orf132
ENSG00000102452.18	106.488	1.41256	0.319322	4.42363	9.71e-06	0.000172727	NALCN
ENSG00000143162.9	136.478	1.23884	0.280139	4.42222	9.77e-06	0.000173673	CREG1
ENSG00000145375.9	247.678	-0.563783	0.127496	-4.42195	9.78e-06	0.00017371	SPATA5
ENSG00000095951.17	409.471	0.700394	0.158522	4.41827	9.95e-06	0.000176503	HIVEP1
ENSG00000177426.22	251.104	-0.553017	0.125263	-4.41483	1.01e-05	0.000179144	TGIF1
ENSG00000006534.16	471.099	0.685344	0.155321	4.41245	1.02e-05	0.000180935	ALDH3B1
ENSG00000010244.19	1080.76	-0.338106	0.0766735	-4.40969	1.04e-05	0.000183059	ZNF207
ENSG00000108861.9	592.592	0.345545	0.0784563	4.4043	1.06e-05	0.000187473	DUSP3
ENSG00000112210.12	684.777	-0.53736	0.122061	-4.4024	1.07e-05	0.000188923	RAB23
ENSG00000136518.17	157.014	-0.964473	0.219244	-4.39908	1.09e-05	0.000191429	ACTL6A
ENSG00000198728.11	673.164	0.719559	0.163567	4.39917	1.09e-05	0.000191429	LDB1
ENSG00000102384.13	52.7985	-1.59601	0.362917	-4.39774	1.09e-05	0.000192411	CENPI
ENSG00000248641.1	4.51293	-3.48213	0.791894	-4.39721	1.1e-05	0.000192673	HMGA1P2
ENSG00000110711.10	221.977	0.515213	0.117174	4.39698	1.1e-05	0.00019268	AIP
ENSG00000133612.19	352.953	0.970872	0.221128	4.39053	1.13e-05	0.00019827	AGAP3
ENSG00000138758.12	11863.8	0.226631	0.0516368	4.38894	1.14e-05	0.000199521	2011-09-01
ENSG00000244694.7	53.4667	2.5159	0.573326	4.38825	1.14e-05	0.000199944	PTCHD4
ENSG00000051180.17	34.7294	-1.52463	0.347502	-4.3874	1.15e-05	0.000200518	RAD51
ENSG00000178685.14	180.07	0.828969	0.189005	4.38596	1.15e-05	0.000201637	PARP10
ENSG00000009844.16	380.368	-0.467056	0.106547	-4.38358	1.17e-05	0.000203642	VTA1
ENSG00000120451.11	1183.13	0.382076	0.0872311	4.38004	1.19e-05	0.000206757	SNX19
ENSG00000172260.15	432.469	0.95749	0.218732	4.37746	1.2e-05	0.000208997	NEGR1
ENSG00000140941.14	810.494	0.299229	0.068363	4.37706	1.2e-05	0.000209169	MAP1LC3B
ENSG00000189241.8	978.904	0.718527	0.164167	4.3768	1.2e-05	0.000209194	TSPYL1
ENSG00000139292.13	259.723	4.42636	1.01147	4.37615	1.21e-05	0.000209605	LGR5
ENSG00000172572.7	64.2793	7.3512	1.67998	4.37578	1.21e-05	0.000209622	PDE3A
ENSG00000197757.8	88.9758	-1.29783	0.296601	-4.37568	1.21e-05	0.000209622	HOXC6
ENSG00000156535.15	1907.23	-0.331237	0.0757363	-4.37356	1.22e-05	0.000211225	CD109
ENSG00000182054.10	514.706	0.453941	0.103792	4.37356	1.22e-05	0.000211225	IDH2
ENSG00000146054.18	14.0096	-1.8928	0.432882	-4.37256	1.23e-05	0.000211975	TRIM7
ENSG00000197061.5	180.457	-0.522653	0.119559	-4.3715	1.23e-05	0.000212791	HIST1H4C
ENSG00000132429.10	83.3472	-0.646453	0.14789	-4.37119	1.24e-05	0.000212868	POPDC3
ENSG00000084112.15	1961.96	0.504783	0.115489	4.37084	1.24e-05	0.000212995	SSH1
ENSG00000158373.8	213.513	-0.91546	0.209492	-4.3699	1.24e-05	0.000213685	HIST1H2BD
ENSG00000007384.15	432.795	0.476962	0.109155	4.3696	1.24e-05	0.000213767	RHBDF1
ENSG00000233276.7	701.121	1.47522	0.33766	4.36894	1.25e-05	0.00021419	GPX1
ENSG00000106683.15	420.243	0.687915	0.157548	4.36639	1.26e-05	0.000216485	LIMK1
ENSG00000116679.16	800.444	0.293878	0.0673825	4.36135	1.29e-05	0.000221305	IVNS1ABP
ENSG00000149823.9	466.43	0.82905	0.190144	4.36012	1.3e-05	0.000222324	VPS51
ENSG00000154358.22	112.726	0.973368	0.223284	4.35932	1.3e-05	0.000222906	OBSCN
ENSG00000004487.17	451.292	-0.346511	0.0795063	-4.35828	1.31e-05	0.000223741	KDM1A
ENSG00000129473.11	500.609	0.663799	0.152363	4.3567	1.32e-05	0.000225124	BCL2L2
ENSG00000049540.18	7154.82	1.74883	0.401488	4.35586	1.33e-05	0.000225764	ELN
ENSG00000180530.11	556.742	-0.514053	0.118038	-4.35498	1.33e-05	0.000226436	NRIP1
ENSG00000257354.2	298.95	0.533212	0.122517	4.35216	1.35e-05	0.000229135	RP11-631N16.2
ENSG00000281969.1	53.3202	1.17539	0.27014	4.35105	1.35e-05	0.000230063	XXyac-YR38GF2.1
ENSG00000230487.8	91.7537	1.12705	0.259053	4.35064	1.36e-05	0.000230262	PSMG3-AS1
ENSG00000273033.2	83.3147	0.959619	0.220608	4.34988	1.36e-05	0.000230825	RP11-67L2.2
ENSG00000155090.15	270.55	0.791165	0.181967	4.34785	1.37e-05	0.00023274	KLF10
ENSG00000175215.11	1861.62	0.412809	0.0949566	4.34734	1.38e-05	0.00023304	CTDSP2
ENSG00000106688.12	96.0667	0.846963	0.194856	4.34661	1.38e-05	0.000233581	SLC1A1
ENSG00000149212.12	223.967	-0.806961	0.185677	-4.34604	1.39e-05	0.000233947	SESN3
ENSG00000048471.14	577.243	0.443704	0.102129	4.34453	1.4e-05	0.000235326	SNX29
ENSG00000154217.15	82.582	0.912797	0.210139	4.34378	1.4e-05	0.00023589	PITPNC1
ENSG00000132879.14	83.6858	0.865422	0.199422	4.33966	1.43e-05	0.000240112	FBXO44
ENSG00000163637.13	480.507	0.410287	0.0946137	4.33645	1.45e-05	0.000243403	PRICKLE2
ENSG00000118412.13	255.184	-0.71916	0.1659	-4.33491	1.46e-05	0.000244866	CASP8AP2
ENSG00000198542.14	4725.05	1.10688	0.255425	4.3335	1.47e-05	0.000246196	ITGBL1
ENSG00000184227.8	26.304	2.99742	0.691918	4.33205	1.48e-05	0.000247572	ACOT1
ENSG00000097046.13	26.1312	-1.22852	0.283666	-4.33086	1.49e-05	0.000248659	CDC7
ENSG00000152137.8	113.329	0.865344	0.199825	4.33051	1.49e-05	0.000248811	HSPB8
ENSG00000148218.16	316.615	0.577048	0.133305	4.32878	1.5e-05	0.000250523	ALAD
ENSG00000185112.6	313.24	1.65415	0.382177	4.32824	1.5e-05	0.000250883	FAM43A
ENSG00000118689.15	876.056	0.937888	0.217007	4.32192	1.55e-05	0.000257918	FOXO3
ENSG00000137693.14	1834.72	0.275709	0.0638132	4.32057	1.56e-05	0.000259245	YAP1
ENSG00000168496.4	121.576	-0.829889	0.192091	-4.32029	1.56e-05	0.000259314	FEN1
ENSG00000051620.11	358.654	0.49211	0.113925	4.3196	1.56e-05	0.000259865	HEBP2
ENSG00000166483.11	392.231	-0.445856	0.10329	-4.31656	1.58e-05	0.000262946	WEE1
ENSG00000037965.6	81.8061	-1.29134	0.299158	-4.31659	1.58e-05	0.000262946	HOXC8
ENSG00000107140.16	250.557	0.516924	0.119767	4.31607	1.59e-05	0.000263265	TESK1
ENSG00000165633.13	356.308	1.38124	0.320129	4.31463	1.6e-05	0.000264725	VSTM4
ENSG00000167074.15	204.274	0.620416	0.143848	4.313	1.61e-05	0.000266417	TEF
ENSG00000178719.17	729.709	0.695409	0.161266	4.31218	1.62e-05	0.000267139	GRINA
ENSG00000144369.13	424.553	1.23876	0.287414	4.31003	1.63e-05	0.000269493	FAM171B
ENSG00000213080.3	14.4908	-1.66359	0.386077	-4.30896	1.64e-05	0.000270532	RP11-312J18.5
ENSG00000169375.16	449.136	-0.357967	0.0830863	-4.30837	1.64e-05	0.000270977	SIN3A
ENSG00000110697.13	315.531	0.875883	0.203505	4.30398	1.68e-05	0.00027613	PITPNM1
ENSG00000030582.18	1977.54	0.621025	0.144321	4.30307	1.68e-05	0.000276996	GRN
ENSG00000078808.19	1280.73	0.732619	0.170275	4.30257	1.69e-05	0.000277346	SDF4
ENSG00000253304.2	139.284	0.733977	0.17062	4.30183	1.69e-05	0.000278	TMEM200B
ENSG00000241644.2	18.8142	1.71314	0.398259	4.30158	1.7e-05	0.000278046	INMT
ENSG00000183137.15	162.053	-0.685961	0.1595	-4.3007	1.7e-05	0.00027888	CEP57L1
ENSG00000101290.14	530.116	0.395579	0.091993	4.3001	1.71e-05	0.000279362	CDS2
ENSG00000120875.9	155.477	1.68985	0.393095	4.29884	1.72e-05	0.000280675	DUSP4
ENSG00000128965.13	124.574	-1.6867	0.392421	-4.29818	1.72e-05	0.000281231	CHAC1
ENSG00000127589.4	125.045	-0.701208	0.163204	-4.29651	1.74e-05	0.000283089	TUBBP1
ENSG00000164171.11	353.31	-0.580106	0.135047	-4.29558	1.74e-05	0.000283997	ITGA2
ENSG00000197380.11	146.513	1.21807	0.283711	4.29336	1.76e-05	0.000286572	DACT3
ENSG00000233967.7	31.197	-1.10368	0.257181	-4.29145	1.78e-05	0.00028877	RP11-250B2.3
ENSG00000181938.14	16.6282	-1.78805	0.416738	-4.29058	1.78e-05	0.000289614	GINS3
ENSG00000161204.11	365.631	0.350501	0.0817201	4.28904	1.79e-05	0.000291347	ABCF3
ENSG00000106462.11	63.4791	-1.24958	0.291612	-4.28507	1.83e-05	0.000296313	EZH2
ENSG00000147224.13	570.258	1.40753	0.328535	4.28428	1.83e-05	0.000297074	PRPS1
ENSG00000213949.10	1849.4	1.16447	0.271864	4.28329	1.84e-05	0.000297882	ITGA1
ENSG00000136244.12	117.224	2.08737	0.487334	4.28325	1.84e-05	0.000297882	IL6
ENSG00000139496.16	416.061	-0.465608	0.108724	-4.28249	1.85e-05	0.0002986	NUP58
ENSG00000115828.17	138.916	-0.762056	0.177963	-4.28211	1.85e-05	0.000298831	QPCT
ENSG00000164687.11	14.8533	-1.59916	0.373602	-4.28039	1.87e-05	0.00030085	FABP5
ENSG00000101109.12	378.73	-0.424699	0.0992961	-4.2771	1.89e-05	0.000305043	STK4
ENSG00000213585.11	979.242	-0.433843	0.101496	-4.27448	1.92e-05	0.000308353	VDAC1
ENSG00000182504.11	163.472	-0.531743	0.124429	-4.27346	1.92e-05	0.000308571	CEP97
ENSG00000135124.15	69.1984	0.871558	0.203942	4.27356	1.92e-05	0.000308571	P2RX4
ENSG00000131149.19	859.764	0.960235	0.224673	4.27392	1.92e-05	0.000308571	GSE1
ENSG00000132471.12	228.228	0.681408	0.159442	4.27371	1.92e-05	0.000308571	WBP2
ENSG00000128573.26	39.2322	1.65	0.386191	4.27248	1.93e-05	0.000309629	FOXP2
ENSG00000107819.13	525.98	-0.422331	0.0988674	-4.27169	1.94e-05	0.000310436	SFXN3
ENSG00000273373.1	30.258	-1.3541	0.317123	-4.26996	1.96e-05	0.000312554	RP5-1074L1.4
ENSG00000176641.11	420.263	-0.35672	0.0835534	-4.26936	1.96e-05	0.000313085	RNF152
ENSG00000270722.1	97.8966	-2.46095	0.576752	-4.26691	1.98e-05	0.000316245	U1
ENSG00000065150.21	2457.28	-0.608913	0.142718	-4.26655	1.99e-05	0.000316454	IPO5
ENSG00000165868.16	184.662	0.677393	0.158864	4.26399	2.01e-05	0.000319801	HSPA12A
ENSG00000255052.5	18.0279	2.33739	0.548215	4.26364	2.01e-05	0.000319995	FAM66D
ENSG00000175899.15	512.913	5.22479	1.22585	4.26218	2.02e-05	0.000321777	A2M
ENSG00000123384.14	27909.9	0.784732	0.18426	4.25882	2.06e-05	0.000326028	LRP1
ENSG00000103222.20	72.6984	1.57182	0.369062	4.25894	2.05e-05	0.000326028	ABCC1
ENSG00000144857.14	331.699	0.507531	0.119239	4.2564	2.08e-05	0.000328749	BOC
ENSG00000198795.11	627.704	1.003	0.23565	4.25633	2.08e-05	0.000328749	ZNF521
ENSG00000268362.6	344.341	0.590492	0.13872	4.25671	2.07e-05	0.000328749	CTD-2017D11.1
ENSG00000128944.13	95.1888	-0.889369	0.208964	-4.25609	2.08e-05	0.00032879	KNSTRN
ENSG00000180758.12	50.9027	1.57481	0.370065	4.25549	2.09e-05	0.000329046	GPR157
ENSG00000164093.17	73.4265	1.96125	0.460858	4.25564	2.08e-05	0.000329046	PITX2
ENSG00000117318.9	740.58	1.75633	0.412807	4.2546	2.09e-05	0.00033004	ID3
ENSG00000163584.18	108.684	-1.1591	0.272547	-4.25285	2.11e-05	0.000332008	RPL22L1
ENSG00000185742.7	435.943	1.06786	0.25108	4.25306	2.11e-05	0.000332008	C11orf87
ENSG00000108468.15	434.83	-0.448636	0.105508	-4.25214	2.12e-05	0.000332747	CBX1
ENSG00000125885.13	38.4679	-1.05828	0.248951	-4.25097	2.13e-05	0.000334172	MCM8
ENSG00000251136.9	193.861	-0.719351	0.169261	-4.24995	2.14e-05	0.000335388	RP11-37B2.1
ENSG00000166311.10	845.4	1.07627	0.25333	4.24847	2.15e-05	0.000337291	SMPD1
ENSG00000153774.9	150.627	-0.658715	0.15521	-4.24402	2.2e-05	0.000343724	CFDP1
ENSG00000122042.10	926.084	0.323859	0.0763276	4.24302	2.21e-05	0.000344944	UBL3
ENSG00000138660.12	113.844	-0.974529	0.229734	-4.24199	2.22e-05	0.000346203	AP1AR
ENSG00000110108.10	388.963	0.583065	0.137472	4.24133	2.22e-05	0.000346902	TMEM109
ENSG00000184635.16	45.4857	-1.29769	0.306052	-4.2401	2.23e-05	0.000348485	ZNF93
ENSG00000152556.17	346.866	0.527134	0.124383	4.23799	2.26e-05	0.000351444	PFKM
ENSG00000232931.6	269.257	-0.687972	0.162346	-4.23768	2.26e-05	0.000351594	LINC00342
ENSG00000179431.7	147.944	1.94526	0.459448	4.23391	2.3e-05	0.000357217	FJX1
ENSG00000085063.17	3673.27	0.464524	0.109775	4.23161	2.32e-05	0.000360542	CD59
ENSG00000169554.22	1249.7	0.46017	0.108776	4.23044	2.33e-05	0.000362096	ZEB2
ENSG00000123485.12	99.931	-1.52018	0.359377	-4.23004	2.34e-05	0.000362403	HJURP
ENSG00000114841.17	213.943	0.643968	0.152259	4.22941	2.34e-05	0.00036307	DNAH1
ENSG00000006747.15	64.7294	6.33321	1.49798	4.22783	2.36e-05	0.000364614	SCIN
ENSG00000107560.12	631.413	0.665842	0.157488	4.22788	2.36e-05	0.000364614	RAB11FIP2
ENSG00000186104.11	36.6285	-1.22553	0.289848	-4.22819	2.36e-05	0.000364614	CYP2R1
ENSG00000198934.5	33.243	1.37477	0.325199	4.22747	2.36e-05	0.000364855	MAGEE1
ENSG00000111912.20	263.493	-0.802507	0.189892	-4.22612	2.38e-05	0.000366407	NCOA7
ENSG00000166189.8	161.787	0.71762	0.169807	4.2261	2.38e-05	0.000366407	HPS6
ENSG00000286811.1	16.6973	2.79758	0.662488	4.22285	2.41e-05	0.000371398	NA
ENSG00000106003.13	116.329	2.41911	0.573502	4.21813	2.46e-05	0.000378892	LFNG
ENSG00000256235.2	173.375	0.57578	0.136566	4.21614	2.49e-05	0.000381904	SMIM3
ENSG00000138190.17	36.865	-1.25058	0.296658	-4.21555	2.49e-05	0.000382545	EXOC6
ENSG00000035664.11	258.392	1.90105	0.451204	4.21329	2.52e-05	0.000386042	DAPK2
ENSG00000074356.17	423.698	-0.332838	0.0790271	-4.2117	2.53e-05	0.000388412	NCBP3
ENSG00000180867.11	271.464	-0.737239	0.175087	-4.2107	2.55e-05	0.000389785	PDIA3P1
ENSG00000154380.17	2039.62	-0.279088	0.0662964	-4.2097	2.56e-05	0.000391142	ENAH
ENSG00000204172.12	46.1927	1.04898	0.24941	4.20582	2.6e-05	0.000397549	AGAP9
ENSG00000184408.10	86.3693	8.73864	2.0781	4.20511	2.61e-05	0.000398435	KCND2
ENSG00000127540.12	106.456	0.738128	0.175576	4.20405	2.62e-05	0.000399949	UQCR11
ENSG00000129173.13	17.4854	-1.73351	0.41239	-4.20356	2.63e-05	0.000400444	E2F8
ENSG00000177363.5	112.196	0.736602	0.175263	4.20284	2.64e-05	0.000401351	LRRN4CL
ENSG00000183691.6	167.295	4.09805	0.975329	4.20171	2.65e-05	0.000402996	NOG
ENSG00000196814.15	88.6249	0.829865	0.197568	4.20041	2.66e-05	0.00040495	MVB12B
ENSG00000019549.13	726.07	0.550634	0.131129	4.19919	2.68e-05	0.000406771	SNAI2
ENSG00000196747.4	102.602	-1.27617	0.30396	-4.19847	2.69e-05	0.000407688	HIST1H2AI
ENSG00000101134.12	47.8184	4.11689	0.980753	4.19769	2.7e-05	0.000408728	DOK5
ENSG00000087253.13	334.156	1.29596	0.308899	4.19543	2.72e-05	0.000412441	LPCAT2
ENSG00000166845.15	54.5225	-1.29513	0.308825	-4.19374	2.74e-05	0.000415155	C18orf54
ENSG00000177542.11	113.04	1.09155	0.260392	4.19193	2.77e-05	0.000418094	SLC25A22
ENSG00000134516.18	101.162	1.15031	0.274452	4.19132	2.77e-05	0.000418853	DOCK2
ENSG00000123933.17	1145.64	1.03525	0.247113	4.18938	2.8e-05	0.000421818	MXD4
ENSG00000128596.17	181.17	1.12152	0.267719	4.18917	2.8e-05	0.000421818	CCDC136
ENSG00000158470.5	601.341	0.706733	0.168708	4.1891	2.8e-05	0.000421818	B4GALT5
ENSG00000141232.5	300.158	0.897512	0.214277	4.18855	2.81e-05	0.000422454	TOB1
ENSG00000162735.19	233.787	0.440542	0.105209	4.1873	2.82e-05	0.000424403	PEX19
ENSG00000211584.14	143.361	0.976254	0.233249	4.18546	2.85e-05	0.000427467	SLC48A1
ENSG00000060688.13	161.176	-0.524994	0.125499	-4.18325	2.87e-05	0.000431255	SNRNP40
ENSG00000259291.2	51.0715	1.06857	0.255574	4.18104	2.9e-05	0.000435078	RP11-617F23.1
ENSG00000163946.13	779.074	-0.458905	0.109829	-4.17836	2.94e-05	0.000439844	FAM208A
ENSG00000178718.7	31.8097	1.10174	0.264182	4.17039	3.04e-05	0.0004551	RPP25
ENSG00000094880.11	230.092	-0.461085	0.110593	-4.16919	3.06e-05	0.000457091	CDC23
ENSG00000122644.13	126.309	1.72587	0.414274	4.16601	3.1e-05	0.000463104	ARL4A
ENSG00000156265.16	92.0692	-1.08649	0.26092	-4.16409	3.13e-05	0.00046659	MAP3K7CL
ENSG00000113716.13	634.288	0.410597	0.0986289	4.16305	3.14e-05	0.000468313	HMGXB3
ENSG00000076513.17	1534.49	-0.326144	0.0783597	-4.16214	3.15e-05	0.000469767	ANKRD13A
ENSG00000183814.15	24.4401	-1.42286	0.341895	-4.16168	3.16e-05	0.00047029	LIN9
ENSG00000196862.10	6.16579	-2.51617	0.604977	-4.15912	3.19e-05	0.000475163	RGPD4
ENSG00000013297.12	184.42	-1.67045	0.401668	-4.15879	3.2e-05	0.000475428	CLDN11
ENSG00000178951.9	566.042	0.842014	0.202498	4.15814	3.21e-05	0.000476346	ZBTB7A
ENSG00000197265.9	148.739	-0.6166	0.148314	-4.15741	3.22e-05	0.000477464	GTF2E2
ENSG00000203995.10	22.3301	-1.75416	0.421982	-4.15695	3.23e-05	0.000477996	ZYG11A
ENSG00000101350.8	861.811	0.397378	0.095614	4.15607	3.24e-05	0.000479409	KIF3B
ENSG00000164754.15	1489.72	-0.573037	0.137956	-4.15376	3.27e-05	0.000483852	RAD21
ENSG00000070366.14	594.816	0.371194	0.0894007	4.15203	3.3e-05	0.000487089	SMG6
ENSG00000196636.8	19.5905	-1.67993	0.404935	-4.14863	3.34e-05	0.000493929	SDHAF3
ENSG00000187123.15	244.586	1.44038	0.347736	4.14215	3.44e-05	0.000507573	LYPD6
ENSG00000109458.8	160.522	-0.622388	0.150267	-4.14189	3.44e-05	0.000507573	GAB1
ENSG00000154920.15	14.1686	-1.53677	0.371041	-4.14178	3.45e-05	0.000507573	EME1
ENSG00000198517.10	306.109	1.00538	0.242826	4.14033	3.47e-05	0.000510355	MAFK
ENSG00000117114.20	592.836	1.77447	0.428663	4.13955	3.48e-05	0.000511633	ADGRL2
ENSG00000114626.18	173.604	0.651727	0.157462	4.13895	3.49e-05	0.000512518	ABTB1
ENSG00000231312.7	35.6943	1.15574	0.279274	4.13836	3.5e-05	0.000513396	AC007246.3
ENSG00000247809.9	41.5891	-1.49564	0.361593	-4.13625	3.53e-05	0.000517666	NR2F2-AS1
ENSG00000151718.16	1382.94	0.241849	0.0584753	4.13593	3.54e-05	0.000517942	WWC2
ENSG00000135045.7	34.2737	-1.00651	0.243395	-4.1353	3.54e-05	0.000518893	C9orf40
ENSG00000088325.16	315.745	-1.56306	0.378144	-4.1335	3.57e-05	0.000522527	TPX2
ENSG00000213859.7	188.096	0.778871	0.188448	4.13307	3.58e-05	0.000523035	KCTD11
ENSG00000144395.18	23.2516	-1.18624	0.287241	-4.12978	3.63e-05	0.000530131	CCDC150
ENSG00000150636.17	24.7399	-1.91976	0.464892	-4.12947	3.64e-05	0.000530365	CCDC102B
ENSG00000056998.20	31.502	1.32286	0.32048	4.12775	3.66e-05	0.000533895	GYG2
ENSG00000036549.13	666.808	-0.473318	0.11476	-4.1244	3.72e-05	0.00054125	ZZZ3
ENSG00000051341.14	65.082	-1.69738	0.411592	-4.12393	3.72e-05	0.000541879	POLQ
ENSG00000198252.12	255.649	-0.657117	0.159426	-4.12177	3.76e-05	0.000546503	STYX
ENSG00000154917.11	20.2917	2.61745	0.63509	4.12138	3.77e-05	0.000546952	RAB6B
ENSG00000100413.17	528.081	0.41314	0.100296	4.11923	3.8e-05	0.000551612	POLR3H
ENSG00000168615.13	1548.23	-0.490605	0.119129	-4.11828	3.82e-05	0.000553409	ADAM9
ENSG00000170571.12	90.7447	7.48365	1.81799	4.11644	3.85e-05	0.000557024	EMB
ENSG00000184465.16	159.521	-0.514008	0.124872	-4.11629	3.85e-05	0.000557024	WDR27
ENSG00000124243.17	79.7773	0.784798	0.190662	4.11617	3.85e-05	0.000557024	BCAS4
ENSG00000113721.14	4504.21	0.509303	0.123777	4.11467	3.88e-05	0.000559691	PDGFRB
ENSG00000165507.9	83.8969	2.25304	0.547557	4.11472	3.88e-05	0.000559691	C10orf10
ENSG00000164850.15	64.3605	-0.687552	0.167324	-4.10911	3.97e-05	0.00057284	GPER1
ENSG00000178531.6	18.7777	2.61192	0.635703	4.10872	3.98e-05	0.000573323	CTXN1
ENSG00000172086.9	207.765	-0.663716	0.161554	-4.10832	3.99e-05	0.000573808	KRCC1
ENSG00000158270.12	517.827	-1.18485	0.288487	-4.10711	4.01e-05	0.000576333	COLEC12
ENSG00000089486.17	12.0003	2.46974	0.602405	4.09981	4.13e-05	0.000594299	CDIP1
ENSG00000145331.14	31.1825	-1.22875	0.299731	-4.0995	4.14e-05	0.000594586	TRMT10A
ENSG00000253305.2	75.9157	0.868241	0.211916	4.09709	4.18e-05	0.000599254	PCDHGB6
ENSG00000061794.13	174.689	-0.586033	0.143033	-4.0972	4.18e-05	0.000599254	MRPS35
ENSG00000141646.14	651.837	-0.360086	0.087882	-4.09738	4.18e-05	0.000599254	SMAD4
ENSG00000077238.14	324.965	0.506057	0.123531	4.09659	4.19e-05	0.000600035	IL4R
ENSG00000034152.19	1056.34	1.30416	0.318786	4.09103	4.29e-05	0.000614086	MAP2K3
ENSG00000133103.17	270.767	-0.470026	0.114958	-4.08869	4.34e-05	0.000619777	COG6
ENSG00000105270.15	643.669	0.985217	0.240978	4.0884	4.34e-05	0.000620003	CLIP3
ENSG00000276550.4	201.205	1.31928	0.322772	4.08734	4.36e-05	0.000622316	HERC2P2
ENSG00000148848.14	1514.51	-0.391617	0.0958214	-4.08695	4.37e-05	0.000622835	ADAM12
ENSG00000143631.11	210.111	-1.71286	0.41918	-4.08622	4.38e-05	0.000624063	FLG
ENSG00000197977.4	5.24877	-2.55423	0.625104	-4.08609	4.39e-05	0.000624063	ELOVL2
ENSG00000166444.19	629.964	0.42497	0.10402	4.08546	4.4e-05	0.00062524	ST5
ENSG00000168385.18	3819.97	-0.460288	0.112714	-4.0837	4.43e-05	0.000629458	2002-09-01
ENSG00000162981.14	32.2478	3.28522	0.804552	4.08329	4.44e-05	0.000630031	FAM84A
ENSG00000103966.11	344.773	-0.381565	0.0934638	-4.08249	4.46e-05	0.000631665	EHD4
ENSG00000186765.12	67.6337	2.22258	0.544804	4.07959	4.51e-05	0.000639054	FSCN2
ENSG00000064601.20	1212.87	0.381307	0.0934975	4.07827	4.54e-05	0.000642161	CTSA
ENSG00000123500.10	28.3081	1.50166	0.368292	4.07735	4.56e-05	0.000644142	COL10A1
ENSG00000196912.12	76.4235	-0.85906	0.210724	-4.07671	4.57e-05	0.00064536	ANKRD36B
ENSG00000104435.14	324.153	2.96067	0.726714	4.07405	4.62e-05	0.000652225	STMN2
ENSG00000240563.2	15.3087	6.38716	1.56836	4.07251	4.65e-05	0.000656014	L1TD1
ENSG00000040731.10	11.9171	-2.5287	0.620986	-4.07208	4.66e-05	0.000656118	CDH10
ENSG00000157625.15	259.342	0.522602	0.128332	4.07227	4.66e-05	0.000656118	TAB3
ENSG00000149554.13	120.763	-0.776518	0.190708	-4.07176	4.67e-05	0.000656471	CHEK1
ENSG00000168306.13	115.835	0.62262	0.153014	4.06905	4.72e-05	0.000663588	ACOX2
ENSG00000092621.13	940.556	-1.2626	0.310462	-4.06683	4.77e-05	0.000669374	PHGDH
ENSG00000111961.18	1809.96	-0.512487	0.126149	-4.06255	4.85e-05	0.000681204	SASH1
ENSG00000176105.14	523.067	-0.845885	0.208335	-4.06022	4.9e-05	0.000687433	YES1
ENSG00000113407.14	1412.07	-0.863463	0.212771	-4.05819	4.95e-05	0.000692876	TARS
ENSG00000152256.14	200.869	-0.579862	0.142898	-4.05789	4.95e-05	0.000693181	PDK1
ENSG00000100297.16	195.103	-1.04227	0.256934	-4.05655	4.98e-05	0.000696574	MCM5
ENSG00000171206.15	970.549	0.837613	0.206549	4.05527	5.01e-05	0.000699823	TRIM8
ENSG00000116183.11	34.7922	-2.23252	0.550864	-4.05277	5.06e-05	0.000706753	PAPPA2
ENSG00000174165.8	151.331	0.862034	0.212815	4.05063	5.11e-05	0.000712649	ZDHHC24
ENSG00000197183.14	141.912	0.972716	0.240188	4.04981	5.13e-05	0.00071455	NOL4L
ENSG00000167716.19	62.5912	1.04089	0.257072	4.04904	5.14e-05	0.000716302	WDR81
ENSG00000196159.14	2650.93	0.420308	0.103825	4.04822	5.16e-05	0.000718223	FAT4
ENSG00000133794.20	76.4351	-0.987974	0.244119	-4.0471	5.19e-05	0.000721065	ARNTL
ENSG00000143847.15	43.4678	1.54798	0.382579	4.04617	5.21e-05	0.00072333	PPFIA4
ENSG00000121671.12	245.275	0.519132	0.128365	4.04417	5.25e-05	0.0007289	CRY2
ENSG00000182247.10	119.974	0.732801	0.181288	4.04218	5.3e-05	0.0007345	UBE2E2
ENSG00000167778.9	367.379	0.65626	0.162361	4.04199	5.3e-05	0.0007345	SPRYD3
ENSG00000110011.13	71.209	0.774005	0.191537	4.04101	5.32e-05	0.000736952	DNAJC4
ENSG00000183770.7	46.8173	1.34242	0.332308	4.03968	5.35e-05	0.00074055	FOXL2
ENSG00000242759.8	21.7309	1.52356	0.377292	4.03816	5.39e-05	0.000744319	LINC00882
ENSG00000129680.16	326.219	-0.490633	0.121501	-4.0381	5.39e-05	0.000744319	MAP7D3
ENSG00000151917.18	208.372	-0.856887	0.212237	-4.03741	5.4e-05	0.00074587	BEND6
ENSG00000143515.19	2280.04	0.436853	0.108223	4.0366	5.42e-05	0.000747825	ATP8B2
ENSG00000103044.11	40.3377	2.20423	0.546263	4.0351	5.46e-05	0.000751996	HAS3
ENSG00000184575.12	1884.39	-0.882545	0.21877	-4.03412	5.48e-05	0.000754524	XPOT
ENSG00000185019.17	73.3005	0.884597	0.219567	4.02883	5.61e-05	0.000771082	UBOX5
ENSG00000138316.11	105.483	0.789522	0.196088	4.02637	5.66e-05	0.000778548	ADAMTS14
ENSG00000125107.18	1358.15	-0.313673	0.0779209	-4.02553	5.68e-05	0.000780688	CNOT1
ENSG00000112312.10	48.6906	-1.00649	0.250185	-4.02298	5.75e-05	0.000788541	GMNN
ENSG00000169914.6	142.992	-0.513415	0.127645	-4.02221	5.77e-05	0.000788813	OTUD3
ENSG00000106366.9	9066.2	1.29377	0.321663	4.02212	5.77e-05	0.000788813	SERPINE1
ENSG00000198331.11	50.6139	-1.088	0.270497	-4.02221	5.77e-05	0.000788813	HYLS1
ENSG00000185950.9	1201.61	0.872745	0.216978	4.02228	5.76e-05	0.000788813	IRS2
ENSG00000178307.10	166.51	0.604578	0.150351	4.0211	5.79e-05	0.000791586	TMEM11
ENSG00000227354.7	15.0233	-1.47936	0.367943	-4.02063	5.8e-05	0.000792499	RBM26-AS1
ENSG00000198805.12	93.3155	-0.672654	0.167308	-4.02044	5.81e-05	0.000792499	PNP
ENSG00000102158.20	669.686	-0.411953	0.102483	-4.01971	5.83e-05	0.000794304	MAGT1
ENSG00000266962.2	75.4504	0.964408	0.239976	4.01876	5.85e-05	0.00079686	RP11-400F19.6
ENSG00000135473.15	120.985	-0.619443	0.154205	-4.01701	5.89e-05	0.00080217	PAN2
ENSG00000177822.8	53.9609	2.87313	0.715332	4.01651	5.91e-05	0.000803221	AC108142.1
ENSG00000071282.12	1209.04	0.486133	0.121059	4.01566	5.93e-05	0.000805456	LMCD1
ENSG00000226864.2	10.296	3.78336	0.94223	4.01533	5.94e-05	0.000805936	ATE1-AS1
ENSG00000169679.15	112.538	-1.50451	0.374815	-4.01401	5.97e-05	0.000809776	BUB1
ENSG00000145247.12	17.7856	-1.69535	0.422865	-4.0092	6.09e-05	0.000825793	OCIAD2
ENSG00000103942.13	83.0089	-0.796953	0.198822	-4.00837	6.11e-05	0.000828018	HOMER2
ENSG00000074935.14	135.679	-1.13031	0.282049	-4.0075	6.14e-05	0.000829715	TUBE1
ENSG00000008517.18	5.14412	-3.41363	0.851794	-4.00758	6.13e-05	0.000829715	IL32
ENSG00000182118.8	16.9576	1.95981	0.489145	4.00661	6.16e-05	0.000832168	FAM89A
ENSG00000177374.13	268.888	1.95489	0.487967	4.00619	6.17e-05	0.00083229	HIC1
ENSG00000182670.13	3486.06	-0.378596	0.0944993	-4.00634	6.17e-05	0.00083229	TTC3
ENSG00000198774.5	25.9355	-1.11115	0.277379	-4.00589	6.18e-05	0.000832681	RASSF9
ENSG00000271383.7	10.9425	4.49481	1.12252	4.00421	6.22e-05	0.000837964	NBPF19
ENSG00000163884.4	15.0063	-1.72809	0.431826	-4.00181	6.29e-05	0.000845802	KLF15
ENSG00000169760.17	281.347	-0.812927	0.20326	-3.99945	6.35e-05	0.000853602	NLGN1
ENSG00000177853.14	243.327	-0.545326	0.136379	-3.99861	6.37e-05	0.000855943	ZNF518A
ENSG00000278716.1	14.2411	1.83115	0.458354	3.99506	6.47e-05	0.000868178	LA16c-352F7.1
ENSG00000102393.14	85.2847	-0.801611	0.200727	-3.99353	6.51e-05	0.000873095	GLA
ENSG00000162650.16	62.7577	1.14029	0.285585	3.99284	6.53e-05	0.00087494	ATXN7L2
ENSG00000140525.19	117.458	-1.14104	0.285804	-3.9924	6.54e-05	0.000875842	FANCI
ENSG00000162654.9	12.5178	3.20661	0.803229	3.99215	6.55e-05	0.000876063	GBP4
ENSG00000266573.6	21.7548	1.98688	0.49781	3.99124	6.57e-05	0.000878754	RP11-449D8.5
ENSG00000204262.14	11492.1	-0.367935	0.0922033	-3.99048	6.59e-05	0.000880142	COL5A2
ENSG00000274641.2	82.1492	-1.39154	0.348705	-3.9906	6.59e-05	0.000880142	HIST1H2BO
ENSG00000154928.18	29.4567	1.60416	0.402223	3.98825	6.66e-05	0.000887766	EPHB1
ENSG00000107829.15	199.282	0.524878	0.131614	3.98799	6.66e-05	0.000887998	FBXW4
ENSG00000111341.10	67.697	-2.81739	0.706595	-3.98727	6.68e-05	0.00088998	MGP
ENSG00000121653.11	80.5537	0.789477	0.198028	3.9867	6.7e-05	0.000891431	MAPK8IP1
ENSG00000165655.17	249.77	2.12977	0.534282	3.98624	6.71e-05	0.000892457	ZNF503
ENSG00000144063.4	60.4643	-1.73698	0.436014	-3.98378	6.78e-05	0.000901004	MALL
ENSG00000108559.12	202.437	-0.544274	0.136656	-3.98281	6.81e-05	0.000903966	NUP88
ENSG00000115091.12	2435.53	-0.383788	0.0963775	-3.98213	6.83e-05	0.000905851	ACTR3
ENSG00000112964.14	36.1197	1.34472	0.337972	3.97878	6.93e-05	0.000917979	GHR
ENSG00000079156.17	86.98	-0.634276	0.159604	-3.97407	7.07e-05	0.000935577	OSBPL6
ENSG00000282849.1	8.78981	-2.13393	0.537034	-3.97354	7.08e-05	0.000936164	RP11-121P12.1
ENSG00000148411.8	962.857	1.07028	0.269341	3.9737	7.08e-05	0.000936164	NACC2
ENSG00000171492.14	191.349	-1.02964	0.259212	-3.97218	7.12e-05	0.000940757	LRRC8D
ENSG00000174749.6	55.7295	-1.25643	0.316322	-3.972	7.13e-05	0.000940757	C4orf32
ENSG00000105722.10	359.01	0.787443	0.198333	3.97031	7.18e-05	0.000946726	ERF
ENSG00000176406.23	41.3667	-0.953587	0.240271	-3.96881	7.22e-05	0.00095195	RIMS2
ENSG00000167779.9	1642.42	0.702349	0.176979	3.96853	7.23e-05	0.00095229	IGFBP6
ENSG00000006468.14	163.193	-1.06405	0.268162	-3.96793	7.25e-05	0.000953953	ETV1
ENSG00000143815.15	158.797	-0.661139	0.166648	-3.96728	7.27e-05	0.000955798	LBR
ENSG00000072135.13	184.651	-0.645273	0.162679	-3.96655	7.29e-05	0.000957981	PTPN18
ENSG00000171320.15	28.2707	-1.72674	0.435348	-3.96634	7.3e-05	0.000958056	ESCO2
ENSG00000144567.11	694.046	0.413037	0.10419	3.96426	7.36e-05	0.000965683	FAM134A
ENSG00000158623.14	162.392	-0.536019	0.135382	-3.95929	7.52e-05	0.000985223	COPG2
ENSG00000143126.8	17.984	1.97377	0.498633	3.95837	7.55e-05	0.000988277	CELSR2
ENSG00000136153.20	6315.96	0.509819	0.128804	3.9581	7.55e-05	0.000988584	LMO7
ENSG00000167965.18	197.02	-0.432714	0.109335	-3.9577	7.57e-05	0.000989471	MLST8
ENSG00000154359.13	81.949	-0.610608	0.154328	-3.95655	7.6e-05	0.000993484	LONRF1
ENSG00000243970.3	61.7415	0.971626	0.245609	3.95598	7.62e-05	0.000995068	PPIEL
ENSG00000070669.17	15.2278	-1.54546	0.390862	-3.954	7.69e-05	0.00100257	ASNS
ENSG00000147274.14	877.133	-0.60872	0.153985	-3.95312	7.71e-05	0.00100546	RBMX
ENSG00000128050.9	494.044	-0.505344	0.127903	-3.95098	7.78e-05	0.00101337	PAICS
ENSG00000177679.16	32.3857	1.415	0.35815	3.95087	7.79e-05	0.00101337	SRRM3
ENSG00000087053.20	522.556	-0.378537	0.0958397	-3.94969	7.83e-05	0.0010176	MTMR2
ENSG00000232725.1	7.5133	4.30033	1.08897	3.94901	7.85e-05	0.00101969	U52111.14
ENSG00000274180.1	324.684	0.905783	0.229384	3.94877	7.86e-05	0.00101993	NATD1
ENSG00000203667.10	158.979	-0.498016	0.126206	-3.94605	7.94e-05	0.00102994	COX20
ENSG00000101856.10	1036.76	0.422892	0.107166	3.94612	7.94e-05	0.00102994	PGRMC1
ENSG00000287400.1	4.87398	5.6027	1.42012	3.94522	7.97e-05	0.00103272	NA
ENSG00000277157.2	96.5857	-1.03647	0.26281	-3.94381	8.02e-05	0.00103801	HIST1H4D
ENSG00000172936.16	209.755	0.559637	0.141976	3.94178	8.09e-05	0.00104602	MYD88
ENSG00000174516.15	95.5628	0.858058	0.217726	3.94099	8.11e-05	0.00104865	PELI3
ENSG00000196937.11	354.025	0.852495	0.216435	3.93879	8.19e-05	0.00105749	FAM3C
ENSG00000286511.1	8.77456	3.83568	0.975124	3.93353	8.37e-05	0.00107924	NA
ENSG00000172893.16	151.245	1.69599	0.431157	3.93358	8.37e-05	0.00107924	DHCR7
ENSG00000065328.17	39.5102	-1.61756	0.411661	-3.92934	8.52e-05	0.00109653	MCM10
ENSG00000248121.8	5.6259	5.70651	1.45224	3.92945	8.51e-05	0.00109653	SMURF2P1
ENSG00000241839.10	413.992	1.03065	0.262335	3.92877	8.54e-05	0.00109828	PLEKHO2
ENSG00000158109.15	397.216	0.536259	0.136511	3.92832	8.55e-05	0.00109951	TPRG1L
ENSG00000122176.12	241.154	1.93714	0.49343	3.92586	8.64e-05	0.00110994	FMOD
ENSG00000157637.13	933.151	0.850006	0.216531	3.92557	8.65e-05	0.00111044	SLC38A10
ENSG00000136720.7	468.442	2.2955	0.584844	3.92498	8.67e-05	0.00111228	HS6ST1
ENSG00000117115.13	72.5745	7.61742	1.94111	3.92426	8.7e-05	0.00111475	PADI2
ENSG00000187796.15	46.528	2.59577	0.661589	3.92354	8.73e-05	0.00111725	CARD9
ENSG00000104043.15	34.3284	3.62336	0.923772	3.92235	8.77e-05	0.00112189	ATP8B4
ENSG00000197852.12	72.9664	2.22716	0.568034	3.92081	8.83e-05	0.0011265	FAM212B
ENSG00000094804.12	83.4646	-1.52704	0.389437	-3.92115	8.81e-05	0.0011265	CDC6
ENSG00000104904.12	2898.63	0.786386	0.200563	3.92089	8.82e-05	0.0011265	OAZ1
ENSG00000196460.14	96.9477	-0.586532	0.149612	-3.92035	8.84e-05	0.00112708	RFX8
ENSG00000172889.16	32.7115	1.43661	0.366452	3.92032	8.84e-05	0.00112708	EGFL7
ENSG00000128805.15	266.297	0.68986	0.176159	3.91613	9e-05	0.00114597	ARHGAP22
ENSG00000113594.10	142.793	-0.584397	0.149306	-3.9141	9.07e-05	0.00115465	LIFR
ENSG00000165119.21	2576.62	-0.257723	0.0658474	-3.91394	9.08e-05	0.00115465	HNRNPK
ENSG00000168575.10	604.775	-0.357702	0.0914384	-3.91195	9.16e-05	0.00116331	SLC20A2
ENSG00000230615.7	30.2336	-1.12812	0.28851	-3.91017	9.22e-05	0.00117102	RP5-1198O20.4
ENSG00000188227.13	44.6427	0.992581	0.253867	3.90984	9.24e-05	0.00117174	ZNF793
ENSG00000015676.18	549.705	0.372491	0.095472	3.90158	9.56e-05	0.00121148	NUDCD3
ENSG00000120539.15	103.472	-0.809327	0.207445	-3.90141	9.56e-05	0.00121148	MASTL
ENSG00000117620.15	306.003	0.440086	0.112808	3.90119	9.57e-05	0.00121165	SLC35A3
ENSG00000178104.19	1460.9	-0.30723	0.0788079	-3.89846	9.68e-05	0.00122443	PDE4DIP
ENSG00000026559.14	27.8595	-1.05012	0.269526	-3.89617	9.77e-05	0.00123513	KCNG1
ENSG00000025800.14	1173.88	0.348376	0.0894388	3.89513	9.81e-05	0.00123951	KPNA6
ENSG00000162576.17	3941.55	0.793475	0.203757	3.89422	9.85e-05	0.00124323	MXRA8
ENSG00000234546.4	23.5643	1.3679	0.351935	3.8868	0.000101575	0.00128087	RP3-510D11.2
ENSG00000106948.17	220.006	-0.850691	0.218946	-3.88539	0.000102165	0.00128734	AKNA
ENSG00000142694.6	300.717	0.984653	0.253464	3.88479	0.000102419	0.00128956	EVA1B
ENSG00000136048.14	904.202	0.340306	0.0876358	3.88318	0.000103099	0.00129715	DRAM1
ENSG00000086289.12	211.006	-0.966504	0.249024	-3.88117	0.000103954	0.00130569	EPDR1
ENSG00000149115.14	1779.17	0.326218	0.0840544	3.88103	0.000104013	0.00130569	TNKS1BP1
ENSG00000142197.12	234.631	-0.754228	0.194319	-3.88139	0.000103861	0.00130569	DOPEY2
ENSG00000002330.14	207.105	0.628262	0.161936	3.87969	0.000104588	0.00131181	BAD
ENSG00000126391.14	458.817	0.95534	0.246251	3.87953	0.000104658	0.00131181	FRMD8
ENSG00000164023.14	494.177	0.412702	0.106411	3.87836	0.000105162	0.00131614	SGMS2
ENSG00000165185.15	293.53	-0.434978	0.112153	-3.87843	0.000105131	0.00131614	KIAA1958
ENSG00000281344.1	51.7647	-1.08042	0.27869	-3.87677	0.000105851	0.00132278	HELLPAR
ENSG00000227036.8	57.0598	1.51848	0.39168	3.87684	0.000105823	0.00132278	LINC00511
ENSG00000182093.16	84.5491	-0.640074	0.165171	-3.87521	0.000106532	0.00133029	WRB
ENSG00000176978.14	349.278	0.41153	0.106205	3.87485	0.000106692	0.00133129	DPP7
ENSG00000279108.1	27.9933	1.43388	0.370103	3.87427	0.000106944	0.00133251	CTC-490E21.11
ENSG00000132646.11	265.323	-0.687659	0.177494	-3.87426	0.00010695	0.00133251	PCNA
ENSG00000132718.9	590.296	0.435314	0.112375	3.87378	0.00010716	0.00133327	SYT11
ENSG00000100647.8	357.293	0.582629	0.150404	3.87376	0.000107171	0.00133327	SUSD6
ENSG00000036530.9	11.1273	2.22256	0.573787	3.87349	0.000107286	0.00133371	CYP46A1
ENSG00000168298.7	499.68	-0.576707	0.148943	-3.87199	0.000107949	0.00134095	HIST1H1E
ENSG00000198814.13	52.7629	-0.927544	0.239654	-3.87034	0.000108684	0.00134908	GK
ENSG00000127946.17	581.27	0.764062	0.19746	3.86945	0.00010908	0.00135199	HIP1
ENSG00000111057.11	383.942	-1.96415	0.507605	-3.86945	0.000109081	0.00135199	KRT18
ENSG00000120137.7	681.341	-0.42383	0.109556	-3.86862	0.000109455	0.00135561	PANK3
ENSG00000184524.6	15.0641	2.07147	0.535516	3.86818	0.00010965	0.00135702	CEND1
ENSG00000197153.5	52.8209	-1.08739	0.281261	-3.86611	0.000110586	0.00136759	HIST1H3J
ENSG00000137834.15	296.328	1.99024	0.515038	3.86427	0.000111423	0.00137692	SMAD6
ENSG00000152601.17	2670.79	-0.300814	0.0778501	-3.86402	0.000111536	0.00137729	MBNL1
ENSG00000136169.16	169.939	-0.608641	0.157533	-3.86358	0.000111736	0.00137771	SETDB2
ENSG00000154734.16	3893.08	1.05001	0.271771	3.86359	0.000111735	0.00137771	ADAMTS1
ENSG00000228526.7	187.474	0.894331	0.231509	3.86305	0.00011198	0.00137971	MIR34A
ENSG00000268388.6	10.1212	-3.22593	0.83526	-3.86219	0.000112376	0.00138356	FENDRR
ENSG00000120913.23	326.801	0.860081	0.222722	3.86168	0.000112608	0.00138437	PDLIM2
ENSG00000175170.16	10.5437	2.60773	0.67528	3.8617	0.000112601	0.00138437	FAM182B
ENSG00000100364.19	483.813	0.548819	0.142152	3.86079	0.00011302	0.00138842	KIAA0930
ENSG00000250722.6	36.4901	3.15091	0.816643	3.85837	0.000114147	0.00140122	SEPP1
ENSG00000233954.6	29.9901	-1.41778	0.367538	-3.85751	0.000114548	0.00140512	UQCRHL
ENSG00000091436.17	1138.97	-0.625992	0.162357	-3.85565	0.000115425	0.00141482	AC013461.1
ENSG00000261824.7	197.767	-0.460638	0.119554	-3.85296	0.000116697	0.00142936	LINC00662
ENSG00000197134.13	5.08248	-2.78331	0.722443	-3.85264	0.000116853	0.00143023	ZNF257
ENSG00000121578.13	272.634	0.495668	0.128685	3.85179	0.000117257	0.00143411	B4GALT4
ENSG00000231887.7	4.60564	4.9472	1.2852	3.84936	0.000118425	0.00144733	PRH1
ENSG00000204054.14	391.925	0.487371	0.126641	3.84844	0.000118874	0.00145122	LINC00963
ENSG00000064195.7	7.53188	3.58261	0.930947	3.84835	0.000118916	0.00145122	DLX3
ENSG00000187189.11	393.498	0.745233	0.193668	3.848	0.000119087	0.00145223	TSPYL4
ENSG00000158220.14	14.0643	1.96733	0.511339	3.84741	0.000119371	0.00145463	ESYT3
ENSG00000159023.22	128.627	-0.845143	0.219696	-3.84687	0.000119635	0.00145572	EPB41
ENSG00000170214.5	31.8768	1.92886	0.501402	3.84693	0.000119609	0.00145572	ADRA1B
ENSG00000174442.12	121.431	-0.653995	0.170068	-3.84549	0.000120312	0.00146289	ZWILCH
ENSG00000130584.12	12.7001	2.19519	0.571096	3.84383	0.000121131	0.00147178	ZBTB46
ENSG00000167700.9	72.4768	1.19813	0.311773	3.84295	0.000121566	0.00147598	MFSD3
ENSG00000120217.14	25.1748	-1.06536	0.277283	-3.84213	0.00012197	0.0014798	CD274
ENSG00000101280.8	4.74362	5.51928	1.43691	3.84109	0.000122492	0.00148506	ANGPT4
ENSG00000184357.5	344.353	-1.34812	0.351106	-3.83963	0.00012322	0.0014928	HIST1H1B
ENSG00000127415.13	150.621	1.06902	0.278433	3.8394	0.000123337	0.00149314	IDUA
ENSG00000285756.2	60.2871	1.03939	0.271004	3.83535	0.000125386	0.00151683	NA
ENSG00000198087.7	305.221	-0.542863	0.141605	-3.83365	0.000126258	0.00152628	CD2AP
ENSG00000118961.15	114.402	-0.685376	0.1788	-3.8332	0.000126485	0.00152705	LDAH
ENSG00000231290.6	47.3421	-1.01464	0.264701	-3.83316	0.000126505	0.00152705	APCDD1L-AS1
ENSG00000198056.15	14.7453	-1.52838	0.398804	-3.83241	0.000126895	0.00153064	PRIM1
ENSG00000153976.3	223.026	0.593926	0.155008	3.83159	0.00012732	0.00153466	HS3ST3A1
ENSG00000117650.13	36.4969	-1.5646	0.408456	-3.83053	0.000127866	0.00154013	NEK2
ENSG00000100442.11	194.981	-0.837119	0.218765	-3.82657	0.000129939	0.00156397	FKBP3
ENSG00000213659.4	26.2478	1.36419	0.356632	3.82521	0.000130661	0.00157152	RSU1P3
ENSG00000107611.16	63.8029	-0.739827	0.193468	-3.82403	0.000131289	0.00157793	CUBN
ENSG00000166106.3	21.374	-2.6373	0.689908	-3.82269	0.000132004	0.00158538	ADAMTS15
ENSG00000226674.11	6.28902	4.85546	1.27055	3.82155	0.000132617	0.00159159	TEX41
ENSG00000151623.15	18.3979	4.59299	1.20223	3.82039	0.00013324	0.00159792	NR3C2
ENSG00000213626.13	4184.31	1.36353	0.357007	3.81934	0.000133809	0.0016036	LBH
ENSG00000256721.1	28.3128	1.30551	0.341839	3.81907	0.000133954	0.00160418	CACNA1C-IT3
ENSG00000102054.18	488.319	-0.661383	0.173267	-3.81713	0.000135012	0.00161568	RBBP7
ENSG00000056586.16	1026	-0.355368	0.0931644	-3.81441	0.000136507	0.0016324	RC3H2
ENSG00000277203.1	16.7562	2.23631	0.586498	3.81298	0.000137299	0.00164069	F8A1
ENSG00000218891.5	104.434	2.23753	0.587008	3.81176	0.000137983	0.00164769	ZNF579
ENSG00000171222.10	154.48	1.36651	0.358579	3.8109	0.000138461	0.00165222	SCAND1
ENSG00000254245.3	40.9058	1.37228	0.360209	3.80969	0.00013914	0.00165912	PCDHGA3
ENSG00000006704.11	138.835	0.674701	0.177153	3.80858	0.000139767	0.00166541	GTF2IRD1
ENSG00000106624.11	2623.14	0.399609	0.104935	3.80817	0.00014	0.00166699	AEBP1
ENSG00000177888.8	355.333	-0.536438	0.140906	-3.80706	0.000140629	0.00167329	ZBTB41
ENSG00000167670.16	95.1174	-0.930805	0.24461	-3.80527	0.000141652	0.00168425	CHAF1A
ENSG00000176148.16	286.645	0.477523	0.125514	3.80454	0.000142068	0.001688	TCP11L1
ENSG00000074047.22	284.251	1.19953	0.315327	3.80407	0.000142338	0.00168879	GLI2
ENSG00000087274.17	2140.43	0.225142	0.0591833	3.80414	0.000142298	0.00168879	ADD1
ENSG00000255270.1	7.70584	3.34342	0.87929	3.80241	0.000143296	0.00169895	NAV2-IT1
ENSG00000128524.5	195.917	0.586105	0.154201	3.80092	0.000144158	0.00170795	ATP6V1F
ENSG00000163013.12	24.5357	2.2232	0.58515	3.79937	0.000145062	0.00171744	FBXO41
ENSG00000186654.21	85.2765	1.20481	0.317464	3.79509	0.000147587	0.0017461	PRR5
ENSG00000165813.20	306.923	-0.526643	0.138784	-3.7947	0.000147824	0.00174766	CCDC186
ENSG00000144354.14	15.2202	-2.32718	0.613353	-3.7942	0.000148122	0.00174918	CDCA7
ENSG00000233143.2	8.92235	-1.85824	0.489768	-3.79413	0.000148162	0.00174918	DIRC3-AS1
ENSG00000134202.11	185.848	1.65159	0.435399	3.79327	0.000148675	0.00175333	GSTM3
ENSG00000134259.5	107.239	0.949993	0.250447	3.79319	0.000148724	0.00175333	NGF
ENSG00000170561.13	177.455	0.679818	0.179461	3.78812	0.000151794	0.00178825	IRX2
ENSG00000071539.14	56.0045	-1.16734	0.308207	-3.78753	0.000152151	0.00179119	TRIP13
ENSG00000272482.1	13.4356	4.7128	1.2447	3.78631	0.000152902	0.00179836	RP11-474O21.5
ENSG00000169372.13	49.548	0.829221	0.219012	3.78619	0.000152976	0.00179836	CRADD
ENSG00000087245.13	9569.22	0.577193	0.152469	3.78565	0.000153307	0.00180098	MMP2
ENSG00000162631.19	137.055	0.88657	0.234271	3.78437	0.000154096	0.00180897	NTNG1
ENSG00000173706.14	4774.59	0.442438	0.116923	3.784	0.000154326	0.0018104	HEG1
ENSG00000155304.6	544.093	-0.442836	0.117085	-3.78218	0.000155458	0.00182239	HSPA13
ENSG00000261888.1	121.22	0.639269	0.16907	3.78109	0.000156144	0.00182914	AC144831.1
ENSG00000171680.23	136.791	1.33303	0.35277	3.77875	0.000157619	0.00184513	PLEKHG5
ENSG00000162512.16	1596.27	0.761563	0.201698	3.77575	0.000159524	0.00186612	SDC3
ENSG00000048392.12	372.439	0.406154	0.107688	3.77157	0.000162224	0.00189637	RRM2B
ENSG00000166313.19	364.901	0.766587	0.203436	3.7682	0.000164431	0.00192082	APBB1
ENSG00000122482.21	614.493	-0.474474	0.125981	-3.76623	0.000165729	0.00193462	ZNF644
ENSG00000166887.16	695.18	0.399341	0.106055	3.76541	0.000166279	0.00193969	VPS39
ENSG00000117143.13	731.656	-0.377742	0.100334	-3.76483	0.000166661	0.00194278	UAP1
ENSG00000275120.3	10.6472	2.33722	0.620883	3.76435	0.000166984	0.00194518	RP11-182J1.18
ENSG00000122786.20	15758.5	1.03962	0.276335	3.76217	0.000168445	0.00196084	CALD1
ENSG00000159128.15	27.1628	1.87656	0.499026	3.76045	0.000169609	0.00197301	IFNGR2
ENSG00000063241.8	184.619	0.958376	0.254908	3.75969	0.000170121	0.00197758	ISOC2
ENSG00000259345.7	155.387	0.972291	0.258698	3.7584	0.000171001	0.00198642	RP11-624L4.1
ENSG00000165821.12	25.6292	-1.15326	0.306866	-3.75817	0.00017116	0.00198689	SALL2
ENSG00000116062.17	468.819	-0.337214	0.0897351	-3.75789	0.000171355	0.00198748	MSH6
ENSG00000144891.18	32.7046	1.57111	0.418098	3.75775	0.000171449	0.00198748	AGTR1
ENSG00000229676.3	4.15591	-3.05728	0.81387	-3.75648	0.000172322	0.00199621	ZNF492
ENSG00000126858.18	213.885	-0.620726	0.165302	-3.7551	0.000173272	0.00200442	RHOT1
ENSG00000131067.17	180.496	0.702348	0.187032	3.75523	0.000173183	0.00200442	GGT7
ENSG00000136108.15	304.538	-0.833529	0.222014	-3.75441	0.000173754	0.0020086	CKAP2
ENSG00000107821.15	184.852	-0.467949	0.124654	-3.75399	0.000174045	0.00201057	KAZALD1
ENSG00000102572.15	604.86	-0.640129	0.170581	-3.75265	0.000174978	0.00201994	STK24
ENSG00000147383.11	91.7164	0.56416	0.150346	3.75242	0.000175137	0.00202038	NSDHL
ENSG00000058063.16	752.322	-0.472965	0.126049	-3.75224	0.000175263	0.00202044	ATP11B
ENSG00000204060.7	3.63662	5.16108	1.37585	3.75119	0.000175998	0.00202609	FOXO6
ENSG00000187210.14	376.236	0.965195	0.2573	3.75124	0.000175962	0.00202609	GCNT1
ENSG00000108828.16	1818.36	0.418608	0.111599	3.75102	0.000176118	0.00202609	VAT1
ENSG00000232194.1	3.67714	4.97993	1.32815	3.74953	0.000177166	0.00203533	RP1-313L4.3
ENSG00000188994.13	787.755	-0.487852	0.130105	-3.74968	0.00017706	0.00203533	ZNF292
ENSG00000182199.11	1082.25	-0.623455	0.166338	-3.74812	0.000178162	0.00204536	SHMT2
ENSG00000205730.6	1547.6	0.497039	0.132661	3.7467	0.00017918	0.00205563	ITPRIPL2
ENSG00000105223.20	1000.79	0.408074	0.108929	3.74625	0.000179498	0.00205787	PLD3
ENSG00000178105.11	232.962	-0.456821	0.121976	-3.74518	0.000180262	0.0020652	DDX10
ENSG00000247828.8	259.014	-0.63914	0.170673	-3.74482	0.000180525	0.00206537	TMEM161B-AS1
ENSG00000185480.12	44.9443	-0.815585	0.217787	-3.74488	0.000180483	0.00206537	PARPBP
ENSG00000147421.18	203.726	-0.437417	0.116812	-3.74461	0.000180672	0.00206564	HMBOX1
ENSG00000159131.17	356.686	-0.410453	0.109641	-3.74362	0.000181386	0.00207238	GART
ENSG00000138363.15	316.625	-0.418097	0.111723	-3.74226	0.000182373	0.00208187	ATIC
ENSG00000187514.17	1571.69	-0.831769	0.222271	-3.74213	0.000182466	0.00208187	PTMA
ENSG00000260949.1	14.5728	-1.51696	0.405408	-3.74182	0.000182692	0.00208302	KB-1836B5.1
ENSG00000095002.15	119.594	-0.790163	0.211277	-3.73993	0.000184068	0.00209727	MSH2
ENSG00000158863.22	445.389	0.596029	0.159492	3.73704	0.000186201	0.00212012	FAM160B2
ENSG00000164125.16	196.79	1.67882	0.449316	3.73639	0.000186678	0.0021241	FAM198B
ENSG00000111886.11	8.6677	-1.75602	0.470166	-3.7349	0.00018779	0.0021353	GABRR2
ENSG00000035928.16	478.622	-0.685915	0.183665	-3.73461	0.000188008	0.00213632	RFC1
ENSG00000140577.16	414.587	0.373762	0.100091	3.73423	0.000188291	0.00213807	CRTC3
ENSG00000230989.7	594.807	-0.591721	0.15852	-3.73278	0.000189382	0.00214899	HSBP1
ENSG00000170113.16	163.145	-0.539996	0.144686	-3.7322	0.000189815	0.00215245	NIPA1
ENSG00000133687.16	377.799	5.87418	1.57414	3.73168	0.00019021	0.00215545	TMTC1
ENSG00000162613.17	632.033	-0.561312	0.150451	-3.73087	0.000190822	0.00216092	FUBP1
ENSG00000163468.15	949.324	-0.275724	0.0739138	-3.73035	0.000191213	0.00216316	CCT3
ENSG00000088756.13	16.2626	-2.03426	0.545339	-3.73026	0.000191279	0.00216316	ARHGAP28
ENSG00000125841.13	326.918	0.564184	0.151253	3.73008	0.000191422	0.0021633	NRSN2
ENSG00000156515.24	1317.19	0.371699	0.0996674	3.72939	0.000191942	0.00216747	HK1
ENSG00000180229.12	39.724	3.10958	0.833836	3.72925	0.000192051	0.00216747	HERC2P3
ENSG00000260630.7	57.037	1.24742	0.334546	3.7287	0.000192467	0.00217069	SNAI3-AS1
ENSG00000214078.13	552.437	-0.264136	0.0708456	-3.72834	0.000192747	0.00217239	CPNE1
ENSG00000158315.11	6.46121	-1.88066	0.504695	-3.72632	0.000194293	0.00218832	RHBDL2
ENSG00000154188.10	542.933	0.510304	0.137081	3.72266	0.000197139	0.00221887	ANGPT1
ENSG00000157064.11	22.8755	2.46267	0.661769	3.72135	0.000198157	0.00222733	NMNAT2
ENSG00000172731.14	17.4054	-1.34175	0.360539	-3.7215	0.000198042	0.00222733	LRRC20
ENSG00000169933.16	13.389	4.27399	1.1488	3.7204	0.00019891	0.00223429	FRMPD4
ENSG00000184254.17	155.383	3.72639	1.00169	3.7201	0.000199142	0.00223539	ALDH1A3
ENSG00000244300.3	107.423	-0.871318	0.234244	-3.71971	0.000199454	0.00223623	GATA2-AS1
ENSG00000184185.10	14.6373	1.74458	0.469016	3.71967	0.000199486	0.00223623	KCNJ12
ENSG00000253846.2	152.254	1.08825	0.292748	3.71737	0.00020131	0.00225282	PCDHGA10
ENSG00000099308.10	156.296	1.31325	0.353263	3.7175	0.000201207	0.00225282	MAST3
ENSG00000105429.13	879.763	0.514418	0.138385	3.71729	0.000201372	0.00225282	MEGF8
ENSG00000228436.3	31.1338	-1.05677	0.284379	-3.71607	0.000202345	0.00226219	RP5-864K19.4
ENSG00000093010.15	1000.18	0.409208	0.110176	3.71411	0.000203918	0.00227824	COMT
ENSG00000170962.13	339.772	3.09258	0.832834	3.71332	0.000204557	0.00228386	PDGFD
ENSG00000011426.11	532.164	-1.3474	0.362949	-3.71236	0.000205334	0.00228946	ANLN
ENSG00000131828.14	261.325	-0.446658	0.120312	-3.71251	0.000205211	0.00228946	PDHA1
ENSG00000119042.17	303.1	0.755023	0.203543	3.70941	0.000207743	0.00231323	SATB2
ENSG00000275832.5	217.994	2.06378	0.556359	3.70944	0.00020772	0.00231323	ARHGAP23
ENSG00000020577.14	1595.24	0.274595	0.074041	3.70869	0.000208331	0.00231822	SAMD4A
ENSG00000092853.14	103.44	-1.43995	0.38831	-3.70823	0.00020871	0.00232089	CLSPN
ENSG00000100014.20	294.846	0.4114	0.110956	3.70778	0.000209081	0.00232346	SPECC1L
ENSG00000120899.18	77.1403	-0.812962	0.219328	-3.70661	0.000210053	0.00232824	PTK2B
ENSG00000120549.18	150.257	-0.622303	0.167891	-3.70659	0.00021007	0.00232824	KIAA1217
ENSG00000128928.10	510.636	0.545846	0.147252	3.70687	0.000209833	0.00232824	IVD
ENSG00000173786.17	786.372	0.39008	0.105225	3.70709	0.000209654	0.00232824	CNP
ENSG00000163704.12	59.3115	1.5508	0.418433	3.70622	0.000210376	0.00233008	PRRT3
ENSG00000111445.14	45.3399	-0.796309	0.214995	-3.70385	0.000212349	0.00235038	RFC5
ENSG00000215908.10	154.18	0.646064	0.174472	3.70296	0.000213098	0.00235709	CROCCP2
ENSG00000125746.18	128.654	0.798535	0.215789	3.70053	0.00021515	0.00237663	EML2
ENSG00000248476.1	22.8911	-1.13305	0.306172	-3.7007	0.000215009	0.00237663	BACH1-IT1
ENSG00000167157.11	496.247	0.861603	0.232851	3.70024	0.000215398	0.0023778	PRRX2
ENSG00000128714.6	5.34635	4.61786	1.24845	3.69887	0.000216562	0.00238907	HOXD13
ENSG00000181027.11	174.146	1.16326	0.314609	3.69749	0.000217742	0.0024005	FKRP
ENSG00000170624.13	2509.04	0.38518	0.10423	3.69549	0.000219466	0.0024179	SGCD
ENSG00000257803.2	4.47407	-2.48102	0.671645	-3.69395	0.000220796	0.00243094	RP11-575G13.2
ENSG00000157542.11	20.7345	3.65314	0.989198	3.69303	0.000221599	0.00243817	KCNJ6
ENSG00000223764.2	101.651	1.22876	0.332897	3.69111	0.000223278	0.00245503	RP11-54O7.3
ENSG00000222009.8	253.487	1.12246	0.304378	3.68772	0.000226273	0.00248631	BTBD19
ENSG00000005810.18	2467.33	0.623756	0.169159	3.68739	0.000226562	0.00248785	MYCBP2
ENSG00000165997.5	245.467	-0.76087	0.206369	-3.68694	0.00022697	0.00249069	ARL5B
ENSG00000146592.17	90.6	-1.75974	0.47743	-3.68585	0.00022794	0.00249969	CREB5
ENSG00000128039.12	65.2812	-0.680411	0.184617	-3.68553	0.000228227	0.00250119	SRD5A3
ENSG00000137207.12	693.667	0.43555	0.118275	3.68252	0.000230944	0.0025293	YIPF3
ENSG00000100403.12	1495.04	0.491641	0.133542	3.68154	0.000231829	0.00253732	ZC3H7B
ENSG00000011258.16	148.355	-0.503938	0.136915	-3.68067	0.000232618	0.00254428	MBTD1
ENSG00000204536.14	7.54209	-2.44124	0.663368	-3.68007	0.000233171	0.00254548	CCHCR1
ENSG00000183826.18	245.266	0.406682	0.110502	3.68031	0.000232955	0.00254548	BTBD9
ENSG00000169122.11	121.659	0.924323	0.251198	3.67966	0.000233549	0.00254548	FAM110B
ENSG00000136122.18	36.7411	-0.800151	0.217459	-3.67955	0.000233644	0.00254548	BORA
ENSG00000133935.7	70.8493	0.830684	0.225745	3.67974	0.000233472	0.00254548	C14orf1
ENSG00000188549.12	821.458	0.558928	0.151881	3.68004	0.000233196	0.00254548	C15orf52
ENSG00000134697.13	371.866	-0.504656	0.137167	-3.67913	0.000234034	0.00254726	GNL2
ENSG00000118655.7	60.1075	-0.753454	0.204805	-3.67887	0.000234266	0.00254726	DCLRE1B
ENSG00000079616.13	126.696	-0.823393	0.223811	-3.67897	0.000234175	0.00254726	KIF22
ENSG00000100934.15	2029.34	-0.390186	0.106082	-3.67816	0.00023492	0.00255271	SEC23A
ENSG00000174437.17	3661.63	0.324259	0.0881859	3.67699	0.000236002	0.00256279	ATP2A2
ENSG00000119401.11	483.907	0.60672	0.16506	3.67576	0.000237143	0.00257351	TRIM32
ENSG00000174099.12	1973.55	-0.241842	0.0658007	-3.67536	0.00023751	0.00257581	MSRB3
ENSG00000130881.14	235.279	0.922878	0.251129	3.67492	0.000237926	0.00257864	LRP3
ENSG00000139133.7	34.9092	-1.01145	0.27528	-3.67425	0.000238548	0.0025837	ALG10
ENSG00000204469.13	30.2733	7.51561	2.04582	3.67365	0.000239111	0.00258812	PRRC2A
ENSG00000246174.9	7.44195	-2.32413	0.633064	-3.67123	0.000241385	0.00260975	KCTD21-AS1
ENSG00000167645.17	268.231	0.824523	0.224593	3.67119	0.000241423	0.00260975	YIF1B
ENSG00000254556.1	5.30554	-3.00319	0.818307	-3.67	0.000242552	0.00262025	AF131215.4
ENSG00000145386.11	173.825	-0.749571	0.204298	-3.669	0.000243502	0.00262881	CCNA2
ENSG00000162413.16	761.189	0.963558	0.26275	3.6672	0.000245222	0.00264566	KLHL21
ENSG00000127948.16	311.951	0.533626	0.145536	3.66662	0.000245774	0.0026499	POR
ENSG00000196372.13	56.2948	1.09347	0.2984	3.66443	0.000247886	0.00267095	ASB13
ENSG00000196730.13	217.853	5.17094	1.41173	3.66284	0.000249431	0.00268586	DAPK1
ENSG00000008853.17	227.001	0.463968	0.126745	3.66066	0.000251571	0.00270715	RHOBTB2
ENSG00000121486.12	106.636	-0.713784	0.195132	-3.65797	0.000254225	0.00273252	TRMT1L
ENSG00000164611.13	73.8225	-1.34763	0.368414	-3.65793	0.000254256	0.00273252	PTTG1
ENSG00000287080.2	154.961	-1.0456	0.285875	-3.65755	0.000254637	0.00273484	NA
ENSG00000001561.7	14.1699	2.80351	0.766614	3.657	0.000255179	0.0027389	ENPP4
ENSG00000131236.18	3101.21	-0.342031	0.0935652	-3.65553	0.000256648	0.00275289	CAP1
ENSG00000147955.17	358.942	0.444522	0.121639	3.65443	0.00025775	0.00276294	SIGMAR1
ENSG00000162745.10	105.759	0.621725	0.170267	3.65148	0.000260738	0.00279317	OLFML2B
ENSG00000166923.12	1250.7	1.86874	0.511954	3.65021	0.000262028	0.00280515	GREM1
ENSG00000140374.16	377.405	-0.409185	0.112104	-3.65005	0.000262193	0.00280515	ETFA
ENSG00000198324.13	112.188	1.0384	0.284696	3.64741	0.000264901	0.0028323	FAM109A
ENSG00000227248.1	7.52265	5.15719	1.41429	3.64649	0.000265848	0.0028406	FAM155A-IT1
ENSG00000165804.16	132.683	0.64276	0.176278	3.64629	0.000266051	0.00284095	ZNF219
ENSG00000179967.11	90.0041	-1.06834	0.293089	-3.64513	0.000267261	0.00285104	PPP1R14BP3
ENSG00000175063.17	56.4182	-1.39301	0.382164	-3.64505	0.000267338	0.00285104	UBE2C
ENSG00000124193.16	883.419	0.345182	0.0947082	3.64469	0.00026771	0.00285318	SRSF6
ENSG00000007968.7	11.6274	-1.37186	0.376547	-3.64327	0.000269195	0.00286717	E2F2
ENSG00000144381.18	810.096	-0.351462	0.0964824	-3.64275	0.00026974	0.00287114	HSPD1
ENSG00000270504.1	91.9964	0.795745	0.218542	3.64115	0.00027142	0.00288718	RP11-420L9.5
ENSG00000129493.15	546.566	-0.334454	0.0918853	-3.63991	0.000272733	0.00289928	HEATR5A
ENSG00000166130.15	510.515	-0.363639	0.0999127	-3.63956	0.000273103	0.00290137	IKBIP
ENSG00000151835.16	3313.54	-0.299941	0.0824549	-3.63764	0.000275151	0.0029194	SACS
ENSG00000159579.14	451.823	-0.308055	0.0846847	-3.63767	0.000275113	0.0029194	RSPRY1
ENSG00000079308.19	3643.01	0.508863	0.139907	3.63716	0.000275661	0.00292295	TNS1
ENSG00000130164.14	719.283	1.29997	0.357532	3.63596	0.000276945	0.0029347	LDLR
ENSG00000119203.14	189.332	-0.701981	0.193148	-3.63443	0.000278601	0.00295037	CPSF3
ENSG00000101665.9	546.785	1.53619	0.422859	3.63287	0.000280284	0.00296631	SMAD7
ENSG00000114126.18	457.003	0.421592	0.116067	3.63232	0.000280882	0.00297075	TFDP2
ENSG00000170345.10	335.932	3.57507	0.984376	3.63182	0.000281433	0.00297469	FOS
ENSG00000121361.5	45.862	3.46671	0.954762	3.63096	0.000282367	0.00298266	KCNJ8
ENSG00000134152.11	205.479	-0.525562	0.144759	-3.63059	0.000282771	0.00298504	KATNBL1
ENSG00000175701.10	44.3741	-0.825115	0.227303	-3.63002	0.000283395	0.00298876	LINC00116
ENSG00000223485.4	61.9713	1.07856	0.297128	3.62995	0.000283481	0.00298876	LINC01615
ENSG00000198865.10	22.8585	2.37322	0.653916	3.62925	0.000284249	0.00299496	CCDC152
ENSG00000082641.16	3318.42	0.495465	0.136563	3.62812	0.000285496	0.00300619	NFE2L1
ENSG00000285906.2	6.00643	-2.27569	0.627327	-3.6276	0.000286068	0.00301031	NA
ENSG00000186197.15	5.75303	-2.78328	0.767297	-3.62738	0.00028631	0.00301096	EDARADD
ENSG00000082898.18	1208.19	-0.543322	0.149794	-3.62714	0.000286581	0.0030119	XPO1
ENSG00000070718.12	164.683	-0.638984	0.176177	-3.62695	0.000286785	0.00301215	AP3M2
ENSG00000140545.15	3430.68	1.78777	0.492963	3.62657	0.000287206	0.00301467	MFGE8
ENSG00000278053.5	52.5623	1.62617	0.448614	3.62487	0.000289107	0.00303271	DDX52
ENSG00000144229.12	10.2366	6.5031	1.79427	3.62436	0.000289677	0.00303678	THSD7B
ENSG00000164603.12	200.113	0.636093	0.175536	3.62371	0.000290408	0.00304253	BMT2
ENSG00000003056.8	400.592	-0.352249	0.0972202	-3.62321	0.000290967	0.00304647	M6PR
ENSG00000224975.1	22.4	1.18134	0.326066	3.623	0.000291208	0.00304708	INE1
ENSG00000105989.10	32.5898	-0.963274	0.2659	-3.6227	0.000291549	0.00304872	WNT2
ENSG00000174611.12	11.738	-1.42759	0.394129	-3.62213	0.000292187	0.00305348	KY
ENSG00000099901.17	211.907	-0.477607	0.131964	-3.61922	0.000295492	0.00308608	RANBP1
ENSG00000010704.18	155.853	0.484154	0.133824	3.61785	0.000297066	0.00310058	HFE
ENSG00000221818.9	51.6659	5.77041	1.59517	3.61743	0.000297548	0.00310367	EBF2
ENSG00000116815.16	34.8048	-1.28527	0.35563	-3.61407	0.000301423	0.00314015	CD58
ENSG00000174738.13	897.358	0.77578	0.214649	3.61418	0.000301299	0.00314015	NR1D2
ENSG00000177125.5	168.407	-0.535215	0.148108	-3.61369	0.000301871	0.00314192	ZBTB34
ENSG00000214063.11	779.553	0.421861	0.116742	3.6136	0.00030197	0.00314192	TSPAN4
ENSG00000017483.15	136.841	-0.900866	0.249404	-3.61208	0.000303755	0.00315852	SLC38A5
ENSG00000152518.8	733.7	0.475259	0.131589	3.6117	0.000304194	0.00316112	ZFP36L2
ENSG00000166317.12	11.2917	2.92571	0.810215	3.61103	0.000304986	0.00316737	SYNPO2L
ENSG00000126767.18	274.343	0.560277	0.155185	3.61038	0.000305745	0.00317327	ELK1
ENSG00000136111.14	345.983	0.550487	0.1525	3.60975	0.000306491	0.00317904	TBC1D4
ENSG00000224660.2	161.792	-0.493673	0.136861	-3.6071	0.000309635	0.00320965	SH3BP5-AS1
ENSG00000105486.14	85.684	-0.80018	0.221901	-3.60602	0.000310933	0.0032211	LIG1
ENSG00000104823.9	140.841	0.515419	0.143127	3.60113	0.000316833	0.00328018	ECH1
ENSG00000117410.14	280.344	0.608379	0.169029	3.59926	0.00031913	0.0033019	ATP6V0B
ENSG00000186501.14	220.182	0.508089	0.141232	3.59756	0.000321219	0.00332146	TMEM222
ENSG00000130517.14	426.116	0.831419	0.231199	3.59612	0.000323	0.0033378	PGPEP1
ENSG00000101972.19	838.636	-0.674102	0.187529	-3.59465	0.000324826	0.00335459	STAG2
ENSG00000031691.7	29.6461	-1.09538	0.304763	-3.59421	0.000325375	0.00335818	CENPQ
ENSG00000119335.17	1603.93	-0.324441	0.0903393	-3.59136	0.000328952	0.00339299	SET
ENSG00000220749.4	24.8091	3.55264	0.989318	3.591	0.000329418	0.00339569	RPL21P28
ENSG00000186567.13	71.0715	-0.72169	0.201038	-3.58981	0.000330921	0.00340908	CEACAM19
ENSG00000140511.12	283.161	2.79247	0.778422	3.58734	0.00033407	0.00343939	HAPLN3
ENSG00000143819.12	405.682	0.784064	0.218587	3.58697	0.000334548	0.00344218	EPHX1
ENSG00000104219.13	236.91	-0.41159	0.114778	-3.58596	0.000335843	0.00345338	ZDHHC2
ENSG00000120324.9	17.9121	2.12863	0.593664	3.58557	0.000336338	0.00345633	PCDHB10
ENSG00000122203.15	669.074	0.360022	0.100423	3.58505	0.000337013	0.003459	KIAA1191
ENSG00000136213.10	273.886	0.788906	0.220047	3.58516	0.000336868	0.003459	CHST12
ENSG00000144118.14	341.282	-0.457924	0.127738	-3.58486	0.000337265	0.00345946	RALB
ENSG00000070950.10	132.398	-0.524883	0.14644	-3.58429	0.000338002	0.00346063	RAD18
ENSG00000155561.15	350.249	-0.331943	0.0926077	-3.5844	0.000337855	0.00346063	NUP205
ENSG00000215193.13	744.29	0.363219	0.101335	3.58433	0.000337947	0.00346063	PEX26
ENSG00000075399.14	168.978	0.614944	0.171697	3.58157	0.000341529	0.00349459	VPS9D1
ENSG00000175906.5	167.711	0.904064	0.252454	3.58111	0.000342143	0.00349872	ARL4D
ENSG00000105472.13	509.997	1.20835	0.337875	3.57633	0.000348455	0.00356108	CLEC11A
ENSG00000172819.17	740.046	0.356249	0.0996686	3.57433	0.000351125	0.00358617	RARG
ENSG00000173905.9	882.946	-0.377944	0.105806	-3.57206	0.000354182	0.00361518	GOLIM4
ENSG00000179583.19	8.45156	2.88318	0.80729	3.57143	0.000355043	0.00361987	CIITA
ENSG00000104774.13	333.524	0.42965	0.120303	3.5714	0.000355077	0.00361987	MAN2B1
ENSG00000123130.17	413.53	-0.268311	0.0751327	-3.57116	0.000355403	0.00362098	ACOT9
ENSG00000180398.13	2389.19	0.366944	0.102768	3.5706	0.000356166	0.00362593	MCFD2
ENSG00000106538.10	17.0653	2.79548	0.782941	3.57048	0.000356324	0.00362593	RARRES2
ENSG00000133805.15	92.5606	1.25083	0.350417	3.56954	0.000357613	0.00363683	AMPD3
ENSG00000266946.1	21.1715	1.92841	0.540838	3.56559	0.000363041	0.00368977	MRPL37P1
ENSG00000213339.9	124.508	0.50044	0.140359	3.56542	0.000363269	0.00368984	QTRT1
ENSG00000108256.9	1712.04	-0.334587	0.0938957	-3.56339	0.000366091	0.00371624	NUFIP2
ENSG00000130695.16	65.3691	-0.744706	0.209075	-3.56191	0.000368166	0.00373502	CEP85
ENSG00000104549.12	316.552	0.543074	0.15258	3.55926	0.000371901	0.00377062	SQLE
ENSG00000160445.11	484.836	0.539681	0.151636	3.55905	0.000372201	0.00377137	ZER1
ENSG00000165046.13	17.684	-1.23659	0.347501	-3.55854	0.00037292	0.00377635	LETM2
ENSG00000026297.16	48.4151	0.85762	0.241064	3.55764	0.000374196	0.00378697	RNASET2
ENSG00000137547.9	155.204	-0.44719	0.125736	-3.55659	0.000375701	0.0037999	MRPL15
ENSG00000114738.11	257.511	-0.50954	0.143336	-3.55488	0.000378153	0.00382006	MAPKAPK3
ENSG00000102098.19	15.791	-1.44162	0.405531	-3.5549	0.000378123	0.00382006	SCML2
ENSG00000065978.19	2287.06	-0.635543	0.178848	-3.55354	0.000380087	0.00383727	YBX1
ENSG00000143028.9	141.1	1.82298	0.513133	3.55265	0.000381374	0.00384561	SYPL2
ENSG00000087076.9	24.7641	1.55741	0.438379	3.55265	0.000381375	0.00384561	HSD17B14
ENSG00000168010.11	60.8546	-0.708314	0.199407	-3.55211	0.00038216	0.00385119	ATG16L2
ENSG00000253954.3	16.2564	-1.45388	0.409448	-3.55083	0.000384015	0.00386755	HMGN1P38
ENSG00000034510.6	4844.35	-0.653869	0.184205	-3.54968	0.0003857	0.00388217	TMSB10
ENSG00000179833.4	583.379	0.347383	0.0978976	3.54844	0.000387526	0.0038982	SERTAD2
ENSG00000163539.17	313.501	-0.408462	0.115132	-3.54777	0.000388511	0.00390575	CLASP2
ENSG00000277072.5	51.1038	1.11812	0.315264	3.54661	0.000390227	0.00391826	STAG3L2
ENSG00000166401.15	171.6	0.656458	0.185094	3.54662	0.000390204	0.00391826	SERPINB8
ENSG00000126903.16	235.761	0.426849	0.120526	3.54155	0.000397788	0.00399178	SLC10A3
ENSG00000131759.18	359.374	0.526858	0.14882	3.54024	0.000399765	0.0040092	RARA
ENSG00000090432.7	230.103	0.58826	0.166197	3.53954	0.000400827	0.00401743	MUL1
ENSG00000276168.1	386938	0.654179	0.184853	3.53891	0.000401787	0.00402463	RN7SL1
ENSG00000100739.11	33.9319	2.8607	0.808451	3.5385	0.000402414	0.00402849	BDKRB1
ENSG00000147894.17	32.9571	-1.26476	0.35746	-3.53819	0.000402879	0.00403072	C9orf72
ENSG00000100296.14	332.955	-0.321524	0.091028	-3.53215	0.000412197	0.00412148	THOC5
ENSG00000186684.14	26.4196	-1.20424	0.341065	-3.53082	0.000414274	0.00413976	CYP27C1
ENSG00000135636.14	45.9459	2.09446	0.593349	3.52989	0.00041573	0.00415182	DYSF
ENSG00000167695.15	175.05	0.477637	0.135337	3.52924	0.000416758	0.00415959	FAM57A
ENSG00000179082.3	17.6952	1.71668	0.486565	3.52817	0.000418447	0.00417268	C9orf106
ENSG00000165512.5	127.34	-0.515224	0.146035	-3.52809	0.00041857	0.00417268	ZNF22
ENSG00000133111.4	29.5437	-0.90149	0.255598	-3.52698	0.000420325	0.00418766	RFXAP
ENSG00000124006.15	516.464	0.665735	0.188771	3.52669	0.000420794	0.00418983	OBSL1
ENSG00000225968.7	50.3985	0.867255	0.245945	3.52622	0.000421533	0.00419468	ELFN1
ENSG00000054965.11	818.76	0.296483	0.0840973	3.52548	0.000422721	0.00420399	FAM168A
ENSG00000107959.17	842.703	-0.381884	0.108342	-3.5248	0.000423808	0.00420977	PITRM1
ENSG00000198832.10	699.207	0.492378	0.139684	3.52493	0.000423595	0.00420977	SELM
ENSG00000158445.10	39.2327	1.53912	0.436699	3.52444	0.000424381	0.00421295	KCNB1
ENSG00000286787.1	7.02036	2.61254	0.74142	3.5237	0.000425559	0.00422214	NA
ENSG00000007944.15	96.1718	0.673572	0.191192	3.52301	0.000426669	0.00423063	MYLIP
ENSG00000259735.1	14.6033	1.95204	0.554163	3.5225	0.000427492	0.00423626	RP11-356M20.3
ENSG00000100632.11	301.561	-0.570673	0.162035	-3.52192	0.000428433	0.00424307	ERH
ENSG00000091844.8	4.73299	-2.27414	0.645926	-3.52075	0.000430323	0.00425925	RGS17
ENSG00000273983.1	107.283	-1.47498	0.419009	-3.52017	0.000431265	0.00426351	HIST1H3G
ENSG00000166548.17	368.473	0.329477	0.0935961	3.5202	0.000431228	0.00426351	TK2
ENSG00000074416.14	667.57	0.482069	0.137078	3.51676	0.000436846	0.00431612	MGLL
ENSG00000113368.12	133.934	-1.38225	0.393366	-3.51391	0.000441554	0.00436005	LMNB1
ENSG00000275464.5	36.1618	1.345	0.382822	3.51338	0.000442452	0.00436633	CH507-9B2.5
ENSG00000134215.16	4.03303	4.76575	1.35676	3.5126	0.000443745	0.0043765	VAV3
ENSG00000092421.17	25.8807	6.80645	1.9382	3.51174	0.000445185	0.00438592	SEMA6A
ENSG00000013583.10	277.844	0.716339	0.203985	3.51171	0.000445227	0.00438592	HEBP1
ENSG00000161513.12	102.032	0.959826	0.273447	3.5101	0.000447937	0.00441001	FDXR
ENSG00000198467.16	9526.16	-0.625806	0.1783	-3.50986	0.000448351	0.00441147	TPM2
ENSG00000178966.17	91.8322	-0.573381	0.163482	-3.5073	0.000452672	0.00445136	RMI1
ENSG00000169018.6	573.206	-0.37681	0.107508	-3.50495	0.000456692	0.00448806	FEM1B
ENSG00000125740.14	127.128	5.01334	1.43042	3.5048	0.000456942	0.00448806	FOSB
ENSG00000096717.12	219.343	-0.384618	0.109776	-3.50368	0.000458884	0.00450182	SIRT1
ENSG00000161328.11	4.14008	5.10722	1.45764	3.50375	0.000458754	0.00450182	LRRC56
ENSG00000203709.12	119	1.47658	0.421472	3.50338	0.000459388	0.00450412	C1orf132
ENSG00000029534.21	118.006	2.22091	0.634029	3.50285	0.000460301	0.00451041	ANK1
ENSG00000051108.15	958.551	-0.378543	0.108111	-3.50143	0.00046277	0.00453194	HERPUD1
ENSG00000114423.23	553.78	0.80448	0.229772	3.5012	0.000463162	0.0045331	CBLB
ENSG00000150787.8	137.261	0.544203	0.155451	3.5008	0.000463865	0.00453733	PTS
ENSG00000118418.14	85.0772	-0.647942	0.185105	-3.50041	0.000464543	0.00454128	HMGN3
ENSG00000160209.19	887.559	0.36088	0.103103	3.50019	0.000464934	0.00454245	PDXK
ENSG00000167123.19	2280.11	0.551906	0.157756	3.49847	0.000467929	0.00456903	CERCAM
ENSG00000188177.14	127.691	-0.510555	0.145972	-3.49761	0.000469441	0.00458111	ZC3H6
ENSG00000260862.1	6.00221	-2.25697	0.645399	-3.49701	0.000470506	0.00458613	RP11-22H5.2
ENSG00000130005.13	81.0485	0.781056	0.223343	3.49711	0.000470329	0.00458613	GAMT
ENSG00000177283.7	55.5091	2.47664	0.708495	3.49564	0.000472926	0.00460433	FZD8
ENSG00000134775.15	422.919	1.24501	0.356155	3.4957	0.000472816	0.00460433	FHOD3
ENSG00000102554.14	153.14	-0.972058	0.278147	-3.49476	0.000474487	0.00461683	KLF5
ENSG00000105137.13	748.195	0.874086	0.250164	3.49405	0.000475756	0.00462647	SYDE1
ENSG00000175984.15	108.543	-0.555097	0.158908	-3.4932	0.000477261	0.00463634	DENND2C
ENSG00000187741.15	55.2166	-1.16336	0.33304	-3.49317	0.000477328	0.00463634	FANCA
ENSG00000221914.11	309.824	-0.38374	0.109883	-3.49227	0.000478933	0.00464922	PPP2R2A
ENSG00000174371.17	32.7051	-1.34226	0.384401	-3.49183	0.000479727	0.00465421	EXO1
ENSG00000167526.14	3336.04	0.537978	0.154084	3.49146	0.000480396	0.004658	RPL13
ENSG00000168672.4	17.2981	1.81967	0.521327	3.49045	0.000482206	0.00467283	FAM84B
ENSG00000076641.4	74.0201	-0.619836	0.177747	-3.48718	0.000488138	0.00472481	PAG1
ENSG00000149485.19	488.067	0.650476	0.186533	3.48719	0.000488122	0.00472481	FADS1
ENSG00000039560.14	1570.57	-0.250407	0.071828	-3.4862	0.000489929	0.0047394	RAI14
ENSG00000163110.15	1375.99	0.253545	0.0727724	3.48408	0.000493831	0.00477437	PDLIM5
ENSG00000172765.17	222.402	0.653232	0.187562	3.48276	0.000496277	0.00479524	TMCC1
ENSG00000122952.17	79.9012	-0.901752	0.258933	-3.48257	0.000496627	0.00479584	ZWINT
ENSG00000198924.8	58.4488	-0.782234	0.224655	-3.48194	0.000497797	0.00480435	DCLRE1A
ENSG00000266074.10	266.502	0.607616	0.174541	3.48122	0.000499139	0.00481173	BAHCC1
ENSG00000147119.4	53.1471	2.13752	0.614009	3.48125	0.000499072	0.00481173	CHST7
ENSG00000070614.15	3793.87	0.861153	0.247411	3.48066	0.000500182	0.00481899	NDST1
ENSG00000200169.1	12.0917	-2.68913	0.772775	-3.47984	0.000501721	0.00483103	RNU5D-1
ENSG00000134871.19	4635.54	-0.484603	0.139297	-3.47892	0.000503448	0.00484485	COL4A2
ENSG00000135503.13	170.106	0.612791	0.17617	3.4784	0.000504417	0.00485137	ACVR1B
ENSG00000132640.15	244.743	0.568598	0.163492	3.47782	0.000505501	0.00485899	BTBD3
ENSG00000198380.13	1726	-0.25691	0.0739077	-3.4761	0.000508769	0.00488758	GFPT1
ENSG00000163879.11	24.4971	2.7149	0.78123	3.47517	0.000510538	0.00490175	DNALI1
ENSG00000163545.11	50.3256	1.3009	0.374403	3.47459	0.000511632	0.00490943	NUAK2
ENSG00000165996.14	240.066	-0.51671	0.148723	-3.47431	0.00051216	0.00491117	HACD1
ENSG00000280079.1	9.12495	-1.52063	0.437693	-3.47419	0.000512403	0.00491117	CTC-260E6.4
ENSG00000109472.14	82.8796	-1.59105	0.458448	-3.4705	0.000519482	0.00497616	CPE
ENSG00000184584.13	566.666	0.352095	0.101482	3.46954	0.00052135	0.00498952	TMEM173
ENSG00000136492.9	93.1237	-1.3474	0.388357	-3.46948	0.000521476	0.00498952	BRIP1
ENSG00000092096.18	138.308	1.02755	0.29621	3.469	0.000522392	0.00499541	SLC22A17
ENSG00000110042.8	60.1162	2.33212	0.672465	3.46801	0.000524328	0.00501104	DTX4
ENSG00000081760.17	233.584	0.373144	0.10767	3.46563	0.000528984	0.00505264	AACS
ENSG00000073111.14	135.756	-1.0667	0.307831	-3.46521	0.000529826	0.00505548	MCM2
ENSG00000121297.8	321.066	0.482156	0.139143	3.46517	0.000529887	0.00505548	TSHZ3
ENSG00000213977.8	98.319	-0.576261	0.166326	-3.46465	0.000530924	0.00506247	TAX1BP3
ENSG00000124201.15	1817.45	0.408785	0.118006	3.46409	0.000532023	0.00507005	ZNFX1
ENSG00000167487.12	44.2308	1.34769	0.389066	3.46392	0.000532371	0.00507046	KLHL26
ENSG00000101003.10	38.3997	-1.16393	0.336032	-3.46374	0.000532716	0.00507085	GINS1
ENSG00000076356.7	255.838	-0.706662	0.20409	-3.4625	0.000535183	0.00509077	PLXNA2
ENSG00000136628.18	2127.08	-0.731341	0.211225	-3.46238	0.00053542	0.00509077	EPRS
ENSG00000138434.17	1201.65	0.490903	0.141803	3.46187	0.000536446	0.0050953	SSFA2
ENSG00000167772.12	9.14707	2.96933	0.857733	3.46183	0.000536508	0.0050953	ANGPTL4
ENSG00000197818.12	134.759	0.538153	0.155515	3.46045	0.000539265	0.00511856	SLC9A8
ENSG00000165494.11	597.272	-0.622602	0.179958	-3.4597	0.00054078	0.00513002	PCF11
ENSG00000100605.17	7.95692	2.93627	0.849055	3.45828	0.00054364	0.005153	ITPK1
ENSG00000128891.16	131.048	0.810245	0.234297	3.45819	0.000543821	0.005153	C15orf57
ENSG00000102870.6	375.348	0.488961	0.141423	3.45744	0.000545332	0.00516438	ZNF629
ENSG00000261308.3	9.99648	2.13631	0.618192	3.45574	0.00054878	0.00519408	FIGNL2
ENSG00000126070.20	537.808	-0.404928	0.11723	-3.45415	0.000552031	0.00521892	AGO3
ENSG00000176018.13	296.63	-0.468825	0.135723	-3.45428	0.000551766	0.00521892	LYSMD3
ENSG00000196247.11	79.4759	-0.664339	0.192376	-3.45333	0.000553709	0.00523181	ZNF107
ENSG00000132465.12	18.8923	2.07272	0.60039	3.45229	0.000555858	0.00524914	JCHAIN
ENSG00000197614.11	2141.59	1.45034	0.420136	3.45207	0.000556308	0.00525041	MFAP5
ENSG00000196591.12	479.786	-0.441301	0.127904	-3.45025	0.000560065	0.00528288	HDAC2
ENSG00000153904.21	2644.11	0.324939	0.0941948	3.44965	0.000561307	0.0052916	DDAH1
ENSG00000148484.18	1180.3	-0.295224	0.0855858	-3.44946	0.000561717	0.00529246	RSU1
ENSG00000101577.10	565.503	0.567634	0.16461	3.44835	0.000564017	0.00531114	LPIN2
ENSG00000103066.13	215.781	0.480982	0.139617	3.44502	0.000571013	0.00537397	PLA2G15
ENSG00000166801.16	409.817	-0.658222	0.19109	-3.44456	0.000571981	0.00538004	FAM111A
ENSG00000104331.9	1078.47	0.389482	0.113084	3.44417	0.000572812	0.00538178	IMPAD1
ENSG00000232104.3	6.3369	-1.9185	0.557006	-3.44431	0.000572518	0.00538178	RFX3-AS1
ENSG00000078668.14	314.728	-0.522328	0.151669	-3.44387	0.000573446	0.00538471	VDAC3
ENSG00000168078.10	51.6015	-1.61507	0.469058	-3.44323	0.000574816	0.00539452	PBK
ENSG00000213722.10	13.3997	5.00729	1.45438	3.44289	0.000575526	0.00539815	DDAH2
ENSG00000134308.14	2035.77	-0.35365	0.102735	-3.44235	0.000576674	0.00540587	YWHAQ
ENSG00000119787.14	144.67	-0.614548	0.178555	-3.44178	0.000577902	0.00541129	ATL2
ENSG00000198722.14	434.431	-0.389456	0.113152	-3.44188	0.00057769	0.00541129	UNC13B
ENSG00000070882.13	609.103	0.31266	0.0908648	3.44094	0.000579696	0.00542504	OSBPL3
ENSG00000134824.14	690.395	1.93218	0.561551	3.44079	0.000580029	0.00542511	FADS2
ENSG00000171723.16	56.3699	-0.774983	0.225298	-3.43982	0.000582108	0.00544151	GPHN
ENSG00000109881.17	28.9962	-0.907599	0.263949	-3.43853	0.000584872	0.00546427	CCDC34
ENSG00000161533.12	738.74	0.388818	0.113097	3.43792	0.000586206	0.00547366	ACOX1
ENSG00000185420.19	135.744	-0.51314	0.149339	-3.43607	0.000590227	0.00550695	SMYD3
ENSG00000170677.6	461.511	0.345215	0.100471	3.43597	0.000590432	0.00550695	SOCS6
ENSG00000109911.19	96.7347	-0.694503	0.202164	-3.43535	0.000591786	0.00551649	ELP4
ENSG00000221983.8	1435.12	0.448707	0.130647	3.4345	0.000593659	0.00553085	UBA52
ENSG00000132840.10	120.83	0.810063	0.235962	3.43303	0.000596885	0.00555762	BHMT2
ENSG00000175550.8	610.889	-0.416676	0.121378	-3.43288	0.000597199	0.00555762	DRAP1
ENSG00000163485.17	21.5974	2.47886	0.722398	3.43143	0.000600413	0.00558441	ADORA1
ENSG00000164694.17	236.537	1.78407	0.520061	3.43051	0.000602457	0.00560029	FNDC1
ENSG00000176788.9	461.288	0.321819	0.0938612	3.42867	0.000606556	0.00563526	BASP1
ENSG00000173039.19	506.183	0.325796	0.0950401	3.42799	0.000608071	0.00564618	RELA
ENSG00000183508.5	47.9889	1.1791	0.344073	3.4269	0.00061052	0.00566507	FAM46C
ENSG00000010322.16	926.383	0.505355	0.147472	3.42678	0.000610785	0.00566507	NISCH
ENSG00000197324.9	2712.28	0.811955	0.236964	3.4265	0.000611423	0.00566783	LRP10
ENSG00000244486.9	513.387	1.92426	0.561661	3.42601	0.000612516	0.0056748	SCARF2
ENSG00000074370.18	11.5865	2.04043	0.595739	3.42504	0.00061471	0.00569196	ATP2A3
ENSG00000131435.13	193.851	0.864209	0.252505	3.42254	0.000620396	0.00574142	PDLIM4
ENSG00000185085.2	144.531	0.835627	0.244233	3.42144	0.000622912	0.00576151	INTS5
ENSG00000156735.11	274.609	-0.322511	0.094289	-3.42045	0.000625174	0.00577921	BAG4
ENSG00000108064.11	155.016	-0.536537	0.156934	-3.41886	0.000628831	0.00580979	TFAM
ENSG00000198604.11	332.987	-0.383045	0.112046	-3.41865	0.000629334	0.00581122	BAZ1A
ENSG00000116127.19	474.117	-0.437237	0.127921	-3.41802	0.000630796	0.0058215	ALMS1
ENSG00000049323.16	1185.2	-0.748431	0.219084	-3.41619	0.00063504	0.00585742	LTBP1
ENSG00000172954.14	426.18	0.40918	0.119808	3.41531	0.000637103	0.00587319	LCLAT1
ENSG00000028277.21	53.0539	0.98162	0.287603	3.41311	0.000642254	0.0059174	POU2F2
ENSG00000130720.13	66.5142	2.13118	0.624484	3.41271	0.000643212	0.00592295	FIBCD1
ENSG00000182307.14	265.164	0.409809	0.120119	3.4117	0.000645596	0.00593834	C8orf33
ENSG00000100815.12	841.017	-0.605274	0.177404	-3.41184	0.000645271	0.00593834	TRIP11
ENSG00000109220.11	187.239	-0.404135	0.118469	-3.41132	0.000646491	0.00594329	CHIC2
ENSG00000171055.15	610.827	0.409306	0.120018	3.41037	0.000648754	0.00596081	FEZ2
ENSG00000125898.13	30.0676	1.56029	0.457674	3.40918	0.000651596	0.00598362	FAM110A
ENSG00000138685.17	4201.25	0.567561	0.166509	3.4086	0.000652977	0.005993	FGF2
ENSG00000106009.16	194.639	0.704432	0.206687	3.4082	0.000653926	0.0059984	BRAT1
ENSG00000108819.11	707.492	0.450475	0.132199	3.40754	0.00065552	0.00600972	PPP1R9B
ENSG00000274750.2	66.3714	-1.81471	0.532609	-3.40722	0.000656286	0.00601342	HIST1H3E
ENSG00000159873.10	233.111	-0.405201	0.118942	-3.40673	0.000657466	0.00602093	CCDC117
ENSG00000143947.14	1722.98	-0.361056	0.106009	-3.4059	0.000659462	0.00603589	RPS27A
ENSG00000153214.11	550.202	0.324176	0.0951937	3.40544	0.000660579	0.00603616	TMEM87B
ENSG00000138356.14	312.633	0.467618	0.137309	3.4056	0.000660185	0.00603616	AOX1
ENSG00000150907.10	59.4499	0.933113	0.273995	3.40558	0.000660225	0.00603616	FOXO1
ENSG00000112242.15	265.727	-0.701757	0.206148	-3.40414	0.000663716	0.0060615	E2F3
ENSG00000115966.17	490.991	-0.446162	0.13108	-3.40374	0.000664701	0.00606717	ATF2
ENSG00000146409.12	12.3728	-1.7219	0.506207	-3.40157	0.00067001	0.00611228	SLC18B1
ENSG00000152402.11	24.5241	-1.5165	0.446043	-3.3999	0.000674098	0.00614621	GUCY1A2
ENSG00000028116.18	136.891	-0.573242	0.168628	-3.39945	0.000675216	0.00615304	VRK2
ENSG00000213290.4	3.51793	-3.06785	0.902531	-3.39916	0.000675937	0.00615623	PGK1P2
ENSG00000136960.13	758.124	-0.575956	0.169465	-3.39868	0.000677119	0.00616363	ENPP2
ENSG00000115350.12	72.6342	1.06235	0.312612	3.39829	0.000678074	0.00616895	POLE4
ENSG00000127483.19	1506.89	-0.308277	0.090749	-3.39703	0.000681208	0.00619071	HP1BP3
ENSG00000155760.2	921.48	1.15444	0.339825	3.39718	0.000680847	0.00619071	FZD7
ENSG00000118369.13	148.215	0.777171	0.228798	3.39676	0.000681887	0.00619349	USP35
ENSG00000117262.19	75.9189	0.833744	0.245745	3.39272	0.000692024	0.00627872	GPR89A
ENSG00000232295.7	35.6064	-1.38893	0.409382	-3.39275	0.000691953	0.00627872	RP11-154D6.1
ENSG00000198146.4	501.822	-0.382706	0.112818	-3.39225	0.000693208	0.00628604	ZNF770
ENSG00000185238.13	73.7319	-0.822193	0.242464	-3.39099	0.000696402	0.00631156	PRMT3
ENSG00000095261.14	396.944	-0.378418	0.111671	-3.38868	0.000702301	0.00636011	PSMD5
ENSG00000177666.17	476.623	1.34146	0.395875	3.38859	0.000702521	0.00636011	PNPLA2
ENSG00000145365.11	25.8214	-0.971998	0.286936	-3.38751	0.0007053	0.00637987	TIFA
ENSG00000258405.11	59.2044	0.890812	0.262975	3.38744	0.00070547	0.00637987	ZNF578
ENSG00000073150.14	16.6876	1.9974	0.590245	3.38401	0.000714351	0.00645668	PANX2
ENSG00000154978.13	577.819	0.730362	0.215844	3.38375	0.000715043	0.00645943	VOPP1
ENSG00000183431.12	420.948	-0.410785	0.121405	-3.38359	0.000715454	0.00645964	SF3A3
ENSG00000151929.10	547.027	0.438105	0.129533	3.38219	0.000719101	0.00648905	BAG3
ENSG00000126005.17	369.905	0.712552	0.210811	3.38005	0.00072472	0.00653621	MMP24-AS1
ENSG00000109452.12	738.683	-0.516842	0.152989	-3.3783	0.00072936	0.0065745	INPP4B
ENSG00000178927.18	245.729	0.443985	0.131492	3.37651	0.000734106	0.0066137	C17orf62
ENSG00000267745.1	24.9883	1.20572	0.357202	3.37545	0.000736964	0.00663586	RP11-686D22.8
ENSG00000288025.1	25.6088	-1.01861	0.301878	-3.37426	0.000740158	0.00666102	NA
ENSG00000159147.18	57.1159	-0.822767	0.243885	-3.37359	0.000741961	0.00667364	DONSON
ENSG00000143434.16	59.5363	1.41963	0.420923	3.37267	0.000744435	0.00668867	SEMA6C
ENSG00000164669.13	3.83304	4.91044	1.45591	3.37277	0.000744156	0.00668867	INTS4P1
ENSG00000175182.15	61.2885	0.689086	0.204341	3.37224	0.000745593	0.00669547	FAM131A
ENSG00000243244.7	114.384	-0.652139	0.193475	-3.37067	0.000749854	0.00673011	STON1
ENSG00000185697.16	305.68	-1.31589	0.390506	-3.3697	0.000752508	0.00675029	MYBL1
ENSG00000243679.1	85.0833	1.77987	0.528418	3.36829	0.00075635	0.00677745	RP11-274B21.3
ENSG00000237807.4	45.9786	1.05493	0.313186	3.3684	0.000756069	0.00677745	RP11-400K9.4
ENSG00000064933.18	150.212	-0.624916	0.185623	-3.36658	0.000761062	0.00681601	PMS1
ENSG00000130024.15	157.662	-0.584729	0.173708	-3.36617	0.000762196	0.00682249	PHF10
ENSG00000155666.12	32.8392	0.964981	0.28671	3.36571	0.000763481	0.00683033	KDM8
ENSG00000284946.1	10.1996	-1.7509	0.520282	-3.36529	0.000764638	0.006837	NA
ENSG00000070785.17	134.454	-0.477996	0.142044	-3.36513	0.000765071	0.00683721	EIF2B3
ENSG00000261934.2	86.278	1.26356	0.375519	3.36485	0.000765864	0.00684062	PCDHGA9
ENSG00000122863.6	938.87	0.60287	0.179211	3.36403	0.000768142	0.00685532	CHST3
ENSG00000149531.15	51.6946	-1.12882	0.335564	-3.36396	0.000768333	0.00685532	FRG1BP
ENSG00000087586.18	119.844	-1.39975	0.416178	-3.36333	0.000770071	0.00686716	AURKA
ENSG00000115902.11	468.813	-0.874447	0.260037	-3.36278	0.000771608	0.00687065	SLC1A4
ENSG00000105290.13	152.052	1.41554	0.420947	3.36275	0.000771701	0.00687065	APLP1
ENSG00000147144.13	29.4255	1.34574	0.400167	3.36295	0.000771146	0.00687065	CCDC120
ENSG00000104177.18	31.5227	-1.10032	0.327376	-3.36102	0.000776546	0.0069101	MYEF2
ENSG00000180806.5	22.3303	-1.29608	0.385649	-3.36078	0.000777213	0.00691234	HOXC9
ENSG00000170577.8	9.48406	4.0663	1.21089	3.35812	0.000784751	0.00697566	SIX2
ENSG00000015568.13	11.2391	2.5227	0.751715	3.35593	0.000790983	0.0070273	RGPD5
ENSG00000161217.12	987.802	0.252916	0.0754261	3.35316	0.000798947	0.00709049	PCYT1A
ENSG00000067221.14	131.306	0.890339	0.265517	3.35323	0.000798736	0.00709049	STOML1
ENSG00000129465.16	34.8845	1.30596	0.389764	3.35065	0.000806231	0.00715133	RIPK3
ENSG00000120322.4	12.0852	2.33155	0.695961	3.35012	0.000807764	0.00716111	PCDHB8
ENSG00000100664.11	1315.26	-0.579211	0.172982	-3.34838	0.000812842	0.0072023	EIF5
ENSG00000176531.10	55.9976	1.09139	0.326055	3.34726	0.000816143	0.0072277	PHLDB3
ENSG00000162377.6	193.858	-0.545965	0.163149	-3.34641	0.000818652	0.00724027	COA7
ENSG00000112208.11	692.482	-0.547226	0.163535	-3.34623	0.000819188	0.00724027	BAG2
ENSG00000137124.8	601.596	0.409884	0.122493	3.34619	0.000819301	0.00724027	ALDH1B1
ENSG00000134440.12	1256.39	-0.680924	0.203477	-3.34644	0.00081855	0.00724027	NARS
ENSG00000249741.2	14.8689	1.36624	0.408456	3.34489	0.000823139	0.00726327	RP11-673E1.3
ENSG00000257298.1	87.863	0.536639	0.160436	3.34487	0.000823211	0.00726327	RP3-405J10.3
ENSG00000214046.9	239.854	0.413767	0.123695	3.34505	0.00082268	0.00726327	SMIM7
ENSG00000108556.10	14.7448	1.88314	0.563076	3.34438	0.000824677	0.00727235	CHRNE
ENSG00000158156.9	85.4924	0.655151	0.195965	3.3432	0.000828174	0.00729933	XKR8
ENSG00000087903.13	103.993	0.64871	0.194095	3.34224	0.000831064	0.00732092	RFX2
ENSG00000013441.16	548.641	-0.7172	0.214602	-3.342	0.000831773	0.0073233	CLK1
ENSG00000141741.12	128.564	0.451605	0.135138	3.3418	0.000832362	0.00732461	MIEN1
ENSG00000138311.18	22.7396	-1.03815	0.310708	-3.34124	0.00083404	0.0073355	ZNF365
ENSG00000114316.13	495.633	-0.256394	0.0767508	-3.34061	0.00083596	0.0073485	USP4
ENSG00000143473.13	30.4936	2.61034	0.782085	3.33767	0.000844841	0.00742266	KCNH1
ENSG00000175197.12	154.915	-1.00506	0.301171	-3.33718	0.000846335	0.00743187	DDIT3
ENSG00000104154.7	252.688	0.37451	0.112306	3.33472	0.00085385	0.0074939	SLC30A4
ENSG00000177406.5	28.8854	-1.03023	0.309129	-3.33267	0.000860169	0.00754142	RP11-218M22.1
ENSG00000091651.9	32.6433	-1.23875	0.371683	-3.33281	0.000859742	0.00754142	ORC6
ENSG00000137073.23	270.889	-0.321669	0.0965347	-3.33216	0.000861744	0.00754728	UBAP2
ENSG00000127220.6	47.806	0.825167	0.24763	3.33225	0.000861463	0.00754728	ABHD8
ENSG00000205581.11	573.488	-0.375245	0.112669	-3.3305	0.000866906	0.0075885	HMGN1
ENSG00000170545.17	92.8138	-0.54004	0.16218	-3.32987	0.000868862	0.00760163	SMAGP
ENSG00000170035.16	369.955	-0.446038	0.133973	-3.32931	0.00087063	0.0076091	UBE2E3
ENSG00000007202.15	2374.63	0.294651	0.0884988	3.32943	0.000870224	0.0076091	KIAA0100
ENSG00000088888.18	1621.21	0.331433	0.0995587	3.32902	0.000871532	0.00761299	MAVS
ENSG00000116497.18	311.575	-0.455796	0.136991	-3.3272	0.000877223	0.00765869	S100PBP
ENSG00000185305.11	102.752	-0.685203	0.206063	-3.32522	0.000883495	0.00770657	ARL15
ENSG00000271303.2	17.3035	2.53073	0.761082	3.32517	0.000883633	0.00770657	SRXN1
ENSG00000170166.6	35.7426	0.892182	0.268839	3.31865	0.000904529	0.00788469	HOXD4
ENSG00000197343.11	774.532	-0.241184	0.0727113	-3.31701	0.000909873	0.00792712	ZNF655
ENSG00000205746.9	39.0896	2.17119	0.65482	3.3157	0.00091413	0.00796005	RP11-1212A22.1
ENSG00000182022.18	36.7202	4.6713	1.40894	3.31548	0.000914874	0.00796237	CHST15
ENSG00000259768.6	21.4263	-1.02808	0.310227	-3.31395	0.000919876	0.00800172	RP5-991G20.1
ENSG00000001084.13	134.973	-0.435258	0.13135	-3.31373	0.000920607	0.0080039	GCLC
ENSG00000115806.13	624.988	0.254341	0.0767747	3.31282	0.000923604	0.00802577	GORASP2
ENSG00000102710.20	340.833	-0.340247	0.102744	-3.31159	0.000927683	0.00805495	SUPT20H
ENSG00000154719.14	56.5609	-0.821018	0.247928	-3.31151	0.000927929	0.00805495	MRPL39
ENSG00000197479.7	21.2305	1.95063	0.589161	3.31085	0.000930119	0.00806975	PCDHB11
ENSG00000198755.11	2312.1	-0.25801	0.0779574	-3.30963	0.000934192	0.00809872	RPL10A
ENSG00000151952.16	6.0571	-2.69323	0.813774	-3.30956	0.00093443	0.00809872	TMEM132D
ENSG00000114520.11	179.497	-0.593913	0.179465	-3.30935	0.000935133	0.0081006	SNX4
ENSG00000107890.17	218.333	-0.794666	0.240167	-3.30881	0.000936942	0.00811205	ANKRD26
ENSG00000164659.15	93.2166	1.48511	0.448918	3.30819	0.000939003	0.00811724	KIAA1324L
ENSG00000226752.9	97.2958	-1.26257	0.381627	-3.30838	0.000938363	0.00811724	PSMD5-AS1
ENSG00000149136.9	651.668	-0.308197	0.0931602	-3.30825	0.000938817	0.00811724	SSRP1
ENSG00000227671.4	121.839	-0.777173	0.234982	-3.30738	0.000941735	0.00812819	RP11-488L18.4
ENSG00000148426.13	8.64038	2.07088	0.626133	3.30742	0.000941609	0.00812819	PROSER2
ENSG00000109111.15	1519.66	0.251785	0.0761231	3.30761	0.000940961	0.00812819	SUPT6H
ENSG00000172346.15	62.6049	0.696489	0.210723	3.30523	0.000948974	0.00818644	CSDC2
ENSG00000004399.13	1937.87	1.32919	0.402309	3.3039	0.0009535	0.00822122	PLXND1
ENSG00000177971.8	153.88	0.476662	0.144323	3.30275	0.00095742	0.00825075	IMP3
ENSG00000117408.11	291.698	0.479038	0.145049	3.30259	0.000957964	0.00825117	IPO13
ENSG00000144560.15	536.132	0.34528	0.104595	3.30112	0.000963006	0.00829031	VGLL4
ENSG00000177508.12	79.7451	1.0054	0.304699	3.29966	0.000968029	0.00832495	IRX3
ENSG00000171017.11	42.4007	0.90064	0.27294	3.29977	0.000967647	0.00832495	LRRC8E
ENSG00000110719.10	508.442	0.89031	0.26987	3.29904	0.000970173	0.00833908	TCIRG1
ENSG00000148773.14	894.437	-1.37507	0.41709	-3.29681	0.000977881	0.008401	MKI67
ENSG00000172366.20	50.4149	0.981326	0.297744	3.29587	0.000981159	0.00842481	MCRIP2
ENSG00000136274.9	88.9329	1.14322	0.347011	3.29448	0.000986055	0.00846249	NACAD
ENSG00000225649.6	8.01463	2.43166	0.73821	3.294	0.000987719	0.00847242	AC064875.2
ENSG00000181163.14	2766.9	-0.570912	0.173366	-3.2931	0.000990891	0.00849524	NPM1
ENSG00000268205.1	416.36	-0.302732	0.0919537	-3.29223	0.000993978	0.00851732	CTC-444N24.11
ENSG00000114354.15	887.093	-0.413771	0.1257	-3.29173	0.000995721	0.0085235	TFG
ENSG00000132623.16	14.896	1.62826	0.494639	3.29182	0.000995419	0.0085235	ANKEF1
ENSG00000141219.15	160.067	-0.420203	0.127661	-3.29154	0.000996398	0.00852491	C17orf80
ENSG00000128309.16	195.488	0.415235	0.126205	3.29017	0.00100126	0.00856215	MPST
ENSG00000156136.10	84.6573	-0.597735	0.181688	-3.28989	0.00100225	0.00856619	DCK
ENSG00000134262.13	90.3761	-0.574818	0.174768	-3.28903	0.00100534	0.00857062	AP4B1
ENSG00000135823.14	475.658	0.292527	0.0889311	3.28937	0.00100412	0.00857062	STX6
ENSG00000124641.16	149.717	-0.413085	0.12559	-3.28915	0.00100489	0.00857062	MED20
ENSG00000253250.3	41.0884	-0.690513	0.209908	-3.28959	0.00100332	0.00857062	C8orf88
ENSG00000205978.6	385.844	1.61595	0.491314	3.28903	0.00100533	0.00857062	NYNRIN
ENSG00000169692.13	187.547	0.53058	0.161356	3.28826	0.0010081	0.00858971	AGPAT2
ENSG00000180447.7	681.841	0.860899	0.261843	3.28784	0.00100959	0.00859804	GAS1
ENSG00000124942.14	56172.1	0.293924	0.0894225	3.28691	0.00101293	0.00862205	AHNAK
ENSG00000167775.11	107.419	0.65339	0.19887	3.28551	0.00101798	0.00866067	CD320
ENSG00000183853.18	2326.71	0.48946	0.148987	3.28524	0.00101894	0.00866438	KIRREL
ENSG00000182718.18	12713.1	-0.303729	0.0924658	-3.28477	0.00102065	0.0086745	ANXA2
ENSG00000157933.10	1387.88	1.02424	0.311842	3.28448	0.00102171	0.00867907	SKI
ENSG00000075711.21	623.91	-0.504928	0.153805	-3.28291	0.00102742	0.00872315	DLG1
ENSG00000153885.14	260.489	-0.326509	0.0994679	-3.28255	0.00102873	0.00872975	KCTD15
ENSG00000184661.14	85.7487	-1.2942	0.39459	-3.27987	0.00103854	0.00880407	CDCA2
ENSG00000125817.8	751.187	0.826474	0.251977	3.27996	0.00103821	0.00880407	CENPB
ENSG00000172922.11	162.778	0.622648	0.189868	3.27938	0.00104036	0.00881243	RNASEH2C
ENSG00000189159.16	231.613	-0.454369	0.138556	-3.27932	0.00104058	0.00881243	HN1
ENSG00000144824.21	771.053	-0.47431	0.144795	-3.27573	0.0010539	0.00892067	PHLDB2
ENSG00000108651.10	223.992	-0.410153	0.125241	-3.27491	0.00105697	0.0089421	UTP6
ENSG00000254860.6	34.1824	-0.87132	0.266109	-3.2743	0.00105925	0.00895687	TMEM9B-AS1
ENSG00000104218.16	280.131	-0.362869	0.110852	-3.27345	0.00106243	0.00897463	CSPP1
ENSG00000261556.10	63.5803	-0.666555	0.203618	-3.27357	0.001062	0.00897463	SMG1P7
ENSG00000131165.16	531.654	0.711108	0.217254	3.27317	0.00106349	0.00897904	CHMP1A
ENSG00000084652.16	1660.94	0.250894	0.0766599	3.27282	0.0010648	0.00898556	TXLNA
ENSG00000131370.16	326.75	1.25343	0.383041	3.2723	0.00106676	0.00899754	SH3BP5
ENSG00000214029.5	82.1188	-0.650676	0.198861	-3.27201	0.00106784	0.00899983	ZNF891
ENSG00000103485.19	93.7122	3.58919	1.09697	3.2719	0.00106828	0.00899983	QPRT
ENSG00000158301.18	115.122	0.459838	0.140546	3.2718	0.00106865	0.00899983	GPRASP2
ENSG00000140105.18	1282.86	-1.05916	0.323838	-3.27065	0.00107302	0.00903163	WARS
ENSG00000124145.6	1158.17	0.316137	0.0966628	3.27052	0.00107351	0.00903163	SDC4
ENSG00000274290.3	56.964	-0.790278	0.241694	-3.26975	0.00107644	0.00905166	HIST1H2BE
ENSG00000196205.8	714.782	0.699287	0.213938	3.26864	0.00108065	0.00908244	EEF1A1P5
ENSG00000172432.19	308.442	-0.604845	0.18506	-3.26837	0.0010817	0.00908668	GTPBP2
ENSG00000173692.14	962.792	-0.311164	0.0952251	-3.26767	0.00108437	0.00910454	PSMD1
ENSG00000186111.10	853.688	0.778357	0.238224	3.26733	0.00108568	0.00911094	PIP5K1C
ENSG00000172971.7	3.36745	5.06732	1.5519	3.26523	0.00109375	0.00917408	UNC93B3
ENSG00000285294.1	19.1416	1.52454	0.46693	3.26504	0.0010945	0.00917572	NA
ENSG00000262454.4	123.407	0.689392	0.211227	3.26374	0.00109951	0.00921311	MIR193BHG
ENSG00000100335.15	387.943	0.448657	0.137494	3.26311	0.00110198	0.00922912	MIEF1
ENSG00000239521.9	121.828	0.680409	0.208546	3.26264	0.0011038	0.00923978	GATS
ENSG00000100911.16	181.887	-0.418679	0.128348	-3.26205	0.00110609	0.00925428	PSME2
ENSG00000163029.16	278.371	-0.948296	0.290789	-3.26111	0.00110977	0.00927319	SMC6
ENSG00000201263.1	5.43173	4.21401	1.29223	3.26105	0.00111002	0.00927319	SNORD114-6
ENSG00000159753.14	7.12003	2.76057	0.846512	3.26111	0.00110975	0.00927319	CARMIL2
ENSG00000089006.17	419.83	-0.303267	0.0930142	-3.26044	0.00111239	0.00928589	SNX5
ENSG00000101473.17	103.379	0.607652	0.186375	3.26037	0.00111266	0.00928589	ACOT8
ENSG00000159388.6	78.6547	0.977758	0.299992	3.25928	0.00111697	0.00931723	BTG2
ENSG00000080345.18	1079.25	-0.490677	0.150572	-3.25875	0.00111903	0.00932978	RIF1
ENSG00000136044.12	1147.21	-0.413993	0.127089	-3.2575	0.00112398	0.00936635	APPL2
[truncated: 26,115 more rows]

## Sheet: DESeq2_results_ControlvsFXS
	baseMean	log2FoldChange	lfcSE	stat	pvalue	padj	symbol
ENSG00000186340.16	9395.41	2.63727	0.0701093	37.6165	0	0	THBS2
ENSG00000165757.9	2557.92	-2.69136	0.0884497	-30.4281	2.33353e-203	2.26142e-199	KIAA1462
ENSG00000178031.17	2419.16	-2.52513	0.0910308	-27.7393	2.34332e-169	1.51394e-165	ADAMTSL1
ENSG00000138735.16	839.339	2.01761	0.078526	25.6935	1.38069e-145	6.69013e-142	PDE5A
ENSG00000164418.21	315.758	3.91956	0.156678	25.0167	4.02256e-138	1.55931e-134	GRIK2
ENSG00000172061.9	2363.24	-3.98917	0.175857	-22.6842	6.41666e-114	2.0728e-110	LRRC15
ENSG00000145934.16	2914.03	-4.55915	0.204144	-22.333	1.76575e-110	4.88911e-107	TENM2
ENSG00000092607.15	613.236	-3.95027	0.184388	-21.4237	8.02733e-102	1.94482e-98	TBX15
ENSG00000082438.17	516.503	3.28465	0.162849	20.1699	1.79959e-90	3.87552e-87	COBLL1
ENSG00000121898.13	475.164	-2.41736	0.120276	-20.0984	7.62216e-90	1.47733e-86	CPXM2
ENSG00000137809.17	12368	-1.8349	0.0922765	-19.8848	5.50793e-88	9.70497e-85	ITGA11
ENSG00000164099.3	974.23	1.8845	0.0953487	19.7643	6.04105e-87	9.7573e-84	PRSS12
ENSG00000091986.16	22025.1	-1.38574	0.0761562	-18.196	5.55189e-74	8.27744e-71	CCDC80
ENSG00000164530.15	539.655	-6.07578	0.338422	-17.9533	4.52419e-72	6.26341e-69	PI16
ENSG00000073756.12	387.404	2.20021	0.129387	17.0048	7.56437e-65	9.77417e-62	PTGS2
ENSG00000072952.19	1030.06	2.56866	0.153968	16.6831	1.7403e-62	2.10815e-59	MRVI1
ENSG00000237187.9	393.451	2.02167	0.124013	16.3022	9.525e-60	1.08596e-56	NR2F1-AS1
ENSG00000060718.22	892.439	8.83749	0.545145	16.2113	4.19836e-59	4.33323e-56	COL11A1
ENSG00000139112.11	1283.09	2.72136	0.167876	16.2105	4.24783e-59	4.33323e-56	GABARAPL1
ENSG00000138650.9	440.592	9.63904	0.604866	15.9358	3.57547e-57	3.46499e-54	PCDH10
ENSG00000162496.9	640.009	4.43528	0.282363	15.7077	1.33879e-55	1.23564e-52	DHRS3
ENSG00000073910.22	391.542	2.80428	0.180699	15.519	2.57884e-54	2.27196e-51	FRY
ENSG00000140945.17	457.214	-3.28644	0.213234	-15.4124	1.35195e-53	1.13928e-50	CDH13
ENSG00000151789.12	134.452	-3.39751	0.221837	-15.3154	6.03734e-53	4.87566e-50	ZNF385D
ENSG00000107957.16	5467.13	1.32022	0.0866785	15.2313	2.19286e-52	1.70008e-49	SH3PXD2A
ENSG00000136048.14	904.202	1.49896	0.0984352	15.2279	2.30877e-52	1.7211e-49	DRAM1
ENSG00000112297.18	261.209	-3.23451	0.213021	-15.184	4.51372e-52	3.16107e-49	AIM1
ENSG00000155966.14	165.357	-4.33314	0.28539	-15.1832	4.56661e-52	3.16107e-49	AFF2
ENSG00000148848.14	1514.51	-1.72178	0.114235	-15.0722	2.46638e-51	1.64839e-48	ADAM12
ENSG00000237125.11	180.718	-5.2181	0.348432	-14.976	1.05432e-50	6.81159e-48	HAND2-AS1
ENSG00000184557.4	418.898	2.51432	0.16877	14.8979	3.40246e-50	2.12731e-47	SOCS3
ENSG00000189184.12	5387.14	-1.08581	0.0743239	-14.6091	2.4566e-48	1.48793e-45	PCDH18
ENSG00000040275.17	437.905	-1.62216	0.111529	-14.5447	6.31447e-48	3.7087e-45	SPDL1
ENSG00000013619.14	572.388	-2.86923	0.197918	-14.4971	1.26417e-47	7.20654e-45	MAMLD1
ENSG00000198948.12	248.056	2.15701	0.149056	14.4711	1.8444e-47	1.02138e-44	MFAP3L
ENSG00000039560.14	1570.57	1.16672	0.0809801	14.4074	4.64696e-47	2.43425e-44	RAI14
ENSG00000182985.18	290.838	2.52859	0.175496	14.4082	4.59578e-47	2.43425e-44	CADM1
ENSG00000053747.17	111.953	3.59832	0.25341	14.1996	9.21184e-46	4.69852e-43	LAMA3
ENSG00000141753.7	6708.87	1.28391	0.0909767	14.1125	3.1811e-45	1.58092e-42	IGFBP4
ENSG00000138131.4	1234.12	-1.97451	0.140189	-14.0846	4.72298e-45	2.2327e-42	LOXL4
ENSG00000140450.9	293.312	1.9564	0.1389	14.0849	4.70311e-45	2.2327e-42	ARRDC4
ENSG00000106624.11	2623.14	1.68671	0.120259	14.0256	1.08718e-44	5.01706e-42	AEBP1
ENSG00000204131.9	357.077	-1.91561	0.137068	-13.9756	2.1978e-44	9.90647e-42	NHSL2
ENSG00000120549.18	150.257	-3.81339	0.27568	-13.8327	1.61885e-43	7.13101e-41	KIAA1217
ENSG00000250337.7	123.483	5.15866	0.373102	13.8264	1.76654e-43	7.60868e-41	LINC01021
ENSG00000155511.18	72.9164	4.2783	0.311094	13.7525	4.92322e-43	2.07439e-40	GRIA1
ENSG00000164619.10	455.234	-1.62325	0.118324	-13.7187	7.8453e-43	3.23527e-40	BMPER
ENSG00000164107.9	157.391	-5.95666	0.434775	-13.7006	1.00739e-42	4.06777e-40	HAND2
ENSG00000000971.16	195.331	3.59938	0.26426	13.6206	3.02117e-42	1.19503e-39	CFH
ENSG00000135111.16	896.364	3.27946	0.243616	13.4616	2.63254e-41	1.02048e-38	TBX3
ENSG00000128294.16	509.453	-1.73176	0.12954	-13.3685	9.23715e-41	3.51048e-38	TPST2
ENSG00000146674.15	76853.6	-2.5887	0.19379	-13.3583	1.05971e-40	3.94986e-38	IGFBP3
ENSG00000060656.20	246.863	2.28944	0.171908	13.3178	1.82411e-40	6.67073e-38	PTPRU
ENSG00000168398.7	109.267	3.17544	0.239322	13.2685	3.52618e-40	1.26564e-37	BDKRB2
ENSG00000177570.15	92.6102	3.13177	0.237789	13.1704	1.29895e-39	4.57751e-37	SAMD12
ENSG00000106031.9	75.6793	4.42861	0.339697	13.0369	7.5422e-39	2.61041e-36	HOXA13
ENSG00000165092.13	2302.96	15.4634	1.18879	13.0077	1.10579e-38	3.76009e-36	ALDH1A1
ENSG00000121281.13	489.51	-2.08032	0.160727	-12.9432	2.56726e-38	8.57907e-36	ADCY7
ENSG00000134531.10	2718.61	-1.19844	0.0928636	-12.9054	4.19789e-38	1.37904e-35	EMP1
ENSG00000143850.16	113.463	3.41386	0.266868	12.7923	1.8104e-37	5.84819e-35	PLEKHA6
ENSG00000221866.9	140.165	-4.19374	0.328684	-12.7592	2.77028e-37	8.80221e-35	PLXNA4
ENSG00000189223.15	532.767	2.38417	0.188162	12.6708	8.58044e-37	2.63978e-34	PAX8-AS1
ENSG00000185742.7	435.943	-4.98455	0.393385	-12.6709	8.568e-37	2.63978e-34	C11orf87
ENSG00000157404.16	272.281	-3.32969	0.264016	-12.6117	1.82098e-36	5.51471e-34	KIT
ENSG00000169184.6	922.682	-2.17794	0.173525	-12.5512	3.91709e-36	1.16802e-33	MN1
ENSG00000125430.9	430.682	-1.84233	0.146956	-12.5366	4.70902e-36	1.38288e-33	HS3ST3B1
ENSG00000165185.15	293.53	-1.82359	0.145569	-12.5273	5.29236e-36	1.53099e-33	KIAA1958
ENSG00000118971.9	120.872	2.24952	0.180418	12.4684	1.11002e-35	3.16389e-33	CCND2
ENSG00000150594.7	600.157	-2.34391	0.191586	-12.2342	2.04014e-34	5.73072e-32	ADRA2A
ENSG00000197594.13	1020.92	-1.74843	0.14324	-12.2063	2.87787e-34	7.96842e-32	ENPP1
ENSG00000253276.4	1051.39	1.65702	0.13672	12.1198	8.29456e-34	2.2643e-31	CCDC71L
ENSG00000157766.19	1659.06	7.54699	0.622888	12.1161	8.67612e-34	2.33556e-31	ACAN
ENSG00000141052.18	110.235	7.63087	0.636114	11.9961	3.72592e-33	9.89258e-31	MYOCD
ENSG00000182606.17	1000.61	-0.935583	0.0780377	-11.9889	4.0643e-33	1.06452e-30	TRAK1
ENSG00000105339.11	194.098	2.22471	0.186368	11.9372	7.57298e-33	1.95706e-30	DENND3
ENSG00000137266.15	276.836	-1.91301	0.161423	-11.8509	2.1281e-32	5.42722e-30	SLC22A23
ENSG00000166396.13	305.806	6.19161	0.531029	11.6596	2.04886e-31	5.15726e-29	SERPINB7
ENSG00000118515.11	574.915	1.19206	0.102359	11.6459	2.40889e-31	5.98578e-29	SGK1
ENSG00000148677.7	124.448	-2.51328	0.216006	-11.6352	2.72875e-31	6.69476e-29	ANKRD1
ENSG00000116675.16	129.97	2.25543	0.195014	11.5655	6.16366e-31	1.4933e-28	DNAJC6
ENSG00000145675.15	1030.29	1.53062	0.132374	11.5629	6.35365e-31	1.52033e-28	PIK3R1
ENSG00000100292.18	1000.57	1.09748	0.0953294	11.5125	1.14177e-30	2.69875e-28	HMOX1
ENSG00000116285.13	291.141	-1.60527	0.140774	-11.4031	4.03365e-30	9.41931e-28	ERRFI1
ENSG00000123700.5	47.7143	3.80845	0.336435	11.32	1.04481e-29	2.41077e-27	KCNJ2
ENSG00000128849.11	46.3934	-3.95249	0.349312	-11.3151	1.10512e-29	2.51994e-27	CGNL1
ENSG00000112276.14	294.324	-1.51962	0.134803	-11.2729	1.78534e-29	4.02366e-27	BVES
ENSG00000109452.12	738.683	1.94207	0.1727	11.2453	2.44173e-29	5.43973e-27	INPP4B
ENSG00000114251.15	5507.5	0.841474	0.0750572	11.2111	3.59685e-29	7.92206e-27	WNT5A
ENSG00000169432.18	384.875	2.32854	0.208605	11.1624	6.22732e-29	1.35616e-26	SCN9A
ENSG00000146122.17	1045.02	1.42502	0.128865	11.0582	2.00005e-28	4.30722e-26	DAAM2
ENSG00000151892.15	549.242	-4.21004	0.381581	-11.0331	2.6444e-28	5.63227e-26	GFRA1
ENSG00000149633.12	61.7021	4.3095	0.391484	11.0081	3.49285e-28	7.35853e-26	KIAA1755
ENSG00000174437.17	3661.63	1.11515	0.101378	10.9999	3.8239e-28	7.96933e-26	ATP2A2
ENSG00000219438.9	275.203	-2.62873	0.239233	-10.9882	4.35742e-28	8.98463e-26	FAM19A5
ENSG00000140332.17	224.743	-2.24431	0.205178	-10.9384	7.55543e-28	1.54147e-25	TLE3
ENSG00000185630.19	1570.03	0.959258	0.0877915	10.9265	8.60614e-28	1.73754e-25	PBX1
ENSG00000119771.15	151.67	2.35717	0.217232	10.851	1.97334e-27	3.94301e-25	KLHL29
ENSG00000187098.17	71.4935	6.04673	0.55794	10.8376	2.28365e-27	4.51651e-25	MITF
ENSG00000156011.17	1087.46	-1.01705	0.0944656	-10.7664	4.96239e-27	9.71526e-25	PSD3
ENSG00000139668.9	338.758	-1.3967	0.12977	-10.7629	5.15405e-27	9.98958e-25	WDFY2
ENSG00000154065.17	52.879	3.748	0.349043	10.7379	6.75319e-27	1.29594e-24	ANKRD29
ENSG00000164929.17	74.4811	-3.06091	0.285869	-10.7074	9.39629e-27	1.78548e-24	BAALC
ENSG00000103942.13	83.0089	-3.34662	0.313894	-10.6616	1.53895e-26	2.89592e-24	HOMER2
ENSG00000169594.13	109.358	-2.94157	0.276066	-10.6553	1.64736e-26	3.0701e-24	BNC1
ENSG00000154265.16	195.043	2.3457	0.220424	10.6418	1.90456e-26	3.51564e-24	ABCA5
ENSG00000134243.12	856.388	1.6241	0.152668	10.6381	1.98024e-26	3.62085e-24	SORT1
ENSG00000185567.7	3067.09	-2.09092	0.196626	-10.634	2.07015e-26	3.74988e-24	AHNAK2
ENSG00000100234.12	11382.6	0.574398	0.0543893	10.5609	4.52475e-26	8.12024e-24	TIMP3
ENSG00000143631.11	210.111	-7.69807	0.730899	-10.5323	6.12914e-26	1.08986e-23	FLG
ENSG00000173917.10	76.8403	-3.70455	0.354231	-10.458	1.34667e-25	2.37283e-23	HOXB2
ENSG00000017483.15	136.841	-3.49987	0.335927	-10.4186	2.04013e-25	3.56232e-23	SLC38A5
ENSG00000163931.16	1799.38	0.923831	0.0888162	10.4016	2.43785e-25	4.21879e-23	TKT
ENSG00000104154.7	252.688	1.28419	0.123571	10.3923	2.68832e-25	4.61107e-23	SLC30A4
ENSG00000086991.13	36.9665	4.08273	0.393982	10.3627	3.66352e-25	6.22863e-23	NOX4
ENSG00000005249.13	95.7017	2.00351	0.194871	10.2812	8.56495e-25	1.44353e-22	PRKAR2B
ENSG00000151067.22	841.351	1.34693	0.13203	10.2017	1.94901e-24	3.25653e-22	CACNA1C
ENSG00000173848.19	396.873	1.58833	0.155772	10.1965	2.05552e-24	3.40513e-22	NET1
ENSG00000091622.16	372.243	-4.01541	0.394184	-10.1866	2.27491e-24	3.73664e-22	PITPNM3
ENSG00000183715.13	72.8013	-3.4258	0.336532	-10.1797	2.44286e-24	3.97878e-22	OPCML
ENSG00000168679.18	106.988	2.6505	0.261242	10.1458	3.46106e-24	5.59019e-22	SLC16A4
ENSG00000163697.17	512.61	1.02233	0.101158	10.1062	5.18401e-24	8.30384e-22	APBB2
ENSG00000138135.7	128.837	-4.03888	0.400586	-10.0824	6.60629e-24	1.04953e-21	CH25H
ENSG00000163171.8	3995.65	-1.16579	0.115933	-10.0557	8.6722e-24	1.36654e-21	CDC42EP3
ENSG00000197256.11	1839.81	0.935718	0.0937652	9.97937	1.87657e-23	2.9332e-21	KANK2
ENSG00000137672.13	110.998	8.64634	0.872757	9.90693	3.88386e-23	6.02216e-21	TRPC6
ENSG00000138771.16	1350.74	1.09092	0.110158	9.90327	4.02898e-23	6.1976e-21	SHROOM3
ENSG00000137273.6	93.4326	2.60068	0.266018	9.77632	1.42289e-22	2.17154e-20	FOXF2
ENSG00000064763.11	36.7216	3.84177	0.393064	9.77391	1.45716e-22	2.20646e-20	FAR2
ENSG00000165029.17	517.057	1.86297	0.191094	9.749	1.86288e-22	2.79894e-20	ABCA1
ENSG00000112246.10	483.847	1.41727	0.145908	9.71341	2.64332e-22	3.94098e-20	SIM1
ENSG00000128710.6	203.529	-2.27049	0.234225	-9.69363	3.20924e-22	4.7482e-20	HOXD10
ENSG00000105499.14	48.1501	2.91478	0.301175	9.67804	3.73824e-22	5.48898e-20	PLA2G4C
ENSG00000127241.18	1124.88	2.75529	0.285031	9.66662	4.1797e-22	6.09105e-20	MASP1
ENSG00000105664.11	6577.98	1.61643	0.167783	9.63402	5.74351e-22	8.30752e-20	COMP
ENSG00000156466.10	93.5467	-2.70022	0.281228	-9.60154	7.87551e-22	1.13069e-19	GDF6
ENSG00000175984.15	108.543	-2.09822	0.219173	-9.57336	1.03491e-21	1.4749e-19	DENND2C
ENSG00000084234.18	8101.09	0.875821	0.0919745	9.52243	1.69175e-21	2.39339e-19	APLP2
ENSG00000124785.9	674.955	-11.2459	1.18526	-9.4881	2.35281e-21	3.30451e-19	NRN1
ENSG00000068383.19	255.69	1.2292	0.129696	9.47757	2.6027e-21	3.62918e-19	INPP5A
ENSG00000164920.9	324.728	2.81155	0.296754	9.47433	2.68478e-21	3.71688e-19	OSR2
ENSG00000166444.19	629.964	1.1068	0.118066	9.37445	6.9539e-21	9.54639e-19	ST5
ENSG00000180011.7	321.562	1.18731	0.126662	9.37384	6.99405e-21	9.54639e-19	ZADH2
ENSG00000130224.15	57.9964	2.1662	0.231445	9.35945	8.01558e-21	1.08642e-18	LRCH2
ENSG00000180818.5	33.7546	5.69194	0.608411	9.35543	8.32627e-21	1.12069e-18	HOXC10
ENSG00000176971.4	180.596	-1.42625	0.152643	-9.3437	9.30273e-21	1.24349e-18	FIBIN
ENSG00000251493.5	718.86	-3.72649	0.400577	-9.30282	1.36768e-20	1.81564e-18	FOXD1
ENSG00000198142.5	354.59	1.62993	0.175479	9.28846	1.56537e-20	2.06395e-18	SOWAHC
ENSG00000116106.12	219.622	3.25699	0.350686	9.28747	1.57999e-20	2.06915e-18	EPHA4
ENSG00000159200.18	1006.86	1.63498	0.176767	9.24935	2.2586e-20	2.938e-18	RCAN1
ENSG00000211448.13	759.759	5.86194	0.633916	9.24719	2.30481e-20	2.97812e-18	DIO2
ENSG00000110660.15	63.6263	-3.259	0.35308	-9.23019	2.70141e-20	3.46746e-18	SLC35F2
ENSG00000123358.20	172.957	1.75991	0.190909	9.21858	3.01069e-20	3.83903e-18	NR4A1
ENSG00000154277.13	757.626	1.63461	0.177383	9.21518	3.10748e-20	3.93655e-18	UCHL1
ENSG00000111913.20	450.254	2.73413	0.296965	9.20691	3.35634e-20	4.22419e-18	FAM65B
ENSG00000204767.4	219.182	-3.0524	0.331871	-9.19754	3.66235e-20	4.57959e-18	FAM196B
ENSG00000074410.14	121.045	-2.17201	0.236674	-9.17721	4.424e-20	5.49654e-18	CA12
ENSG00000182809.11	386.111	-2.67876	0.292485	-9.15861	5.25681e-20	6.48965e-18	CRIP2
ENSG00000108639.8	73.6221	2.28094	0.249828	9.13006	6.84627e-20	8.39838e-18	SYNGR2
ENSG00000183023.18	1463.73	2.63293	0.288697	9.12006	7.50806e-20	9.15228e-18	SLC8A1
ENSG00000126016.16	197.142	-2.11811	0.232549	-9.10823	8.37389e-20	1.01439e-17	AMOT
ENSG00000153214.11	550.202	0.975831	0.107656	9.06435	1.25353e-19	1.50906e-17	TMEM87B
ENSG00000163132.8	245.943	-2.74303	0.303894	-9.02627	1.77629e-19	2.12519e-17	MSX1
ENSG00000109861.17	344.659	3.00703	0.333795	9.00863	2.08654e-19	2.48106e-17	CTSC
ENSG00000187134.14	177.601	-1.42333	0.158154	-8.99962	2.26504e-19	2.6769e-17	AKR1C1
ENSG00000051620.11	358.654	1.15151	0.128216	8.98106	2.68163e-19	3.15003e-17	HEBP2
ENSG00000169851.15	163.753	10.6831	1.19039	8.97445	2.84759e-19	3.32482e-17	PCDH7
ENSG00000072201.14	79.986	-5.92402	0.660475	-8.96934	2.9831e-19	3.46218e-17	LNX1
ENSG00000184588.18	513.32	1.11329	0.124447	8.94587	3.69016e-19	4.2573e-17	PDE4B
ENSG00000243137.8	894.065	1.22905	0.137861	8.91514	4.87213e-19	5.58766e-17	PSG4
ENSG00000163364.10	101.933	-2.23362	0.251346	-8.88662	6.2996e-19	7.18228e-17	LINC01116
ENSG00000183775.11	47.939	5.22236	0.589341	8.86136	7.90447e-19	8.95932e-17	KCTD16
ENSG00000131724.11	742.513	0.819593	0.0928954	8.82275	1.11686e-18	1.25855e-16	IL13RA1
ENSG00000173166.18	1603.92	-1.74948	0.199382	-8.77452	1.7164e-18	1.92297e-16	RAPH1
ENSG00000168077.14	392.548	-1.68775	0.19247	-8.7689	1.80423e-18	2.00975e-16	SCARA3
ENSG00000122035.7	32.8839	5.42499	0.621499	8.72888	2.572e-18	2.8486e-16	RASL11A
ENSG00000179104.9	81.0003	3.04424	0.349383	8.71319	2.95448e-18	3.25362e-16	TMTC2
ENSG00000151883.19	66.7049	4.76859	0.548767	8.68965	3.63546e-18	3.98093e-16	PARP8
ENSG00000229847.9	1859.97	-1.49717	0.173973	-8.60579	7.57946e-18	8.2531e-16	EMX2OS
ENSG00000120708.17	47735.4	-1.62246	0.18911	-8.57944	9.53346e-18	1.03228e-15	TGFBI
ENSG00000107738.20	451.368	1.33361	0.155638	8.56869	1.0467e-17	1.12707e-15	C10orf54
ENSG00000246090.7	68.1936	2.16171	0.252618	8.55723	1.1561e-17	1.23799e-15	RP11-696N14.1
ENSG00000168675.19	114.989	-3.60843	0.42239	-8.5429	1.30899e-17	1.39401e-15	LDLRAD4
ENSG00000174945.13	117.39	1.96217	0.230503	8.51257	1.7012e-17	1.80179e-15	AMZ1
ENSG00000155090.15	270.55	1.7453	0.20546	8.49459	1.98625e-17	2.09225e-15	KLF10
ENSG00000135914.6	35.2539	4.07142	0.48024	8.4779	2.29303e-17	2.39884e-15	HTR2B
ENSG00000170558.10	2033.75	1.01051	0.1192	8.47744	2.30205e-17	2.39884e-15	CDH2
ENSG00000215252.11	119.448	2.59024	0.305863	8.46863	2.48294e-17	2.57349e-15	GOLGA8B
ENSG00000131089.17	164.77	1.22232	0.144504	8.45874	2.70275e-17	2.78642e-15	ARHGEF9
ENSG00000128266.9	27.1862	4.59577	0.54361	8.45417	2.8107e-17	2.88238e-15	GNAZ
ENSG00000158321.18	319.535	-2.44682	0.28975	-8.44457	3.05163e-17	3.11298e-15	AUTS2
ENSG00000145555.15	986.218	1.06033	0.125639	8.43946	3.18797e-17	3.23504e-15	MYO10
ENSG00000196526.10	1889.39	-1.12223	0.13303	-8.43593	3.28571e-17	3.31686e-15	AFAP1
ENSG00000172986.13	166.406	-3.47032	0.411738	-8.42848	3.50198e-17	3.51685e-15	GXYLT2
ENSG00000197632.9	115.741	11.0611	1.31296	8.42455	3.62141e-17	3.61805e-15	SERPINB2
ENSG00000067560.13	4194.77	-0.402692	0.0478041	-8.4238	3.64452e-17	3.62247e-15	RHOA
ENSG00000102081.15	225.805	9.99381	1.18963	8.40076	4.43586e-17	4.38652e-15	FMR1
ENSG00000155016.18	181.697	1.56402	0.186637	8.38003	5.29142e-17	5.20601e-15	CYP2U1
ENSG00000128567.17	1284.17	-3.96398	0.473919	-8.36425	6.04991e-17	5.92219e-15	PODXL
ENSG00000176406.23	41.3667	-3.411	0.408401	-8.35207	6.70774e-17	6.53313e-15	RIMS2
ENSG00000137573.14	13358.4	2.37698	0.28471	8.34877	6.89781e-17	6.68467e-15	SULF1
ENSG00000109790.16	571.869	1.7081	0.204626	8.34741	6.97767e-17	6.72841e-15	KLHL5
ENSG00000246430.7	135.89	2.42555	0.29077	8.34181	7.31627e-17	7.02e-15	LINC00968
ENSG00000154330.13	51.3334	9.97704	1.20085	8.3083	9.70824e-17	9.26921e-15	PGM5
ENSG00000112837.17	314.85	1.10861	0.133745	8.28894	1.14263e-16	1.08561e-14	TBX18
ENSG00000143995.20	436.304	2.17974	0.263645	8.26771	1.3656e-16	1.29112e-14	MEIS1
ENSG00000136205.17	2590.27	1.64178	0.199154	8.24378	1.66849e-16	1.56984e-14	TNS3
ENSG00000078399.19	95.1726	-1.78019	0.216368	-8.2276	1.90996e-16	1.78835e-14	HOXA9
ENSG00000112893.9	1280.36	-1.13983	0.138774	-8.21354	2.14757e-16	2.00116e-14	MAN2A1
ENSG00000133657.16	2497.65	-0.849021	0.103851	-8.17536	2.94983e-16	2.73558e-14	ATP13A3
ENSG00000084090.13	1100.81	0.671269	0.082234	8.16292	3.2703e-16	3.01833e-14	STARD7
ENSG00000163346.17	560.713	0.93275	0.11435	8.15701	3.43415e-16	3.13965e-14	PBXIP1
ENSG00000129467.14	66.8607	2.9456	0.361108	8.15712	3.43114e-16	3.13965e-14	ADCY4
ENSG00000205213.14	682.451	-2.47132	0.303215	-8.15037	3.62803e-16	3.30134e-14	LGR4
ENSG00000162989.5	46.1326	9.82136	1.20573	8.14556	3.77522e-16	3.40332e-14	KCNJ3
ENSG00000170891.11	49.2804	-9.87383	1.21213	-8.14585	3.76613e-16	3.40332e-14	CYTL1
ENSG00000137393.10	154.771	-3.91254	0.48116	-8.13147	4.24109e-16	3.80559e-14	RNF144B
ENSG00000076356.7	255.838	-2.0025	0.246367	-8.12813	4.3597e-16	3.894e-14	PLXNA2
ENSG00000143344.16	477.389	0.874778	0.10772	8.12087	4.62862e-16	4.11523e-14	RGL1
ENSG00000103196.12	917.956	4.02404	0.496329	8.10759	5.16321e-16	4.56956e-14	CRISPLD2
ENSG00000134871.19	4635.54	1.29634	0.160411	8.08137	6.40422e-16	5.64212e-14	COL4A2
ENSG00000144824.21	771.053	1.32816	0.164625	8.06776	7.16007e-16	6.27948e-14	PHLDB2
ENSG00000171988.19	982.413	-0.763817	0.0946945	-8.06612	7.25672e-16	6.33557e-14	JMJD1C
ENSG00000089472.16	316.596	-1.38768	0.172142	-8.06128	7.55009e-16	6.56215e-14	HEPH
ENSG00000143845.15	33.4048	4.04396	0.504592	8.01431	1.10755e-15	9.58326e-14	ETNK2
ENSG00000214455.4	100.366	-1.60261	0.199994	-8.01325	1.11713e-15	9.62319e-14	RCN1P2
ENSG00000168785.8	360.108	0.920402	0.115137	7.99399	1.30639e-15	1.11544e-13	TSPAN5
ENSG00000196155.13	264.183	-2.20015	0.275212	-7.99439	1.30216e-15	1.11544e-13	PLEKHG4
ENSG00000166033.13	2353.04	-1.37302	0.172493	-7.9599	1.72184e-15	1.46372e-13	HTRA1
ENSG00000137962.13	2014.13	-1.75227	0.220167	-7.95885	1.73646e-15	1.4697e-13	ARHGAP29
ENSG00000148120.17	981.063	-0.94856	0.119228	-7.95585	1.77911e-15	1.49925e-13	C9orf3
ENSG00000168702.18	27.7651	6.21302	0.785315	7.9115	2.54309e-15	2.13377e-13	LRP1B
ENSG00000231290.6	47.3421	-3.09839	0.391674	-7.91064	2.56069e-15	2.13928e-13	APCDD1L-AS1
ENSG00000110723.12	98.7919	4.37881	0.553951	7.90469	2.68603e-15	2.23437e-13	EXPH5
ENSG00000162407.9	2271.89	-1.09084	0.138304	-7.88722	3.08995e-15	2.55938e-13	PLPP3
ENSG00000120833.14	356.75	2.70604	0.343197	7.8848	3.15028e-15	2.59824e-13	SOCS2
ENSG00000168542.16	32921.5	-0.689037	0.0874516	-7.87906	3.29849e-15	2.70615e-13	COL3A1
ENSG00000170961.7	496.028	-1.36821	0.17366	-7.87866	3.30903e-15	2.70615e-13	HAS2
ENSG00000182240.16	200.88	-1.25904	0.159894	-7.87424	3.42808e-15	2.79172e-13	BACE2
ENSG00000135931.18	805.623	2.34859	0.298799	7.86009	3.83847e-15	3.11285e-13	ARMC9
ENSG00000121957.15	222.367	-1.87184	0.238751	-7.84012	4.50116e-15	3.63506e-13	GPSM2
ENSG00000006016.11	607.161	3.9267	0.502159	7.81964	5.29731e-15	4.26027e-13	CRLF1
ENSG00000079819.19	1110.84	-0.918759	0.117566	-7.81486	5.50229e-15	4.40683e-13	EPB41L2
ENSG00000124882.4	36.744	9.49067	1.21512	7.81049	5.69654e-15	4.54364e-13	EREG
ENSG00000162687.19	24.4984	3.98167	0.510049	7.80644	5.88247e-15	4.67271e-13	KCNT2
ENSG00000175745.14	161.376	3.41798	0.437936	7.80476	5.96169e-15	4.7163e-13	NR2F1
ENSG00000143355.16	776.587	-1.62897	0.208934	-7.79658	6.36081e-15	5.01159e-13	LHX9
ENSG00000254535.4	31.7295	6.82254	0.876494	7.7839	7.03246e-15	5.51835e-13	PABPC4L
ENSG00000131711.15	9969.79	-1.13094	0.145552	-7.77	7.8488e-15	6.13409e-13	MAP1B
ENSG00000136193.17	1541.92	0.484188	0.0624017	7.75921	8.54626e-15	6.65235e-13	SCRN1
ENSG00000186150.5	34.6658	9.37863	1.20907	7.75687	8.70529e-15	6.74903e-13	UBL4B
ENSG00000151414.15	6007.04	-0.786428	0.101492	-7.74868	9.28558e-15	7.17024e-13	NEK7
ENSG00000115828.17	138.916	-1.71711	0.221709	-7.74489	9.56666e-15	7.35798e-13	QPCT
ENSG00000234156.3	21.1653	4.02433	0.520998	7.72428	1.12491e-14	8.61779e-13	RP11-64P14.7
ENSG00000197208.6	100.726	1.83691	0.238174	7.71248	1.23397e-14	9.37912e-13	SLC22A4
ENSG00000171223.6	531.438	1.04338	0.135281	7.71268	1.23201e-14	9.37912e-13	JUNB
ENSG00000105639.20	66.0103	2.4716	0.320856	7.70314	1.32762e-14	1.00516e-12	JAK3
ENSG00000155324.10	1337.51	1.48803	0.19367	7.68334	1.54999e-14	1.16894e-12	GRAMD3
ENSG00000119280.17	3247.34	0.67008	0.0872512	7.6799	1.59219e-14	1.19612e-12	C1orf198
ENSG00000150051.14	795.072	2.90299	0.378048	7.67889	1.6047e-14	1.20086e-12	MKX
ENSG00000173210.20	272.289	0.927705	0.120854	7.67622	1.6385e-14	1.22144e-12	ABLIM3
ENSG00000134802.18	61.8856	-1.96276	0.2558	-7.67305	1.67954e-14	1.24724e-12	SLC43A3
ENSG00000169213.7	3987.92	1.65886	0.216589	7.65903	1.87349e-14	1.38596e-12	RAB3B
ENSG00000132970.14	407.811	-0.745372	0.0976278	-7.63484	2.26107e-14	1.66632e-12	WASF3
ENSG00000113361.13	38.3411	6.55289	0.858961	7.62886	2.36831e-14	1.73873e-12	CDH6
ENSG00000087495.17	54.9939	-2.94473	0.386564	-7.61771	2.58223e-14	1.88863e-12	PHACTR3
ENSG00000099998.18	27.8358	5.32346	0.700397	7.60063	2.94691e-14	2.14726e-12	GGT5
ENSG00000038427.16	11895.9	-0.686688	0.0904689	-7.59031	3.19131e-14	2.31662e-12	VCAN
ENSG00000164253.14	537.581	1.05824	0.139484	7.58683	3.27833e-14	2.37091e-12	WDR41
ENSG00000131386.19	92.4135	1.53852	0.203564	7.55792	4.09552e-14	2.9509e-12	GALNT15
ENSG00000172345.14	75.9367	-1.76418	0.234038	-7.53802	4.77153e-14	3.42525e-12	STARD5
ENSG00000115504.15	1567.37	-0.623471	0.0830737	-7.50503	6.14124e-14	4.39223e-12	EHBP1
ENSG00000196843.17	145.303	1.54353	0.205686	7.5043	6.17574e-14	4.40067e-12	ARID5A
ENSG00000148154.10	888.64	-1.67473	0.223319	-7.49925	6.41823e-14	4.55671e-12	UGCG
ENSG00000130702.15	47.8971	3.15112	0.420604	7.49189	6.78885e-14	4.80225e-12	LAMA5
ENSG00000158186.13	740.636	0.67157	0.0898879	7.4712	7.94687e-14	5.60095e-12	MRAS
ENSG00000149131.17	441.87	2.55004	0.341538	7.46636	8.24423e-14	5.78948e-12	SERPING1
ENSG00000163710.9	143.132	-2.35604	0.316133	-7.45268	9.14658e-14	6.39997e-12	PCOLCE2
ENSG00000137868.19	26.632	9.00144	1.21227	7.42529	1.1253e-13	7.84552e-12	STRA6
ENSG00000100350.15	81.9594	-1.65301	0.222904	-7.41579	1.20903e-13	8.39907e-12	FOXRED2
ENSG00000153714.6	141.064	-2.10918	0.284547	-7.4124	1.24036e-13	8.58596e-12	LURAP1L
ENSG00000095752.7	98.3486	2.02486	0.273423	7.40558	1.30581e-13	9.00686e-12	IL11
ENSG00000145423.5	319.161	-10.9089	1.47511	-7.39531	1.41083e-13	9.69671e-12	SFRP2
ENSG00000124766.7	226.765	1.43267	0.194351	7.37155	1.68661e-13	1.15512e-11	SOX4
ENSG00000111907.21	160.349	1.1889	0.161478	7.36266	1.80287e-13	1.23039e-11	TPD52L1
ENSG00000107372.13	2235.21	1.2439	0.169285	7.34798	2.01226e-13	1.36848e-11	ZFAND5
ENSG00000157168.20	906.092	1.03216	0.140621	7.34002	2.13561e-13	1.44729e-11	NRG1
ENSG00000152953.13	430.572	-4.99927	0.682886	-7.32079	2.46509e-13	1.66475e-11	STK32B
ENSG00000143013.13	346.109	0.846194	0.115653	7.31665	2.5424e-13	1.711e-11	LMO4
ENSG00000010818.10	1577.8	-0.880919	0.120617	-7.30347	2.80439e-13	1.88079e-11	HIVEP2
ENSG00000198959.12	2692.25	1.92208	0.263451	7.29577	2.96946e-13	1.98463e-11	TGM2
ENSG00000146411.6	22.5054	3.74066	0.513334	7.287	3.16925e-13	2.11087e-11	SLC2A12
ENSG00000112249.14	1598.76	0.803688	0.110429	7.27788	3.39102e-13	2.25085e-11	ASCC3
ENSG00000228630.5	37.6191	7.67766	1.05542	7.27452	3.47648e-13	2.29969e-11	HOTAIR
ENSG00000100994.12	887.614	-0.757184	0.104144	-7.27057	3.57966e-13	2.3599e-11	PYGB
ENSG00000172260.15	432.469	1.81192	0.250118	7.24423	4.34897e-13	2.85735e-11	NEGR1
ENSG00000116141.17	18.6215	4.19414	0.579477	7.23781	4.55977e-13	2.98572e-11	MARK1
ENSG00000164850.15	64.3605	-1.64693	0.227668	-7.23393	4.69202e-13	3.06198e-11	GPER1
ENSG00000116741.8	53.3878	3.92526	0.542748	7.2322	4.75229e-13	3.0909e-11	RGS2
ENSG00000171791.14	26.5506	-3.97488	0.550512	-7.22034	5.18566e-13	3.36148e-11	BCL2
ENSG00000183421.12	90.5273	-3.45832	0.479017	-7.21962	5.21318e-13	3.36806e-11	RIPK4
ENSG00000085276.19	57.9826	3.77889	0.524594	7.20346	5.87046e-13	3.78011e-11	MECOM
ENSG00000123472.12	182.227	1.05734	0.146915	7.19692	6.15884e-13	3.95267e-11	ATPAF1
ENSG00000164506.14	897.575	0.778401	0.108356	7.18374	6.78314e-13	4.33897e-11	STXBP5
ENSG00000067141.17	803.775	-1.71597	0.238961	-7.18094	6.92344e-13	4.41415e-11	NEO1
ENSG00000153976.3	223.026	-1.42673	0.198759	-7.17821	7.06324e-13	4.48852e-11	HS3ST3A1
ENSG00000087589.16	61.6359	-4.2827	0.596703	-7.17728	7.11121e-13	4.50423e-11	CASS4
ENSG00000143028.9	141.1	4.15763	0.579498	7.17453	7.25551e-13	4.58066e-11	SYPL2
ENSG00000182197.12	2591.86	0.996012	0.138843	7.17367	7.30153e-13	4.59475e-11	EXT1
ENSG00000119138.4	480.39	2.71134	0.378094	7.17108	7.44095e-13	4.66733e-11	KLF9
ENSG00000270069.1	375.135	-1.20203	0.167736	-7.16621	7.71032e-13	4.82069e-11	MIR222HG
ENSG00000102172.16	415.762	-0.908749	0.127322	-7.13741	9.51074e-13	5.92724e-11	SMS
ENSG00000126803.9	541.554	2.02706	0.284125	7.13438	9.72226e-13	6.02035e-11	HSPA2
ENSG00000182575.8	67.2009	3.45254	0.483926	7.13444	9.71796e-13	6.02035e-11	NXPH3
ENSG00000134569.10	196.41	-1.21469	0.170407	-7.12816	1.01716e-12	6.27853e-11	LRP4
ENSG00000120093.11	53.5147	-8.84898	1.24153	-7.1275	1.02212e-12	6.28909e-11	HOXB3
ENSG00000269893.8	223.629	0.915838	0.128808	7.11012	1.15938e-12	7.11112e-11	SNHG8
ENSG00000171843.17	186.338	1.01556	0.143021	7.10079	1.24043e-12	7.58423e-11	MLLT3
ENSG00000173376.14	241.484	-4.30712	0.606721	-7.09903	1.2564e-12	7.65771e-11	NDNF
ENSG00000145569.6	24.7348	4.08321	0.575682	7.09281	1.31413e-12	7.98446e-11	FAM105A
ENSG00000133687.16	377.799	11.8493	1.68044	7.0513	1.77254e-12	1.0736e-10	TMTC1
ENSG00000100968.14	1046.49	0.874591	0.124289	7.03674	1.96794e-12	1.18824e-10	NFATC4
ENSG00000159217.10	197.814	-1.22238	0.173739	-7.03572	1.98228e-12	1.19318e-10	IGF2BP1
ENSG00000156535.15	1907.23	-0.621949	0.0884203	-7.03401	2.00682e-12	1.20422e-10	CD109
ENSG00000131378.14	1080.51	-0.683001	0.0972032	-7.02653	2.11729e-12	1.26658e-10	RFTN1
ENSG00000154263.17	33.9666	2.43972	0.347302	7.02476	2.14429e-12	1.27879e-10	ABCA10
ENSG00000090975.13	93.3577	-2.22641	0.317272	-7.01737	2.26079e-12	1.34413e-10	PITPNM2
ENSG00000108950.12	221.262	4.41503	0.629249	7.01635	2.27746e-12	1.3499e-10	FAM20A
ENSG00000180914.10	3156.71	1.44502	0.206866	6.98527	2.84306e-12	1.68e-10	OXTR
ENSG00000182670.13	3486.06	-0.765643	0.109639	-6.9833	2.88321e-12	1.69855e-10	TTC3
ENSG00000120675.6	184.417	1.06078	0.152184	6.97037	3.16112e-12	1.85663e-10	DNAJC15
ENSG00000272398.6	57.1455	-6.3121	0.906023	-6.96682	3.24183e-12	1.89828e-10	CD24
ENSG00000184058.14	24.9881	-5.62033	0.808411	-6.95232	3.59322e-12	2.09771e-10	TBX1
ENSG00000139973.16	32.8071	7.38522	1.0649	6.93511	4.05901e-12	2.36251e-10	SYT16
ENSG00000117643.14	87.0617	-2.84472	0.410342	-6.93256	4.1328e-12	2.39826e-10	MAN1C1
ENSG00000057657.17	153.344	2.32678	0.335713	6.93087	4.18261e-12	2.41992e-10	PRDM1
ENSG00000050628.20	118.449	4.77998	0.69073	6.92019	4.51048e-12	2.60185e-10	PTGER3
ENSG00000236333.4	81.9844	3.56578	0.515612	6.91562	4.65824e-12	2.67911e-10	TRHDE-AS1
ENSG00000144355.15	32.8685	-2.81672	0.40864	-6.89292	5.46598e-12	3.13437e-10	DLX1
ENSG00000020577.14	1595.24	0.584659	0.0850913	6.87095	6.37748e-12	3.64627e-10	SAMD4A
ENSG00000188677.15	357.326	-0.98529	0.143634	-6.85974	6.89852e-12	3.93256e-10	PARVB
ENSG00000156265.16	92.0692	-2.22098	0.324062	-6.85358	7.20222e-12	4.09365e-10	MAP3K7CL
ENSG00000111331.13	66.4317	-1.81324	0.265323	-6.83407	8.25396e-12	4.67773e-10	OAS3
ENSG00000135903.20	21.135	8.66599	1.27035	6.82171	8.99612e-12	5.08346e-10	PAX3
ENSG00000123388.4	17.2472	8.40285	1.23369	6.81114	9.6831e-12	5.45575e-10	HOXC11
ENSG00000131196.18	110.576	-1.53279	0.226916	-6.75485	1.4298e-11	8.0326e-10	NFATC1
ENSG00000170561.13	177.455	-1.56927	0.2326	-6.74666	1.51291e-11	8.47492e-10	IRX2
ENSG00000128641.19	3035.34	-0.827595	0.123117	-6.72204	1.79198e-11	1.00092e-09	MYO1B
ENSG00000162981.14	32.2478	5.65622	0.841641	6.72047	1.81143e-11	1.00888e-09	FAM84A
ENSG00000180346.4	83.0754	1.68868	0.251399	6.71712	1.85349e-11	1.02935e-09	TIGD2
ENSG00000127334.11	779.04	-0.573449	0.0854983	-6.70713	1.98487e-11	1.09916e-09	DYRK2
ENSG00000111912.20	263.493	1.417	0.211898	6.68717	2.27531e-11	1.25609e-09	NCOA7
ENSG00000198814.13	52.7629	1.60751	0.240401	6.68679	2.2812e-11	1.25609e-09	GK
ENSG00000154175.18	139.697	-2.8342	0.424384	-6.6784	2.41569e-11	1.32637e-09	ABI3BP
ENSG00000128573.26	39.2322	2.78265	0.417219	6.66951	2.56661e-11	1.40526e-09	FOXP2
ENSG00000158352.16	56.4241	-1.97538	0.29643	-6.6639	2.66656e-11	1.45586e-09	SHROOM4
ENSG00000135052.16	344.6	-1.82976	0.274887	-6.65642	2.80573e-11	1.52754e-09	GOLM1
ENSG00000070756.17	5423.79	-0.648956	0.0975016	-6.65584	2.81679e-11	1.52927e-09	PABPC1
ENSG00000154822.18	51.2589	1.70726	0.256555	6.65456	2.84141e-11	1.53833e-09	PLCL2
ENSG00000280241.4	30.312	-3.30295	0.496966	-6.64624	3.00675e-11	1.62331e-09	RP11-290O12.2
ENSG00000257354.2	298.95	-1.02075	0.153976	-6.62927	3.37355e-11	1.81628e-09	RP11-631N16.2
ENSG00000099250.18	3544.04	0.432973	0.0653201	6.62849	3.39146e-11	1.82087e-09	NRP1
ENSG00000205426.10	22.2279	6.23938	0.941363	6.62802	3.40211e-11	1.82154e-09	KRT81
ENSG00000246273.8	64.5605	1.7907	0.270408	6.62225	3.53784e-11	1.88899e-09	SBF2-AS1
ENSG00000117143.13	731.656	-0.78283	0.118237	-6.62085	3.57133e-11	1.90164e-09	UAP1
ENSG00000171509.16	18.3104	6.03795	0.912415	6.61754	3.65215e-11	1.93934e-09	RXFP1
ENSG00000156802.13	240.044	-0.863034	0.130526	-6.61199	3.79191e-11	2.00806e-09	ATAD2
ENSG00000117592.9	2801.81	0.923105	0.139917	6.59751	4.18108e-11	2.20811e-09	PRDX6
ENSG00000078018.20	61.7445	3.44013	0.522611	6.58257	4.62372e-11	2.43524e-09	MAP2
ENSG00000112379.9	31.2141	2.13847	0.325097	6.57795	4.76966e-11	2.5053e-09	ARFGEF3
ENSG00000171408.14	120.079	-1.97511	0.300759	-6.56709	5.13084e-11	2.68773e-09	PDE7B
ENSG00000162104.10	1149.86	0.814645	0.124129	6.56291	5.27688e-11	2.75678e-09	ADCY9
ENSG00000145681.11	1313.18	-3.28401	0.502496	-6.53541	6.34369e-11	3.3052e-09	HAPLN1
ENSG00000095303.17	481.508	1.93962	0.297001	6.53068	6.547e-11	3.40198e-09	PTGS1
ENSG00000163430.12	23571.7	-0.534886	0.082023	-6.52118	6.97574e-11	3.61507e-09	FSTL1
ENSG00000162636.16	160.899	-1.26053	0.193383	-6.51831	7.1105e-11	3.67509e-09	FAM102B
ENSG00000197747.9	697.905	-1.65488	0.254151	-6.51138	7.44645e-11	3.8283e-09	S100A10
ENSG00000130038.10	70.0393	-2.63161	0.404138	-6.51165	7.43301e-11	3.8283e-09	CRACR2A
ENSG00000132465.12	18.8923	4.00343	0.614886	6.51084	7.47311e-11	3.83185e-09	JCHAIN
ENSG00000163110.15	1375.99	0.543977	0.0836127	6.50591	7.72264e-11	3.94935e-09	PDLIM5
ENSG00000115355.17	809.363	-0.691076	0.106432	-6.49313	8.40733e-11	4.28818e-09	CCDC88A
ENSG00000188042.8	229.53	-1.17601	0.181233	-6.48891	8.64577e-11	4.39822e-09	ARL4C
ENSG00000147324.11	148.178	1.26813	0.195692	6.48023	9.15853e-11	4.64688e-09	MFHAS1
ENSG00000176771.17	46.1594	2.81804	0.434933	6.47925	9.21768e-11	4.66467e-09	NCKAP5
ENSG00000118523.6	16389.4	-0.449326	0.0694228	-6.47231	9.65144e-11	4.87146e-09	CTGF
ENSG00000007372.24	20.1197	-8.51191	1.31584	-6.46881	9.87754e-11	4.95976e-09	PAX6
ENSG00000259207.9	43.815	2.28098	0.352606	6.46892	9.87072e-11	4.95976e-09	ITGB3
ENSG00000128652.11	50.2171	-4.36072	0.675253	-6.45791	1.0616e-10	5.3168e-09	HOXD3
ENSG00000185532.20	546.254	1.12324	0.174055	6.45335	1.09406e-10	5.46522e-09	PRKG1
ENSG00000147202.18	270.644	0.817223	0.126803	6.44481	1.15745e-10	5.76702e-09	DIAPH2
ENSG00000082482.14	908.271	-2.52946	0.392712	-6.441	1.18693e-10	5.89872e-09	KCNK2
ENSG00000166394.15	42.6153	1.86798	0.290307	6.43449	1.23887e-10	6.14112e-09	CYB5R2
ENSG00000110852.4	93.0898	-2.52277	0.392246	-6.43159	1.26275e-10	6.24354e-09	CLEC2B
ENSG00000107249.23	331.003	0.994211	0.154652	6.42869	1.28711e-10	6.34775e-09	GLIS3
ENSG00000170160.17	92.7053	6.71355	1.04456	6.42717	1.30002e-10	6.39516e-09	CCDC144A
ENSG00000169507.9	26.177	7.95523	1.24037	6.41359	1.4213e-10	6.9741e-09	SLC38A11
ENSG00000138758.12	11863.8	-0.384061	0.0599073	-6.41092	1.4464e-10	7.07932e-09	2011-09-01
ENSG00000105825.14	237.111	2.74895	0.428879	6.40962	1.45887e-10	7.12239e-09	TFPI2
ENSG00000138119.17	9095.56	0.780034	0.121757	6.40646	1.48934e-10	7.25284e-09	MYOF
ENSG00000132613.15	2023.02	1.11435	0.174295	6.39348	1.62154e-10	7.87685e-09	MTSS1L
ENSG00000156140.10	16.9782	3.51937	0.551075	6.38637	1.69875e-10	8.2313e-09	ADAMTS3
ENSG00000132429.10	83.3472	-1.21125	0.190249	-6.36663	1.9322e-10	9.33915e-09	POPDC3
ENSG00000258673.1	21.8849	7.7563	1.21912	6.36223	1.98843e-10	9.58698e-09	LINC01397
ENSG00000172403.11	2892.88	2.81581	0.442853	6.35833	2.03964e-10	9.80953e-09	SYNPO2
ENSG00000174938.14	187.565	-1.10531	0.174517	-6.33357	2.39556e-10	1.14927e-08	SEZ6L2
ENSG00000109743.11	113.59	-1.103	0.174433	-6.32336	2.55931e-10	1.2248e-08	BST1
ENSG00000237438.7	70.1191	-2.05892	0.325875	-6.31813	2.64749e-10	1.26388e-08	CECR7
ENSG00000183801.8	24.4603	-4.06196	0.643114	-6.31608	2.68283e-10	1.27761e-08	OLFML1
ENSG00000157111.13	47.1847	-2.79887	0.444479	-6.29697	3.03513e-10	1.44184e-08	TMEM171
ENSG00000125675.18	814.245	0.508166	0.0807289	6.29472	3.07954e-10	1.45935e-08	GRIA3
ENSG00000100592.16	222.256	-1.65044	0.262274	-6.2928	3.11787e-10	1.47392e-08	DAAM1
ENSG00000037965.6	81.8061	-2.31089	0.367265	-6.29215	3.13103e-10	1.47654e-08	HOXC8
ENSG00000224189.8	33.3405	-7.6707	1.21967	-6.28914	3.19232e-10	1.50178e-08	HAGLR
ENSG00000166401.15	171.6	1.31346	0.208893	6.28771	3.22178e-10	1.51198e-08	SERPINB8
ENSG00000213694.6	280.073	1.00104	0.159418	6.27935	3.39991e-10	1.59172e-08	S1PR3
ENSG00000131435.13	193.851	-1.99668	0.3181	-6.27689	3.45419e-10	1.61323e-08	PDLIM4
ENSG00000253161.5	30.8898	-3.03513	0.486359	-6.2405	4.36172e-10	2.03218e-08	LINC01605
ENSG00000122862.5	47.8962	4.17235	0.668793	6.23863	4.41411e-10	2.05166e-08	SRGN
ENSG00000143067.5	120.376	1.1127	0.178431	6.23603	4.48803e-10	2.08103e-08	ZNF697
ENSG00000179715.13	46.0525	1.62272	0.260412	6.23135	4.6242e-10	2.13905e-08	PCED1B
ENSG00000163815.6	33.997	-2.17565	0.349969	-6.2167	5.07735e-10	2.34308e-08	CLEC3B
ENSG00000170549.4	82.3225	-2.07509	0.333899	-6.21473	5.14142e-10	2.36617e-08	IRX1
ENSG00000164949.8	63.9602	1.38232	0.222437	6.21441	5.15182e-10	2.36617e-08	GEM
ENSG00000179889.19	41.8061	-5.40691	0.870774	-6.20932	5.32157e-10	2.43836e-08	PDXDC1
ENSG00000175879.9	45.3876	-1.90491	0.306845	-6.20805	5.3645e-10	2.45223e-08	HOXD8
ENSG00000137693.14	1834.72	0.456084	0.0735021	6.20505	5.46799e-10	2.49366e-08	YAP1
ENSG00000182218.9	159.6	-1.48175	0.239059	-6.19826	5.70899e-10	2.59746e-08	HHIPL1
ENSG00000106976.21	355.973	-1.68898	0.272597	-6.19591	5.79491e-10	2.63037e-08	DNM1
ENSG00000273018.7	21.6235	-5.64152	0.911026	-6.19248	5.92237e-10	2.68195e-08	CTD-2303H24.2
ENSG00000070961.16	1148.79	1.33037	0.214903	6.19053	5.99615e-10	2.70903e-08	ATP2B1
ENSG00000279739.1	22.3457	-4.41618	0.714241	-6.18305	6.28753e-10	2.83407e-08	CTB-105N12.2
ENSG00000135454.14	44.7494	-1.88455	0.304872	-6.18146	6.3511e-10	2.85608e-08	B4GALNT1
ENSG00000020633.19	37.5094	-5.49239	0.889184	-6.17689	6.53759e-10	2.93314e-08	RUNX3
ENSG00000135919.14	22900.7	-0.674972	0.10938	-6.1709	6.79015e-10	3.03941e-08	SERPINE2
ENSG00000162618.15	99.9395	-1.59115	0.25833	-6.15935	7.30419e-10	3.26198e-08	ADGRL4
ENSG00000183726.11	945.415	-0.636446	0.103385	-6.1561	7.45575e-10	3.32201e-08	TMEM50A
ENSG00000064692.20	20.1995	4.74022	0.770341	6.1534	7.58395e-10	3.37138e-08	SNCAIP
ENSG00000167100.15	76.9601	2.55319	0.415099	6.1508	7.70939e-10	3.4193e-08	SAMD14
ENSG00000255052.5	18.0279	3.47301	0.565065	6.14622	7.9353e-10	3.51146e-08	FAM66D
ENSG00000136603.14	802.991	0.689641	0.112321	6.13989	8.25803e-10	3.64595e-08	SKIL
ENSG00000278189.1	47.6243	-8.26365	1.34674	-6.13604	8.46038e-10	3.7268e-08	RNA5-8S5
ENSG00000088387.19	218.686	1.00994	0.164656	6.13361	8.59088e-10	3.7757e-08	DOCK9
ENSG00000127954.13	11.0514	7.76116	1.26558	6.13247	8.65227e-10	3.79408e-08	STEAP4
ENSG00000142794.19	119.428	1.11785	0.182329	6.13095	8.73541e-10	3.82189e-08	NBPF3
ENSG00000116731.22	795.247	-0.635475	0.103794	-6.12248	9.21314e-10	4.01279e-08	PRDM2
ENSG00000138182.15	147.776	-1.13601	0.18554	-6.12271	9.19993e-10	4.01279e-08	KIF20B
ENSG00000121743.4	31.3494	-3.64846	0.596409	-6.11737	9.51306e-10	4.13413e-08	GJA3
ENSG00000139174.12	192.991	2.8972	0.473678	6.1164	9.57117e-10	4.15008e-08	PRICKLE1
ENSG00000102837.7	10.8183	7.72961	1.2657	6.10699	1.0153e-09	4.39253e-08	OLFM4
ENSG00000128656.15	460.971	1.22945	0.20139	6.10481	1.02922e-09	4.43295e-08	CHN1
ENSG00000138434.17	1201.65	0.995837	0.163115	6.10512	1.02725e-09	4.43295e-08	SSFA2
ENSG00000105281.12	2239.27	-1.15471	0.189319	-6.09927	1.06554e-09	4.57923e-08	SLC1A5
ENSG00000145244.12	39.7612	6.23202	1.02332	6.08998	1.12923e-09	4.84219e-08	CORIN
ENSG00000177363.5	112.196	-1.45849	0.239774	-6.08276	1.1813e-09	5.05431e-08	LRRN4CL
ENSG00000072657.9	184.391	3.83347	0.632248	6.06325	1.33401e-09	5.69511e-08	TRHDE
ENSG00000164754.15	1489.72	0.958876	0.158201	6.06112	1.35175e-09	5.75816e-08	RAD21
ENSG00000003096.14	10.6205	7.69493	1.27033	6.05743	1.38313e-09	5.87891e-08	KLHL13
ENSG00000276476.3	10.9714	-7.74765	1.282	-6.0434	1.509e-09	6.39988e-08	LINC00540
ENSG00000111961.18	1809.96	-0.884374	0.146455	-6.03855	1.55501e-09	6.58059e-08	SASH1
ENSG00000175455.16	749.898	0.731933	0.121355	6.03131	1.62631e-09	6.86735e-08	CCDC14
ENSG00000136068.15	2965.86	-0.44649	0.0742138	-6.01627	1.78481e-09	7.52025e-08	FLNB
ENSG00000136114.17	86.6653	-1.55017	0.25784	-6.01214	1.83087e-09	7.69761e-08	THSD1
ENSG00000137478.15	346.168	1.14867	0.191157	6.009	1.86671e-09	7.83127e-08	FCHSD2
ENSG00000168916.15	74.8252	1.93335	0.321989	6.00441	1.92035e-09	8.03892e-08	ZNF608
ENSG00000102024.18	1726.71	-0.636813	0.106116	-6.00108	1.96003e-09	8.18737e-08	PLS3
ENSG00000187498.16	4009.43	1.29085	0.21518	5.99894	1.98612e-09	8.27851e-08	COL4A1
ENSG00000111799.21	58919.9	-0.885089	0.14767	-5.99369	2.05136e-09	8.53205e-08	COL12A1
ENSG00000164379.7	16.9909	3.85455	0.643265	5.99215	2.0708e-09	8.5945e-08	FOXQ1
ENSG00000134352.20	4720.67	1.11953	0.186863	5.99117	2.08336e-09	8.62813e-08	IL6ST
ENSG00000246705.4	210.484	0.950166	0.158777	5.98426	2.17371e-09	8.9831e-08	H2AFJ
ENSG00000110042.8	60.1162	4.47862	0.748784	5.9812	2.21501e-09	9.13433e-08	DTX4
ENSG00000168646.13	83.8643	-1.43904	0.240828	-5.97536	2.29578e-09	9.44731e-08	AXIN2
ENSG00000180263.14	147.91	-1.12864	0.188896	-5.97492	2.30205e-09	9.45304e-08	FGD6
ENSG00000108861.9	592.592	0.537352	0.0899573	5.97341	2.3235e-09	9.52096e-08	DUSP3
ENSG00000050405.13	3905.03	-0.461739	0.0773556	-5.96905	2.38644e-09	9.75821e-08	LIMA1
ENSG00000076258.10	23.1669	2.56987	0.430714	5.96654	2.42339e-09	9.88847e-08	FMO4
ENSG00000101282.9	134.834	19.8855	3.33503	5.96262	2.48225e-09	1.01073e-07	RSPO4
ENSG00000163064.7	53.4987	-5.71908	0.959874	-5.95816	2.55101e-09	1.03656e-07	EN1
ENSG00000181852.18	706.26	0.726019	0.121863	5.95767	2.55855e-09	1.03744e-07	RNF41
ENSG00000153253.19	10.2201	7.64512	1.28354	5.95626	2.58081e-09	1.04428e-07	SCN3A
ENSG00000161791.14	394.334	-1.02207	0.171618	-5.95552	2.59247e-09	1.04682e-07	FMNL3
ENSG00000179455.10	23.9971	7.42036	1.24784	5.94656	2.7384e-09	1.10344e-07	MKRN3
ENSG00000246985.8	88.9636	2.90513	0.48868	5.94485	2.76715e-09	1.11271e-07	SOCS2-AS1
ENSG00000128262.8	13.3567	7.40399	1.24663	5.93921	2.86392e-09	1.14925e-07	POM121L9P
ENSG00000064042.18	1265.55	1.44389	0.243524	5.92916	3.04482e-09	1.21931e-07	LIMCH1
ENSG00000235649.2	81.6428	-6.17816	1.04323	-5.92214	3.17782e-09	1.26995e-07	MXRA5Y
ENSG00000147027.4	2407.13	0.559269	0.0944781	5.91956	3.22801e-09	1.28735e-07	TMEM47
ENSG00000113231.14	9.99579	7.59114	1.28401	5.91206	3.3785e-09	1.3446e-07	PDE8B
ENSG00000099260.11	21.0556	-3.35571	0.568005	-5.90788	3.46529e-09	1.3735e-07	PALMD
ENSG00000228340.6	16.113	-6.41661	1.08609	-5.90799	3.46298e-09	1.3735e-07	MIR646HG
ENSG00000170745.12	32.5799	2.12588	0.360425	5.89827	3.67329e-09	1.45297e-07	KCNS3
ENSG00000145715.15	718.795	-0.496903	0.0843326	-5.89218	3.81126e-09	1.50448e-07	RASA1
ENSG00000182054.10	514.706	0.700178	0.11889	5.88927	3.87904e-09	1.52812e-07	IDH2
ENSG00000111057.11	383.942	3.37155	0.57407	5.87307	4.27799e-09	1.68187e-07	KRT18
ENSG00000008513.16	731.341	0.604723	0.10301	5.87053	4.34413e-09	1.70441e-07	ST3GAL1
ENSG00000115306.16	8561.63	-1.52928	0.260704	-5.86596	4.46539e-09	1.74492e-07	SPTBN1
ENSG00000166387.13	129.796	1.41558	0.241319	5.86601	4.46396e-09	1.74492e-07	PPFIBP2
ENSG00000133169.6	21.1768	2.17014	0.370036	5.86466	4.50053e-09	1.75512e-07	BEX1
ENSG00000132879.14	83.6858	1.30123	0.222204	5.85601	4.74118e-09	1.84525e-07	FBXO44
ENSG00000109079.10	594.023	0.543084	0.092867	5.84798	4.97591e-09	1.93273e-07	TNFAIP1
ENSG00000136244.12	117.224	3.23021	0.552827	5.84307	5.12477e-09	1.98657e-07	IL6
ENSG00000235162.9	1910.92	-0.618694	0.105937	-5.8402	5.21371e-09	2.01701e-07	C12orf75
ENSG00000183578.8	26.7698	-2.86907	0.491849	-5.83324	5.43616e-09	2.09888e-07	TNFAIP8L3
ENSG00000170004.17	2444.89	0.59324	0.101977	5.81741	5.97666e-09	2.30297e-07	CHD3
ENSG00000173421.17	18.7077	2.40109	0.412945	5.81456	6.07936e-09	2.3379e-07	CCDC36
ENSG00000128709.13	76.8475	-2.23769	0.384946	-5.81298	6.13701e-09	2.3554e-07	HOXD9
ENSG00000286219.1	34.5904	7.26457	1.25062	5.80878	6.2931e-09	2.41053e-07	NA
ENSG00000196139.14	160.809	-2.94626	0.507314	-5.80756	6.33881e-09	2.42325e-07	AKR1C3
ENSG00000170542.6	37.4065	1.86892	0.321879	5.8063	6.3868e-09	2.43679e-07	SERPINB9
ENSG00000104415.14	95.2331	-2.92337	0.504117	-5.799	6.67119e-09	2.54029e-07	WISP1
ENSG00000156675.16	64.3518	1.35536	0.233879	5.79514	6.8263e-09	2.59426e-07	RAB11FIP1
ENSG00000111348.9	19.0512	-3.71323	0.641667	-5.78685	7.17195e-09	2.72029e-07	ARHGDIB
ENSG00000165097.16	136.192	-0.917222	0.158584	-5.78382	7.30218e-09	2.76427e-07	KDM1B
ENSG00000071575.11	542.591	1.02634	0.17756	5.78024	7.45948e-09	2.81283e-07	TRIB2
ENSG00000149968.12	343.501	3.56354	0.616477	5.78049	7.44837e-09	2.81283e-07	MMP3
ENSG00000137936.18	556.253	-0.745514	0.129097	-5.77483	7.70303e-09	2.89903e-07	BCAR3
ENSG00000107731.12	909.259	1.47423	0.255607	5.76754	8.04367e-09	3.02137e-07	UNC5B
ENSG00000256618.2	11.2586	7.77426	1.34911	5.76249	8.28813e-09	3.10717e-07	MTRNR2L1
ENSG00000117586.11	303.435	-2.8445	0.493755	-5.76095	8.36425e-09	3.12965e-07	TNFSF4
ENSG00000123572.17	8.657	7.41006	1.29037	5.74261	9.32305e-09	3.48168e-07	NRK
ENSG00000197077.13	64.5815	-2.87213	0.500224	-5.74169	9.37378e-09	3.4939e-07	KIAA1671
ENSG00000138829.12	2969.66	5.39746	0.940203	5.74074	9.42635e-09	3.50675e-07	FBN2
ENSG00000119900.9	221.825	1.24142	0.216713	5.72842	1.01371e-08	3.76392e-07	OGFRL1
ENSG00000123505.19	600.163	0.717301	0.125624	5.70989	1.13047e-08	4.18946e-07	AMD1
ENSG00000139211.7	984.369	2.31784	0.406276	5.70509	1.16281e-08	4.29125e-07	AMIGO2
ENSG00000111424.12	651.868	0.721188	0.126417	5.70483	1.16458e-08	4.29125e-07	VDR
ENSG00000165521.15	12.479	4.08092	0.715292	5.70526	1.16169e-08	4.29125e-07	EML5
ENSG00000128683.14	35.1633	-5.1762	0.907629	-5.70299	1.17727e-08	4.32975e-07	GAD1
ENSG00000223485.4	61.9713	1.87914	0.330122	5.69225	1.25376e-08	4.60233e-07	LINC01615
ENSG00000182263.14	95.6053	-1.49013	0.262283	-5.68138	1.33609e-08	4.89531e-07	FIGN
ENSG00000162836.12	34.3281	1.92174	0.338397	5.67895	1.35524e-08	4.95011e-07	ACP6
ENSG00000155011.9	72.7753	-3.501	0.6165	-5.67883	1.35616e-08	4.95011e-07	DKK2
ENSG00000119969.15	161.546	-0.973599	0.171483	-5.67754	1.36649e-08	4.97843e-07	HELLS
ENSG00000005469.12	106.055	1.03488	0.182425	5.67292	1.4038e-08	5.10478e-07	CROT
ENSG00000119801.13	719.471	0.487072	0.085938	5.66772	1.44711e-08	5.25241e-07	YPEL5
ENSG00000137872.17	121.014	7.31928	1.2924	5.66333	1.48467e-08	5.37867e-07	SEMA6D
ENSG00000243156.9	580.886	-0.724655	0.127985	-5.66205	1.49575e-08	5.40869e-07	MICAL3
ENSG00000136040.9	185.454	-2.399	0.423938	-5.65884	1.52403e-08	5.5007e-07	PLXNC1
ENSG00000153234.15	27.3052	2.08097	0.368315	5.64998	1.60467e-08	5.781e-07	NR4A2
ENSG00000160255.18	110.657	-6.54479	1.16189	-5.63286	1.7724e-08	6.37342e-07	ITGB2
ENSG00000151914.20	21187	-0.533415	0.0947586	-5.6292	1.81049e-08	6.49832e-07	DST
ENSG00000244198.7	15.9795	3.36984	0.598749	5.62813	1.82173e-08	6.52658e-07	RP4-545C24.1
ENSG00000205517.13	12.9831	3.89285	0.692326	5.62285	1.87829e-08	6.7168e-07	RGL3
ENSG00000106688.12	96.0667	1.22814	0.218492	5.62099	1.89862e-08	6.77698e-07	SLC1A1
ENSG00000182704.8	116.403	-1.0361	0.184504	-5.61559	1.95888e-08	6.97922e-07	TSKU
ENSG00000185483.12	485.055	-1.54262	0.274762	-5.61439	1.97257e-08	7.01512e-07	ROR1
ENSG00000134508.12	185.964	-2.30134	0.410163	-5.61078	2.01413e-08	7.1498e-07	CABLES1
ENSG00000100003.18	60.6942	1.46253	0.260747	5.609	2.03495e-08	7.21051e-07	SEC14L2
ENSG00000141458.13	462.906	0.603847	0.107681	5.60775	2.04971e-08	7.24954e-07	NPC1
ENSG00000244694.7	53.4667	3.58169	0.638801	5.60689	2.05989e-08	7.27228e-07	PTCHD4
ENSG00000102780.17	504.808	0.960391	0.171343	5.60509	2.08148e-08	7.33514e-07	DGKH
ENSG00000174600.14	17.1397	-7.13868	1.27382	-5.60417	2.09252e-08	7.36067e-07	CMKLR1
ENSG00000148175.13	978.241	1.35942	0.242741	5.60029	2.13999e-08	7.514e-07	STOM
ENSG00000145242.13	10.6287	4.81229	0.861466	5.58617	2.32137e-08	8.13613e-07	EPHA5
ENSG00000025423.11	11.7771	4.65021	0.833275	5.58065	2.39628e-08	8.38351e-07	HSD17B6
ENSG00000154511.12	342.967	-0.557675	0.0999387	-5.58017	2.4028e-08	8.39119e-07	FAM69A
ENSG00000149582.16	56.7222	1.24289	0.222888	5.57631	2.45669e-08	8.56396e-07	TMEM25
ENSG00000179388.9	41.0455	-2.61092	0.468296	-5.57535	2.4703e-08	8.59592e-07	EGR3
ENSG00000225830.15	1377.85	-0.578758	0.103852	-5.57292	2.5051e-08	8.70141e-07	ERCC6
ENSG00000196781.16	157.275	1.13892	0.204541	5.56817	2.57427e-08	8.92569e-07	TLE1
ENSG00000134138.20	722.838	-1.06746	0.191879	-5.56319	2.64884e-08	9.16783e-07	MEIS2
ENSG00000108679.13	134.514	1.54586	0.277953	5.56158	2.67347e-08	9.23657e-07	LGALS3BP
ENSG00000116791.14	105.433	1.05318	0.18947	5.55854	2.72044e-08	9.38213e-07	CRYZ
ENSG00000119004.16	530.516	-0.605974	0.109037	-5.55752	2.73627e-08	9.41996e-07	CYP20A1
ENSG00000163453.11	3175.13	1.25601	0.226062	5.55604	2.7597e-08	9.48378e-07	IGFBP7
ENSG00000010810.17	443.922	-0.873202	0.157373	-5.54861	2.87952e-08	9.87801e-07	FYN
ENSG00000156414.19	8.75798	7.30139	1.31694	5.54421	2.95292e-08	1.01119e-06	TDRD9
ENSG00000143367.16	122.604	-1.42681	0.25783	-5.53392	3.13146e-08	1.07044e-06	TUFT1
ENSG00000158270.12	517.827	1.81812	0.329211	5.52265	3.33929e-08	1.13947e-06	COLEC12
ENSG00000172661.19	407.61	0.636223	0.115391	5.51363	3.51507e-08	1.19735e-06	FAM21C
ENSG00000256235.2	173.375	0.852279	0.154768	5.50683	3.65354e-08	1.24233e-06	SMIM3
ENSG00000153071.15	4482.12	-0.554832	0.100985	-5.49423	3.92417e-08	1.33202e-06	DAB2
ENSG00000148541.13	19.5314	-4.86248	0.888117	-5.47504	4.37402e-08	1.48212e-06	FAM13C
ENSG00000170166.6	35.7426	-2.75586	0.503868	-5.4694	4.51566e-08	1.52744e-06	HOXD4
ENSG00000169282.18	11.5772	-6.82929	1.2514	-5.45734	4.83326e-08	1.63203e-06	KCNAB1
ENSG00000203727.4	42.3852	5.30649	0.973698	5.44984	5.04159e-08	1.69941e-06	SAMD5
ENSG00000115325.13	237.232	-0.845243	0.155278	-5.44343	5.22633e-08	1.75862e-06	DOK1
ENSG00000169018.6	573.206	0.663186	0.121859	5.44225	5.26107e-08	1.76724e-06	FEM1B
ENSG00000105968.19	788.247	-0.469813	0.0865716	-5.42687	5.73509e-08	1.92314e-06	H2AFV
ENSG00000168209.5	287.694	0.953503	0.175724	5.42615	5.75835e-08	1.92761e-06	DDIT4
ENSG00000122359.18	1571.22	0.73646	0.135902	5.41904	5.99192e-08	2.00234e-06	ANXA11
ENSG00000112531.17	896.427	-0.651353	0.120228	-5.41765	6.03872e-08	2.0145e-06	QKI
ENSG00000062716.13	2184.32	0.421589	0.0780871	5.39896	6.70298e-08	2.23225e-06	VMP1
ENSG00000118762.8	1519.87	0.920181	0.17045	5.39855	6.71827e-08	2.23351e-06	PKD2
ENSG00000164197.12	8.61817	7.25482	1.34425	5.39693	6.77917e-08	2.24605e-06	RNF180
ENSG00000112852.7	37.7341	2.60733	0.483107	5.39701	6.77611e-08	2.24605e-06	PCDHB2
ENSG00000168528.12	252.654	1.16064	0.215203	5.39325	6.9193e-08	2.28856e-06	SERINC2
ENSG00000117595.12	22.8523	2.74908	0.509772	5.39276	6.93831e-08	2.29094e-06	IRF6
ENSG00000137203.15	94.6629	3.45583	0.641401	5.38795	7.12677e-08	2.34917e-06	TFAP2A
ENSG00000163827.13	210.93	-2.1173	0.39315	-5.38546	7.22588e-08	2.37779e-06	LRRC2
ENSG00000185904.12	31.1879	5.45239	1.0125	5.38509	7.24094e-08	2.37871e-06	LINC00839
ENSG00000116711.10	13.6291	4.00728	0.744534	5.38226	7.35549e-08	2.41225e-06	PLA2G4A
ENSG00000164576.12	271.181	0.657228	0.122219	5.37747	7.55419e-08	2.47323e-06	SAP30L
ENSG00000149177.13	251.555	0.720677	0.134481	5.35896	8.3701e-08	2.73574e-06	PTPRJ
ENSG00000006704.11	138.835	1.07293	0.200311	5.35629	8.49467e-08	2.77178e-06	GTF2IRD1
ENSG00000142611.17	21.4946	-6.06107	1.13221	-5.35333	8.63516e-08	2.81289e-06	PRDM16
ENSG00000174705.13	778.515	-1.02198	0.191097	-5.34796	8.89509e-08	2.89269e-06	SH3PXD2B
ENSG00000144802.11	219.639	0.870826	0.163183	5.33648	9.47658e-08	3.07663e-06	NFKBIZ
ENSG00000182836.10	14.427	5.57957	1.04627	5.3328	9.67109e-08	3.1293e-06	PLCXD3
ENSG00000205002.4	20.4137	7.60044	1.42519	5.33293	9.66388e-08	3.1293e-06	AARD
ENSG00000159556.10	7.48756	7.1206	1.33931	5.31664	1.05703e-07	3.41455e-06	ISL2
ENSG00000168411.14	216.073	-0.772779	0.145397	-5.31496	1.06684e-07	3.4405e-06	RFWD3
ENSG00000047346.12	430.094	0.631323	0.118826	5.31301	1.07829e-07	3.47167e-06	FAM214A
ENSG00000068438.15	313.301	-0.738906	0.13919	-5.3086	1.10471e-07	3.55081e-06	FTSJ1
ENSG00000187950.8	6.76848	6.96935	1.31551	5.29781	1.17197e-07	3.76078e-06	OVCH1
ENSG00000164330.17	264.488	-2.34362	0.442828	-5.29239	1.20731e-07	3.86778e-06	EBF1
ENSG00000163297.17	813.254	1.05141	0.198808	5.28856	1.23282e-07	3.94298e-06	ANTXR2
ENSG00000168234.13	487.148	1.66104	0.314163	5.28718	1.24218e-07	3.96639e-06	TTC39C
ENSG00000143324.14	416.642	0.893695	0.169162	5.28306	1.27044e-07	4.04993e-06	XPR1
ENSG00000118407.15	9.40603	4.10139	0.776549	5.28155	1.28094e-07	4.07672e-06	FILIP1
ENSG00000176697.20	800.65	1.17959	0.223489	5.27808	1.30547e-07	4.14796e-06	BDNF
ENSG00000186350.12	609.589	-0.643231	0.121937	-5.27509	1.32689e-07	4.20914e-06	RXRA
ENSG00000129128.13	1099.6	0.528649	0.100255	5.27307	1.3416e-07	4.24884e-06	SPCS3
ENSG00000134107.5	274.309	1.01318	0.192275	5.26946	1.36828e-07	4.32625e-06	BHLHE40
ENSG00000163661.4	1134.01	-2.65992	0.50514	-5.26571	1.39648e-07	4.40825e-06	PTX3
ENSG00000198910.14	201.161	10.0469	1.90835	5.2647	1.40418e-07	4.42534e-06	L1CAM
ENSG00000228509.6	57.1368	-6.35614	1.20756	-5.26363	1.4124e-07	4.44402e-06	AC006460.2
ENSG00000172465.14	123.025	1.3595	0.258399	5.26125	1.43082e-07	4.49466e-06	TCEAL1
ENSG00000072422.17	393.629	-0.586567	0.111581	-5.25688	1.46521e-07	4.59527e-06	RHOBTB1
ENSG00000154358.22	112.726	1.32729	0.2526	5.25451	1.48421e-07	4.63235e-06	OBSCN
ENSG00000250241.6	6.58244	7.01455	1.33489	5.25477	1.48213e-07	4.63235e-06	RP11-9G1.3
ENSG00000101333.17	512.065	1.11096	0.211411	5.25501	1.48019e-07	4.63235e-06	PLCB4
ENSG00000103966.11	344.773	-0.58634	0.11165	-5.25157	1.50808e-07	4.69931e-06	EHD4
ENSG00000115295.20	644.66	0.666635	0.126966	5.25049	1.51693e-07	4.71928e-06	CLIP4
ENSG00000179981.11	454.785	1.09261	0.208205	5.24777	1.53951e-07	4.78186e-06	TSHZ1
ENSG00000150867.14	382.537	0.734795	0.140148	5.24299	1.57999e-07	4.89974e-06	PIP4K2A
ENSG00000183287.14	297.115	1.75839	0.335802	5.23639	1.6375e-07	5.06998e-06	CCBE1
ENSG00000105854.13	284.32	0.68627	0.1311	5.23469	1.65259e-07	5.10853e-06	PON2
ENSG00000156381.9	69.0081	1.26734	0.242195	5.2327	1.6705e-07	5.15566e-06	ANKRD9
ENSG00000177791.12	11.358	6.69449	1.27978	5.23095	1.68637e-07	5.19638e-06	MYOZ1
ENSG00000073146.16	35.9797	1.63207	0.312459	5.22332	1.75741e-07	5.40668e-06	MOV10L1
ENSG00000013364.19	1893.37	0.422276	0.0808568	5.22251	1.76512e-07	5.42179e-06	MVP
ENSG00000142661.19	10.2353	-6.4981	1.2469	-5.21141	1.87411e-07	5.74746e-06	MYOM3
ENSG00000172985.11	208.228	0.737784	0.141616	5.20976	1.8909e-07	5.78979e-06	SH3RF3
ENSG00000183762.13	101.372	-1.13875	0.218784	-5.2049	1.94105e-07	5.93398e-06	KREMEN1
ENSG00000144366.16	212.233	2.20383	0.424503	5.19157	2.08529e-07	6.3649e-06	GULP1
ENSG00000164924.18	3883.02	-0.378847	0.0730277	-5.18772	2.1289e-07	6.48778e-06	YWHAZ
ENSG00000272674.3	61.5445	1.67271	0.323462	5.17126	2.32519e-07	7.07486e-06	PCDHB16
ENSG00000095637.22	55.4868	3.57708	0.691981	5.16934	2.34927e-07	7.13693e-06	SORBS1
ENSG00000188933.16	29.3775	6.36327	1.23179	5.16588	2.39314e-07	7.25881e-06	USP32P1
ENSG00000146376.11	528.507	0.810051	0.156856	5.16429	2.41359e-07	7.30939e-06	ARHGAP18
ENSG00000258484.4	14.7934	-4.06229	0.78701	-5.16167	2.4476e-07	7.40084e-06	SPESP1
ENSG00000104435.14	324.153	4.3075	0.834564	5.16138	2.45142e-07	7.40084e-06	STMN2
ENSG00000235750.10	8.94508	4.38612	0.850161	5.15916	2.48058e-07	7.47724e-06	KIAA0040
ENSG00000242600.8	31.692	2.36263	0.458717	5.15052	2.59768e-07	7.81804e-06	MBL1P
ENSG00000102312.23	68.0744	-1.36792	0.26563	-5.14972	2.60869e-07	7.83902e-06	PORCN
ENSG00000093167.18	1027.6	0.5636	0.10945	5.14938	2.61348e-07	7.84124e-06	LRRFIP2
ENSG00000156150.9	9.57393	6.49088	1.26109	5.14704	2.64631e-07	7.92749e-06	ALX3
ENSG00000184465.16	159.521	-0.778925	0.151514	-5.14094	2.73369e-07	8.17434e-06	WDR27
ENSG00000150347.16	2677.97	1.08737	0.211522	5.1407	2.73715e-07	8.17434e-06	ARID5B
ENSG00000109762.16	220.458	0.670377	0.13044	5.13935	2.75684e-07	8.22048e-06	SNX25
ENSG00000064393.16	717.134	-0.53522	0.104359	-5.12864	2.91845e-07	8.68901e-06	HIPK2
ENSG00000082781.12	3384.11	-0.581294	0.113395	-5.12626	2.95553e-07	8.77245e-06	ITGB5
ENSG00000170425.3	17.5109	-3.72448	0.726519	-5.12647	2.95228e-07	8.77245e-06	ADORA2B
ENSG00000242516.2	102.181	-2.27112	0.443606	-5.11967	3.06071e-07	9.07074e-06	LINC00960
ENSG00000109805.10	124.416	-1.30955	0.255991	-5.11559	3.12755e-07	9.25469e-06	NCAPG
ENSG00000160007.19	2452.45	-0.32134	0.0628234	-5.11498	3.13774e-07	9.27068e-06	ARHGAP35
ENSG00000182742.6	27.3202	-7.71565	1.50884	-5.11361	3.16051e-07	9.32376e-06	HOXB4
ENSG00000205403.13	5.81904	6.82057	1.3354	5.10749	3.26459e-07	9.61615e-06	CFI
ENSG00000113456.19	349.214	0.741305	0.145196	5.10554	3.29859e-07	9.70157e-06	RAD1
ENSG00000255282.6	11.0384	6.54253	1.28198	5.10346	3.33493e-07	9.79359e-06	WTAPP1
ENSG00000143126.8	17.984	2.70079	0.529397	5.10165	3.36712e-07	9.87314e-06	CELSR2
ENSG00000113810.16	716.958	-0.731162	0.143387	-5.09921	3.41077e-07	9.98603e-06	SMC4
ENSG00000106683.15	420.243	0.921872	0.180814	5.09845	3.42455e-07	1.00112e-05	LIMK1
ENSG00000162650.16	62.7577	1.62893	0.319528	5.09792	3.43402e-07	1.00166e-05	ATXN7L2
ENSG00000139734.19	253.673	-1.16538	0.228606	-5.09777	3.4367e-07	1.00166e-05	DIAPH3
ENSG00000197457.10	104.154	-1.0837	0.212941	-5.08923	3.59514e-07	1.04626e-05	STMN3
ENSG00000265107.3	6.04518	6.53645	1.285	5.08673	3.64281e-07	1.05854e-05	GJA5
ENSG00000167815.12	383.738	0.545368	0.107343	5.08063	3.76181e-07	1.09149e-05	PRDX2
ENSG00000173918.15	44.6609	2.48099	0.488586	5.07789	3.81644e-07	1.10569e-05	C1QTNF1
ENSG00000178922.17	83.8443	1.30042	0.256142	5.07697	3.83499e-07	1.1094e-05	HYI
ENSG00000130707.18	576.539	1.23134	0.242569	5.07623	3.8499e-07	1.11205e-05	ASS1
ENSG00000080823.23	207.935	-0.793325	0.156342	-5.0743	3.88929e-07	1.12176e-05	MOK
ENSG00000174611.12	11.738	-4.14613	0.81725	-5.07327	3.91036e-07	1.12616e-05	KY
ENSG00000132849.21	213.284	1.01497	0.200093	5.0725	3.9263e-07	1.12907e-05	PATJ
ENSG00000135048.14	1085.74	1.3761	0.271745	5.06395	4.10661e-07	1.17918e-05	TMEM2
ENSG00000179082.3	17.6952	2.61172	0.515962	5.06186	4.1519e-07	1.19042e-05	C9orf106
ENSG00000177839.7	23.5774	2.4729	0.488929	5.0578	4.24126e-07	1.21424e-05	PCDHB9
ENSG00000167779.9	1642.42	1.03172	0.204033	5.05664	4.267e-07	1.21981e-05	IGFBP6
ENSG00000141198.16	71.0649	1.15928	0.229364	5.05433	4.31909e-07	1.23288e-05	TOM1L1
ENSG00000124570.21	488.597	0.51318	0.101654	5.04827	4.4582e-07	1.27072e-05	SERPINB6
ENSG00000091490.11	398.403	-1.48117	0.293453	-5.04739	4.4788e-07	1.27472e-05	SEL1L3
ENSG00000159164.10	127.733	1.36988	0.271427	5.04694	4.48944e-07	1.27587e-05	SV2A
ENSG00000170370.12	365.369	-1.37793	0.273355	-5.04081	4.63574e-07	1.31552e-05	EMX2
ENSG00000105877.18	10.8806	6.37167	1.26429	5.0397	4.6625e-07	1.32118e-05	DNAH11
ENSG00000272482.1	13.4356	6.34882	1.25991	5.03912	4.67679e-07	1.32329e-05	RP11-474O21.5
ENSG00000149485.19	488.067	1.0792	0.214201	5.03823	4.69859e-07	1.32752e-05	FADS1
ENSG00000184178.16	382.965	-0.705377	0.140071	-5.03585	4.75734e-07	1.34216e-05	SCFD2
ENSG00000108823.16	14.448	-3.79294	0.753263	-5.03535	4.76966e-07	1.34368e-05	SGCA
ENSG00000227825.4	36.1856	-1.66206	0.330135	-5.03449	4.79118e-07	1.34779e-05	SLC9A7P1
ENSG00000065833.9	250.795	0.859809	0.170804	5.0339	4.80605e-07	1.35001e-05	ME1
ENSG00000198363.18	4348.78	0.363987	0.0723127	5.03352	4.81563e-07	1.35075e-05	ASPH
ENSG00000077238.14	324.965	-0.76142	0.151298	-5.03257	4.83946e-07	1.35547e-05	IL4R
ENSG00000116991.11	254.318	-1.24938	0.248353	-5.03065	4.88812e-07	1.36712e-05	SIPA1L2
ENSG00000213722.10	13.3997	7.65011	1.52089	5.03001	4.90453e-07	1.36974e-05	DDAH2
ENSG00000107611.16	63.8029	-1.21474	0.241598	-5.02796	4.95727e-07	1.38247e-05	CUBN
ENSG00000138031.14	465.132	1.15449	0.229734	5.02533	5.02558e-07	1.39951e-05	ADCY3
ENSG00000155111.15	226.886	0.729597	0.145208	5.02448	5.04797e-07	1.40373e-05	CDK19
ENSG00000102755.12	229.448	1.72455	0.343303	5.02341	5.07613e-07	1.40953e-05	FLT1
ENSG00000109472.14	82.8796	-2.75238	0.548	-5.02259	5.09802e-07	1.41359e-05	CPE
ENSG00000206503.13	506.532	0.764567	0.152292	5.02039	5.15661e-07	1.42779e-05	HLA-A
ENSG00000146592.17	90.6	-2.8501	0.567832	-5.01927	5.18675e-07	1.43409e-05	CREB5
ENSG00000123364.5	6.16952	6.91705	1.37823	5.0188	5.19953e-07	1.43557e-05	HOXC13
ENSG00000012048.23	111.429	-0.867645	0.172922	-5.01756	5.23325e-07	1.44283e-05	BRCA1
ENSG00000157833.13	64.4364	-1.35361	0.269935	-5.01457	5.31531e-07	1.46337e-05	GAREM2
ENSG00000151835.16	3313.54	-0.479371	0.0956085	-5.01389	5.33396e-07	1.46642e-05	SACS
ENSG00000065361.16	9.52558	3.5381	0.705747	5.01327	5.35133e-07	1.46911e-05	ERBB3
ENSG00000123104.12	457.759	0.505353	0.100858	5.01054	5.42773e-07	1.48798e-05	ITPR2
ENSG00000185442.13	19.903	-2.31244	0.461847	-5.00695	5.52994e-07	1.51386e-05	FAM174B
ENSG00000158315.11	6.46121	-6.376	1.27379	-5.00553	5.57072e-07	1.52287e-05	RHBDL2
ENSG00000049759.19	67.3345	1.22988	0.245771	5.00418	5.61003e-07	1.53146e-05	NEDD4L
ENSG00000281969.1	53.3202	1.50579	0.301124	5.00057	5.71596e-07	1.55818e-05	XXyac-YR38GF2.1
ENSG00000170498.9	5.93692	6.79083	1.35813	5.00014	5.729e-07	1.55954e-05	KISS1
ENSG00000164291.17	79.3326	0.983471	0.196844	4.99619	5.84755e-07	1.58958e-05	ARSK
ENSG00000173801.17	84.3873	1.17694	0.235662	4.9942	5.90817e-07	1.60381e-05	JUP
ENSG00000175061.18	2095.19	0.504577	0.10107	4.99235	5.96493e-07	1.61696e-05	LRRC75A-AS1
ENSG00000152270.9	8.3504	6.34526	1.27135	4.99096	6.00785e-07	1.62631e-05	PDE3B
ENSG00000179242.16	18.6851	-2.97573	0.59643	-4.98923	6.06218e-07	1.63873e-05	CDH4
ENSG00000249641.2	5.60036	6.78121	1.35947	4.98812	6.09693e-07	1.64583e-05	HOXC13-AS
ENSG00000236849.6	6.20137	6.9103	1.38564	4.98708	6.12976e-07	1.65239e-05	LINC01474
ENSG00000127990.19	338.853	0.648091	0.129974	4.9863	6.1545e-07	1.65676e-05	SGCE
ENSG00000163618.18	57.6168	-5.77545	1.15847	-4.98541	6.18293e-07	1.6621e-05	CADPS
ENSG00000104368.19	130.484	2.32348	0.46628	4.98302	6.26007e-07	1.68051e-05	PLAT
ENSG00000131737.5	10.5447	3.18903	0.640483	4.9791	6.38794e-07	1.71246e-05	KRT34
ENSG00000145014.18	147.887	-1.08273	0.217611	-4.9755	6.50802e-07	1.74224e-05	TMEM44
ENSG00000198300.14	9.31882	6.48416	1.30378	4.97337	6.57987e-07	1.75905e-05	PEG3
ENSG00000173391.9	43.0215	3.28565	0.660798	4.97224	6.61825e-07	1.76687e-05	OLR1
ENSG00000095951.17	409.471	0.903996	0.181991	4.96727	6.79035e-07	1.81032e-05	HIVEP1
ENSG00000168060.16	39.9029	1.50717	0.303547	4.9652	6.86293e-07	1.82716e-05	NAALADL1
ENSG00000148737.17	433.776	-0.773126	0.155795	-4.96245	6.96078e-07	1.85067e-05	TCF7L2
ENSG00000116679.16	800.444	0.385684	0.0777289	4.96192	6.98005e-07	1.85325e-05	IVNS1ABP
ENSG00000144285.22	13.9431	7.81945	1.57718	4.95786	7.12755e-07	1.88983e-05	SCN1A
ENSG00000181072.11	485.779	4.80363	0.968959	4.95752	7.13989e-07	1.89051e-05	CHRM2
ENSG00000164244.21	781.353	-0.430528	0.0869281	-4.9527	7.31924e-07	1.93535e-05	PRRC1
ENSG00000107959.17	842.703	-0.626457	0.126551	-4.95025	7.41196e-07	1.9572e-05	PITRM1
ENSG00000179869.15	5.59911	6.54777	1.32401	4.94542	7.59816e-07	2.00364e-05	ABCA13
ENSG00000238207.2	13.0153	4.06417	0.822478	4.94137	7.75756e-07	2.0429e-05	AC009312.1
ENSG00000149970.16	35.6061	5.3231	1.079	4.93338	8.08187e-07	2.12541e-05	CNKSR2
ENSG00000129353.15	1265.74	0.583571	0.118335	4.93151	8.15943e-07	2.1429e-05	SLC44A2
ENSG00000255874.2	46.0475	-1.24863	0.253306	-4.92935	8.25027e-07	2.16382e-05	LINC00346
ENSG00000107099.16	5.65402	6.78997	1.37771	4.92845	8.28848e-07	2.17091e-05	DOCK8
ENSG00000107104.20	761.454	0.831338	0.168721	4.92729	8.33774e-07	2.18086e-05	KANK1
ENSG00000100439.10	300.366	0.755837	0.15343	4.92627	8.38138e-07	2.18933e-05	ABHD4
ENSG00000101463.6	35.5725	5.96728	1.21236	4.92203	8.56508e-07	2.2343e-05	SYNDIG1
ENSG00000124243.17	79.7773	1.054	0.214183	4.92106	8.60783e-07	2.24243e-05	BCAS4
ENSG00000169760.17	281.347	-1.17261	0.238309	-4.92055	8.62999e-07	2.24519e-05	NLGN1
ENSG00000102362.15	32.5509	-1.51447	0.308131	-4.91502	8.87725e-07	2.30642e-05	SYTL4
ENSG00000160013.9	105.782	1.96111	0.399155	4.91314	8.96275e-07	2.32552e-05	PTGIR
ENSG00000162433.15	122.578	-1.84137	0.374963	-4.91079	9.07088e-07	2.35043e-05	AK4
ENSG00000099864.18	35.2944	2.307	0.47045	4.90381	9.39961e-07	2.43235e-05	PALM
ENSG00000120658.13	43.9067	-1.87554	0.382753	-4.90014	9.57691e-07	2.47493e-05	ENOX1
ENSG00000170627.11	5.37723	6.72057	1.37193	4.89861	9.65147e-07	2.49088e-05	GTSF1
ENSG00000091136.15	4528.44	-1.0947	0.223539	-4.89714	9.72426e-07	2.50536e-05	LAMB1
ENSG00000221869.5	297.623	0.762429	0.155695	4.89695	9.73346e-07	2.50536e-05	CEBPD
ENSG00000269902.1	58.9434	-1.68536	0.344198	-4.89648	9.75678e-07	2.50804e-05	RP6-99M1.3
ENSG00000105696.9	31.0307	4.22125	0.862289	4.89539	9.81096e-07	2.51862e-05	TMEM59L
ENSG00000230185.5	17.0047	-3.12223	0.638162	-4.89254	9.95424e-07	2.55202e-05	C9orf147
ENSG00000132854.19	16.1825	4.21013	0.860597	4.8921	9.97651e-07	2.55436e-05	KANK4
ENSG00000138061.12	4234.02	-1.58388	0.324075	-4.88738	1.02185e-06	2.61285e-05	CYP1B1
ENSG00000172164.15	145.709	1.67065	0.342278	4.88097	1.05568e-06	2.69581e-05	SNTB1
ENSG00000166147.14	31234.1	-0.78179	0.160312	-4.87668	1.07884e-06	2.75132e-05	FBN1
ENSG00000101856.10	1036.76	0.601322	0.123431	4.87171	1.10635e-06	2.81778e-05	PGRMC1
ENSG00000111981.5	61.3732	-1.85261	0.380326	-4.87112	1.10968e-06	2.82254e-05	ULBP1
ENSG00000137642.13	19.1474	-2.37262	0.487319	-4.86872	1.12324e-06	2.85042e-05	SORL1
ENSG00000166073.11	1940.47	0.325789	0.0669155	4.86866	1.12358e-06	2.85042e-05	GPR176
ENSG00000173145.11	157.251	-0.901465	0.185185	-4.86792	1.12779e-06	2.85736e-05	NOC3L
ENSG00000145283.8	4.8478	6.45446	1.32682	4.86461	1.14684e-06	2.90183e-05	SLC10A6
ENSG00000231440.1	32.2176	-3.44301	0.708045	-4.8627	1.15796e-06	2.92615e-05	RP11-467I20.6
ENSG00000232000.3	22.4817	-2.9023	0.598709	-4.84759	1.2497e-06	3.15386e-05	CLCN3P1
ENSG00000166402.9	276.541	0.763673	0.157682	4.84313	1.27811e-06	3.22138e-05	TUB
ENSG00000076716.9	241.092	-0.996212	0.205753	-4.84179	1.28677e-06	3.23899e-05	GPC4
ENSG00000215861.6	74.3484	1.83562	0.379433	4.83779	1.31289e-06	3.30045e-05	WI2-1896O14.1
ENSG00000064300.9	11.9623	-5.80934	1.20247	-4.83116	1.35738e-06	3.40787e-05	NGFR
ENSG00000144063.4	60.4643	-2.52587	0.523312	-4.8267	1.38815e-06	3.48061e-05	MALL
ENSG00000129675.16	133.902	-0.795197	0.164842	-4.824	1.4071e-06	3.52356e-05	ARHGEF6
ENSG00000109586.12	127.065	0.905257	0.18805	4.81392	1.47997e-06	3.6965e-05	GALNT7
ENSG00000128791.12	1308.27	0.442402	0.091899	4.814	1.47941e-06	3.6965e-05	TWSG1
ENSG00000203709.12	119	2.31041	0.480337	4.80997	1.50956e-06	3.7607e-05	C1orf132
ENSG00000176845.13	13.7187	-6.11606	1.27153	-4.81	1.50929e-06	3.7607e-05	METRNL
ENSG00000111110.12	34.7833	2.51217	0.522848	4.80478	1.54924e-06	3.8546e-05	PPM1H
ENSG00000285906.2	6.00643	-6.41247	1.335	-4.80333	1.56046e-06	3.87754e-05	NA
ENSG00000117335.20	745.751	0.582931	0.12137	4.80292	1.56372e-06	3.88067e-05	CD46
ENSG00000138685.17	4201.25	0.922446	0.192146	4.80076	1.58068e-06	3.91775e-05	FGF2
ENSG00000119318.13	2263.64	-0.491911	0.102527	-4.79789	1.60349e-06	3.9692e-05	RAD23B
ENSG00000280219.1	12.2396	3.738	0.779657	4.79442	1.63143e-06	4.0332e-05	RP11-752L20.3
ENSG00000101265.16	318.682	1.39095	0.290272	4.79189	1.65215e-06	4.07923e-05	RASSF2
ENSG00000233429.9	20.4201	-2.21534	0.462577	-4.78912	1.67516e-06	4.13077e-05	HOTAIRM1
ENSG00000176641.11	420.263	0.448848	0.0937436	4.78804	1.68416e-06	4.14771e-05	RNF152
ENSG00000151012.13	2390.09	-1.18823	0.248739	-4.777	1.77929e-06	4.37088e-05	SLC7A11
ENSG00000242550.6	5.1121	6.65084	1.39226	4.777	1.77928e-06	4.37088e-05	SERPINB10
ENSG00000147100.11	384.403	0.987301	0.206856	4.77289	1.81599e-06	4.45537e-05	SLC16A2
ENSG00000160352.16	85.1157	-2.3207	0.487059	-4.76472	1.89114e-06	4.63388e-05	ZNF714
ENSG00000152990.14	128.832	0.865899	0.181927	4.75958	1.93993e-06	4.74744e-05	ADGRA3
ENSG00000188783.6	127.873	2.39534	0.503554	4.75687	1.96619e-06	4.80563e-05	PRELP
ENSG00000149212.12	223.967	-1.0386	0.218407	-4.75535	1.98104e-06	4.83583e-05	SESN3
ENSG00000196372.13	56.2948	1.5878	0.333949	4.7546	1.98837e-06	4.84762e-05	ASB13
ENSG00000197977.4	5.24877	-6.26178	1.31829	-4.74992	2.035e-06	4.95507e-05	ELOVL2
ENSG00000168453.15	200.116	1.06964	0.225264	4.74837	2.05058e-06	4.98675e-05	HR
ENSG00000187391.22	301.107	0.919943	0.19391	4.74418	2.09354e-06	5.08485e-05	MAGI2
ENSG00000271361.1	19.5683	-4.36748	0.920712	-4.74359	2.09961e-06	5.09319e-05	HTATSF1P2
ENSG00000253304.2	139.284	0.920816	0.194143	4.74298	2.10602e-06	5.10236e-05	TMEM200B
ENSG00000134318.14	2062.48	0.727803	0.153692	4.73547	2.1855e-06	5.2883e-05	ROCK2
ENSG00000108511.10	29.02	-7.39312	1.56197	-4.73321	2.21001e-06	5.34096e-05	HOXB6
ENSG00000198947.16	109.926	-1.32651	0.280336	-4.73185	2.22483e-06	5.37008e-05	DMD
ENSG00000163879.11	24.4971	4.03739	0.853974	4.72777	2.27003e-06	5.47236e-05	DNALI1
ENSG00000235244.4	4.79704	6.53705	1.3829	4.72706	2.27795e-06	5.48463e-05	DANT2
ENSG00000072133.11	35.3429	1.76344	0.37322	4.72493	2.30199e-06	5.53564e-05	RPS6KA6
ENSG00000231312.7	35.6943	1.4536	0.307928	4.72059	2.3516e-06	5.64792e-05	AC007246.3
ENSG00000233901.6	46.5217	1.7434	0.36934	4.72031	2.35491e-06	5.64887e-05	LINC01503
ENSG00000170113.16	163.145	0.751354	0.159446	4.71228	2.44955e-06	5.86862e-05	NIPA1
ENSG00000173757.10	376.196	0.50251	0.106662	4.71123	2.4623e-06	5.89189e-05	STAT5B
ENSG00000231607.12	113.295	-0.893711	0.189742	-4.71014	2.47542e-06	5.91598e-05	DLEU2
ENSG00000108582.12	2554.28	1.01752	0.21604	4.70984	2.47907e-06	5.9174e-05	CPD
ENSG00000169291.10	5.07838	-6.55157	1.39226	-4.70571	2.5299e-06	6.01676e-05	SHE
ENSG00000176407.18	445.648	0.493345	0.104841	4.70565	2.53058e-06	6.01676e-05	KCMF1
ENSG00000103148.17	179.775	-0.817753	0.173789	-4.70545	2.53311e-06	6.01676e-05	NPRL3
ENSG00000182463.16	531.642	-3.82021	0.811763	-4.70607	2.52533e-06	6.01676e-05	TSHZ2
ENSG00000161249.21	8.77159	3.55309	0.755373	4.70376	2.55411e-06	6.05922e-05	DMKN
ENSG00000102349.18	33.2355	1.84942	0.393333	4.70191	2.57737e-06	6.10691e-05	KLF8
ENSG00000139318.8	196.784	-0.644588	0.137098	-4.70166	2.58058e-06	6.10706e-05	DUSP6
ENSG00000112242.15	265.727	-1.13724	0.242003	-4.69928	2.61086e-06	6.17117e-05	E2F3
ENSG00000172915.18	331.776	1.56403	0.332863	4.69872	2.61796e-06	6.18042e-05	NBEA
ENSG00000113389.16	997.646	-1.87107	0.398667	-4.69332	2.68802e-06	6.33809e-05	NPR3
ENSG00000110315.7	258.897	0.611275	0.130252	4.69302	2.69206e-06	6.33992e-05	RNF141
ENSG00000162878.13	78.5259	-1.30404	0.277916	-4.69222	2.70252e-06	6.35683e-05	PKDCC
ENSG00000102531.16	798.799	0.716339	0.152702	4.69109	2.71755e-06	6.38443e-05	FNDC3A
ENSG00000154027.19	314.65	-1.51744	0.323587	-4.68943	2.73972e-06	6.42873e-05	AK5
ENSG00000135678.12	31.1428	2.73776	0.584602	4.68312	2.82543e-06	6.62181e-05	CPM
ENSG00000139269.3	10.7284	2.48204	0.530414	4.67944	2.87658e-06	6.73357e-05	INHBE
ENSG00000125347.14	160.435	1.18691	0.253895	4.6748	2.94246e-06	6.87947e-05	IRF1
ENSG00000196460.14	96.9477	-0.856016	0.183318	-4.66956	3.01851e-06	7.04876e-05	RFX8
ENSG00000228561.2	15.8118	-2.77979	0.595497	-4.66801	3.04138e-06	7.09362e-05	RP11-114M1.1
ENSG00000275342.5	241.826	4.61324	0.989094	4.66411	3.09957e-06	7.22066e-05	SGK223
ENSG00000163431.13	1005.53	1.53122	0.328396	4.66272	3.12057e-06	7.26085e-05	LMOD1
ENSG00000081189.16	127.529	-0.818331	0.175546	-4.66165	3.13689e-06	7.29008e-05	MEF2C
ENSG00000116478.12	419.6	0.576464	0.123848	4.6546	3.24615e-06	7.52594e-05	HDAC1
ENSG00000107984.10	3470.76	0.377115	0.0810254	4.65428	3.2512e-06	7.52594e-05	DKK1
ENSG00000126790.12	155.067	-0.833823	0.179157	-4.65414	3.25337e-06	7.52594e-05	L3HYPDH
ENSG00000166979.13	26.2084	2.09913	0.451028	4.6541	3.25392e-06	7.52594e-05	EVA1C
ENSG00000257923.12	798.758	0.55988	0.120356	4.65186	3.28952e-06	7.59922e-05	CUX1
ENSG00000171150.9	1716.28	0.384198	0.0826257	4.64986	3.32168e-06	7.66439e-05	SOCS5
ENSG00000205609.13	28.9946	-3.86416	0.831095	-4.64948	3.32768e-06	7.66909e-05	EIF3CL
ENSG00000184216.14	762.576	-0.434278	0.0934159	-4.64887	3.33762e-06	7.68286e-05	IRAK1
ENSG00000042493.16	545.355	-2.29489	0.49423	-4.64337	3.42778e-06	7.88105e-05	CAPG
ENSG00000173852.15	318.636	-0.565503	0.121849	-4.64103	3.46675e-06	7.95943e-05	DPY19L1
ENSG00000160299.17	684.205	-0.604336	0.130221	-4.64083	3.47008e-06	7.95943e-05	PCNT
ENSG00000287516.1	8.71014	5.2194	1.12586	4.63591	3.5537e-06	8.14158e-05	NA
ENSG00000175305.17	27.0577	-1.65693	0.35746	-4.63529	3.56433e-06	8.1563e-05	CCNE2
ENSG00000189056.14	10.157	5.59871	1.20842	4.63309	3.60243e-06	8.23377e-05	RELN
ENSG00000262185.3	26.3419	1.79379	0.387206	4.63264	3.61023e-06	8.24188e-05	RP11-462G12.1
ENSG00000121361.5	45.862	4.93396	1.066	4.62849	3.68347e-06	8.39919e-05	KCNJ8
ENSG00000128536.16	58.807	1.22115	0.26395	4.62645	3.71995e-06	8.4724e-05	CDHR3
ENSG00000123146.20	464.93	-0.842211	0.182199	-4.62248	3.79176e-06	8.62581e-05	ADGRE5
ENSG00000115252.18	110.116	5.77926	1.2506	4.62119	3.81547e-06	8.66958e-05	PDE1A
ENSG00000128274.17	172.076	1.46525	0.31712	4.6205	3.82809e-06	8.68806e-05	A4GALT
ENSG00000188227.13	44.6427	1.30295	0.282139	4.61812	3.87237e-06	8.77827e-05	ZNF793
ENSG00000125148.7	424.418	1.17546	0.254676	4.61553	3.92089e-06	8.87789e-05	MT2A
ENSG00000185112.6	313.24	2.02654	0.439223	4.61392	3.9514e-06	8.93653e-05	FAM43A
ENSG00000154678.18	1153.38	0.6084	0.131906	4.61237	3.98104e-06	8.99307e-05	PDE1C
ENSG00000274276.4	27.9801	-3.93974	0.857221	-4.59594	4.30801e-06	9.72036e-05	CBSL
ENSG00000122592.8	33.8689	-1.62948	0.354592	-4.59535	4.32022e-06	9.73657e-05	HOXA7
ENSG00000040731.10	11.9171	-5.55054	1.21092	-4.58375	4.56717e-06	0.000102812	CDH10
ENSG00000172572.7	64.2793	8.3256	1.81663	4.58299	4.5837e-06	0.000103064	PDE3A
ENSG00000186197.15	5.75303	-6.47656	1.41469	-4.57807	4.69281e-06	0.000105395	EDARADD
ENSG00000137331.12	4.8326	6.56015	1.43311	4.57755	4.70448e-06	0.000105535	IER3
ENSG00000187801.15	28.2605	-1.46977	0.321114	-4.57708	4.71509e-06	0.000105651	ZFP69B
ENSG00000134369.15	3041.36	-0.777664	0.170059	-4.57291	4.81005e-06	0.000107654	NAV1
ENSG00000247134.7	22.2959	-5.59347	1.22348	-4.57178	4.83598e-06	0.00010811	RP11-11N9.4
ENSG00000151718.16	1382.94	-0.317307	0.0694242	-4.57055	4.86437e-06	0.000108619	WWC2
ENSG00000266028.7	454.765	-0.981841	0.214913	-4.56854	4.91122e-06	0.000109539	SRGAP2
ENSG00000160949.17	45.9094	-1.61492	0.353601	-4.56706	4.9461e-06	0.00011019	TONSL
ENSG00000124225.16	191.745	0.822984	0.180281	4.56501	4.99476e-06	0.000111146	PMEPA1
ENSG00000005020.13	202.017	-0.688328	0.150793	-4.56471	5.0018e-06	0.000111175	SKAP2
ENSG00000102763.18	254.29	1.12958	0.247565	4.56274	5.04895e-06	0.000112095	VWA8
ENSG00000249992.2	36.1508	-1.31814	0.289022	-4.56068	5.09877e-06	0.000113071	TMEM158
ENSG00000255346.10	7.2069	-3.31658	0.727323	-4.55998	5.11574e-06	0.000113318	NOX5
ENSG00000137124.8	601.596	-0.66315	0.145443	-4.55952	5.12717e-06	0.000113441	ALDH1B1
ENSG00000154447.15	1028.82	-0.454826	0.09977	-4.55875	5.14588e-06	0.000113726	SH3RF1
ENSG00000171914.16	628.539	-0.73771	0.161982	-4.55427	5.25675e-06	0.000116044	TLN2
ENSG00000142686.8	289.383	0.585503	0.128642	4.55142	5.32859e-06	0.000117496	C1orf216
ENSG00000166669.13	8.61345	5.41011	1.19033	4.54506	5.49185e-06	0.000120958	ATF7IP2
ENSG00000233251.8	40.0608	4.46338	0.982159	4.54446	5.50772e-06	0.00012117	AC007743.1
ENSG00000092470.12	70.3373	-0.988269	0.217492	-4.54394	5.52135e-06	0.000121332	WDR76
ENSG00000167191.12	16.7606	-3.07607	0.677201	-4.54232	5.56383e-06	0.000122127	GPRC5B
ENSG00000227036.8	57.0598	2.00383	0.441228	4.54149	5.58591e-06	0.000122473	LINC00511
ENSG00000183688.4	1477.05	0.692495	0.152519	4.5404	5.61489e-06	0.00012283	FAM101B
ENSG00000142227.11	556.889	-0.65956	0.14526	-4.54056	5.61045e-06	0.00012283	EMP3
ENSG00000130176.8	645.704	1.22622	0.270169	4.53873	5.65932e-06	0.000123663	CNN1
ENSG00000060982.15	1676.53	-0.528266	0.116425	-4.5374	5.6952e-06	0.000124307	BCAT1
ENSG00000145687.16	198.512	0.660193	0.145541	4.53613	5.72957e-06	0.000124776	SSBP2
ENSG00000120802.14	442.257	-0.761359	0.167839	-4.53624	5.7266e-06	0.000124776	TMPO
ENSG00000082196.21	23.6652	-1.72507	0.38038	-4.53513	5.75693e-06	0.000125231	C1QTNF3
ENSG00000115457.10	71.4392	1.99229	0.439933	4.52863	5.93678e-06	0.000128885	IGFBP2
ENSG00000196371.3	101.581	-0.942805	0.20819	-4.52858	5.93821e-06	0.000128885	FUT4
ENSG00000137193.14	64.3029	1.15227	0.254483	4.52791	5.9571e-06	0.00012915	PIM1
ENSG00000273033.2	83.3147	1.12872	0.249712	4.52007	6.18197e-06	0.000133876	RP11-67L2.2
ENSG00000254122.3	164.894	0.782558	0.173357	4.51413	6.35773e-06	0.000137528	PCDHGB7
ENSG00000184985.16	101.7	-1.91933	0.425577	-4.50995	6.48437e-06	0.000140112	SORCS2
ENSG00000150907.10	59.4499	1.38577	0.307302	4.50947	6.499e-06	0.000140271	FOXO1
ENSG00000006453.14	56.1827	2.08171	0.461926	4.50659	6.58776e-06	0.000142029	BAIAP2L1
ENSG00000130638.17	598.757	0.401009	0.0890501	4.50318	6.69435e-06	0.000144167	ATXN10
ENSG00000177119.16	1317.54	0.45279	0.100672	4.49768	6.86994e-06	0.000147784	ANO6
ENSG00000182118.8	16.9576	2.35852	0.524456	4.49707	6.88964e-06	0.000148043	FAM89A
ENSG00000125746.18	128.654	1.10416	0.245571	4.49632	6.91399e-06	0.000148402	EML2
ENSG00000128340.15	78.9792	-2.30462	0.512819	-4.49403	6.98874e-06	0.00014984	RAC2
ENSG00000240583.13	50.9274	-2.95944	0.658723	-4.4927	7.0326e-06	0.000150614	AQP1
ENSG00000124357.13	439.738	-0.486436	0.108284	-4.49221	7.04871e-06	0.000150793	NAGK
ENSG00000108001.15	69.9687	3.43738	0.765694	4.48924	7.14777e-06	0.000152743	EBF3
ENSG00000259863.1	10.158	3.38487	0.75462	4.48553	7.2732e-06	0.000155252	SH3RF3-AS1
ENSG00000285744.1	17.7513	2.24251	0.500259	4.48271	7.37021e-06	0.00015715	NA
ENSG00000138378.19	11.9739	-3.01207	0.67201	-4.48219	7.38821e-06	0.000157361	STAT4
ENSG00000150760.13	985.826	0.349005	0.0778713	4.48182	7.40104e-06	0.000157461	DOCK1
ENSG00000144645.14	109.721	1.10757	0.247154	4.48129	7.41941e-06	0.000157679	OSBPL10
ENSG00000075340.23	112.694	-6.35051	1.41882	-4.4759	7.60915e-06	0.000161534	ADD2
ENSG00000119537.18	460.992	0.564227	0.126087	4.47492	7.64416e-06	0.0001621	KDSR
ENSG00000133142.18	447.167	1.24403	0.278026	4.47452	7.65826e-06	0.000162221	TCEAL4
ENSG00000106571.15	567.348	-0.754429	0.168659	-4.47309	7.70956e-06	0.000163129	GLI3
ENSG00000101210.13	7.42151	4.44555	0.993982	4.47247	7.7322e-06	0.00016343	EEF1A2
ENSG00000189320.9	313.356	-1.27441	0.284975	-4.47201	7.74895e-06	0.000163436	FAM180A
ENSG00000178882.15	32.8848	-5.92477	1.32486	-4.47199	7.74934e-06	0.000163436	FAM101A
ENSG00000119326.15	551.896	0.938792	0.210107	4.46816	7.88967e-06	0.000166215	CTNNAL1
ENSG00000185652.12	170.566	-1.23858	0.277377	-4.46532	7.99506e-06	0.000168252	NTF3
ENSG00000164484.12	1107.59	-0.702115	0.15736	-4.46184	8.12586e-06	0.000170819	TMEM200A
ENSG00000151458.12	768.717	0.358801	0.0806356	4.44966	8.6006e-06	0.000180603	ANKRD50
ENSG00000112561.19	57.2885	1.05089	0.236249	4.44823	8.65794e-06	0.000181611	TFEB
ENSG00000187164.20	135.817	-0.957215	0.21534	-4.44512	8.78416e-06	0.000184059	SHTN1
ENSG00000164070.12	61.4735	1.18672	0.267057	4.44371	8.84205e-06	0.000184982	HSPA4L
ENSG00000151725.12	44.269	-1.19467	0.268853	-4.44358	8.84729e-06	0.000184982	CENPU
ENSG00000168502.17	1363.66	-0.503252	0.113278	-4.44263	8.88639e-06	0.000185599	MTCL1
ENSG00000142910.16	10.3936	2.97116	0.669021	4.44105	8.95217e-06	0.000186772	TINAGL1
ENSG00000278873.1	7.63991	3.41522	0.769446	4.43855	9.05679e-06	0.000188751	PRO1804
ENSG00000183807.8	4.30682	6.40363	1.44576	4.42926	9.45556e-06	0.00019685	FAM162B
ENSG00000065809.13	105.019	1.29791	0.294091	4.41331	1.01803e-05	0.000211712	FAM107B
ENSG00000102471.14	385.235	0.573004	0.129919	4.41048	1.03141e-05	0.000214264	NDFIP2
ENSG00000165102.15	584.974	-0.63117	0.143175	-4.40837	1.04153e-05	0.000215998	HGSNAT
ENSG00000089225.20	230.503	0.72625	0.164747	4.40827	1.04199e-05	0.000215998	TBX5
ENSG00000234648.1	6.70094	5.00175	1.13482	4.40753	1.04558e-05	0.000216511	AL162151.3
ENSG00000172020.13	29.7428	-2.50614	0.568673	-4.40699	1.04816e-05	0.000216815	GAP43
ENSG00000272825.1	17.3117	-6.08962	1.38294	-4.40338	1.06579e-05	0.000220225	LL21NC02-1C16.2
ENSG00000124493.14	6.17674	-6.0956	1.38503	-4.40105	1.07727e-05	0.00022236	GRM4
ENSG00000205542.11	5119.81	-1.11429	0.253252	-4.39991	1.08294e-05	0.000223293	TMSB4X
ENSG00000179833.4	583.379	-0.51491	0.11708	-4.39795	1.0928e-05	0.000225086	SERTAD2
ENSG00000153707.17	6.94099	5.07006	1.15308	4.39699	1.09764e-05	0.000225843	PTPRD
ENSG00000172331.12	206.985	0.927505	0.210956	4.39668	1.09918e-05	0.000225921	BPGM
ENSG00000021645.20	6.34745	5.88926	1.34037	4.39375	1.11412e-05	0.000228749	NRXN3
ENSG00000230838.1	5.80014	-5.65681	1.28897	-4.38862	1.14075e-05	0.000233968	LINC01614
ENSG00000067369.14	1063.35	0.326543	0.0744275	4.3874	1.14715e-05	0.000234784	TP53BP1
ENSG00000051128.19	179.027	0.663103	0.151134	4.38752	1.14651e-05	0.000234784	HOMER3
ENSG00000127528.6	248.192	-2.51259	0.572922	-4.38557	1.15685e-05	0.00023652	KLF2
ENSG00000140941.14	810.494	0.346234	0.0790239	4.38139	1.17926e-05	0.000240846	MAP1LC3B
ENSG00000121904.17	402.207	-2.06557	0.471649	-4.37945	1.18977e-05	0.000242643	CSMD2
ENSG00000198018.7	491.502	-0.513847	0.117335	-4.37931	1.19055e-05	0.000242643	ENTPD7
ENSG00000054654.19	165.745	-0.798878	0.182529	-4.37673	1.20476e-05	0.000245279	SYNE2
ENSG00000152284.5	46.2466	-1.44259	0.329636	-4.37632	1.207e-05	0.000245478	TCF7L1
ENSG00000188554.15	1628.35	0.505597	0.115581	4.3744	1.21769e-05	0.000247392	NBR1
ENSG00000181722.17	1132.41	0.448265	0.102493	4.3736	1.22214e-05	0.000248037	ZBTB20
ENSG00000166265.13	12.3898	-2.77356	0.634336	-4.37239	1.22894e-05	0.000249156	CYYR1
ENSG00000119979.18	222.848	0.721118	0.164977	4.37102	1.23667e-05	0.0002502	FAM45A
ENSG00000168010.11	60.8546	-1.07552	0.246055	-4.37108	1.23633e-05	0.0002502	ATG16L2
ENSG00000128602.11	44.9497	-1.48693	0.340613	-4.36546	1.26854e-05	0.000256379	SMO
ENSG00000103742.12	81.3133	-3.36456	0.771615	-4.36041	1.29818e-05	0.000262097	IGDCC4
ENSG00000144476.6	49.9905	1.53865	0.352911	4.35988	1.30131e-05	0.000262456	ACKR3
ENSG00000287865.1	6.01864	-5.95695	1.36704	-4.35754	1.31532e-05	0.000265005	NA
ENSG00000067798.16	1650.44	0.655386	0.15042	4.35705	1.31829e-05	0.000265328	NAV3
ENSG00000106462.11	63.4791	-1.5189	0.348659	-4.3564	1.32216e-05	0.000265831	EZH2
ENSG00000116774.12	1309.83	-0.843333	0.193668	-4.35453	1.33351e-05	0.000267836	OLFML3
ENSG00000119986.7	103.865	1.02763	0.236069	4.35308	1.34241e-05	0.000269343	AVPI1
ENSG00000117600.12	39.3649	1.84273	0.423382	4.3524	1.34653e-05	0.00026989	PLPPR4
ENSG00000169855.20	673.079	1.36195	0.313004	4.35122	1.35382e-05	0.000271071	ROBO1
ENSG00000227039.6	14.6119	-5.71913	1.31467	-4.35025	1.35982e-05	0.000271993	ITGB2-AS1
ENSG00000100368.14	45.9538	5.90379	1.3572	4.34998	1.36152e-05	0.000272051	CSF2RB
ENSG00000176842.15	170.811	-1.06382	0.24461	-4.34903	1.3674e-05	0.000272945	IRX5
[truncated: 27,143 more rows]

## Sheet: DESeq2_normalised_counts
	Control_1_counts	Control_2_counts	Control_3_counts	FXS_1_counts	FXS_2_counts	FXS_3_counts	UFM1_1_counts	UFM1_2_counts	UFM1_3_counts	UFM2_1_counts	UFM2_2_counts	UFM2_3_counts
[truncated: 28,114 more rows]
